# Supplementary material for: Optimizing 2D in vitro differentiation conditions for C2C12 murine myoblasts on gelatin hydrogel
Source: J Muscle Res Cell Motil. 2025 Oct 9;46(4):389–405. doi: 10.1007/s10974-025-09711-0 (PMC12717204; doi:10.1007/s10974-025-09711-0)
Supplement: Supplementary file 4 — Supplementary file1 (DOCX 5102 KB) [file 10974_2025_9711_MOESM4_ESM.xlsx]

## Sheet: Control0-Control3.deltapsi
gene_id	lsv_id	lsv_type	mean_dpsi_per_lsv_junction	probability_changing	probability_non_changing	Control0_mean_psi	Control3_mean_psi	num_junctions	num_exons	junctions_coords	ir_coords	gene_name
ENSMUSG00000032185.17	ENSMUSG00000032185.17:s:21486400-21486814	s|1e1.1o2|1e1.2o2	0.0000;-0.0000	5.090e-21;5.090e-21	1.000e+00;1.000e+00	0.0005;0.9995	0.0010;0.9990	2	2	21486814-21490692;21486814-21490695		Carm1
ENSMUSG00000030555.17	ENSMUSG00000030555.17:s:67328642-67328820	s|1e1.1o1|1e2.1o1|1e3.1o1	-0.0002;-0.0001;0.0032	5.169e-21;5.128e-21;1.888e-11	9.889e-01;9.947e-01;8.736e-01	0.0174;0.0170;0.9669	0.0046;0.0019;0.9935	3	4	67328819-67328976;67328819-67342643;67328819-67347972		Ttc23
ENSMUSG00000021733.12	ENSMUSG00000021733.12:s:7678599-7678711	s|1e1.1o1|1e2.1o1	-0.3108;0.3108	9.691e-01;9.691e-01	1.124e-07;1.125e-07	0.8457;0.1543	0.5372;0.4628	2	3	7675813-7678599;7673686-7678599		Slc4a7
ENSMUSG00000023827.9	ENSMUSG00000023827.9:t:12429098-12429259	t|1e1.1o1|1e2.1o1	0.0000;-0.0000	5.090e-21;5.090e-21	1.000e+00;1.000e+00	0.0081;0.9919	0.0174;0.9826	2	3	12370836-12429098;12417808-12429098		Agpat4
ENSMUSG00000067818.7	ENSMUSG00000067818.7:t:156622910-156623578	t|1e1.1o1|1e2.1o1	0.0000;0.0000	5.090e-21;5.090e-21	1.000e+00;1.000e+00	0.0002;0.9998	0.0023;0.9977	2	3	156620648-156622910;156622563-156622910		Myl9
ENSMUSG00000029056.14	ENSMUSG00000029056.14:s:155064183-155064251	s|1e1.1o1|1e2.1o1	0.0000;-0.0000	5.090e-21;5.090e-21	1.000e+00;1.000e+00	0.0008;0.9992	0.0013;0.9987	2	3	155064251-155064551;155064251-155064952		Pank4
ENSMUSG00000031068.9	ENSMUSG00000031068.9:t:137054426-137054500	t|1e1.1o1|1e2.1o1	-0.0000;0.0000	5.090e-21;5.090e-21	1.000e+00;1.000e+00	0.9898;0.0102	0.9807;0.0193	2	3	137046816-137054426;137054270-137054426		Glrx3
ENSMUSG00000053730.16	ENSMUSG00000053730.16:s:129586859-129587078	s|1e1.1o2|1e1.2o2|1e2.1o1	0.0085;0.0000;-0.0092	2.975e-04;5.090e-21;3.294e-04	4.937e-01;1.000e+00;4.900e-01	0.1940;0.0011;0.8049	0.2176;0.0023;0.7802	3	3	129586511-129586859;129586466-129586859;129586309-129586859		Tmem39b
ENSMUSG00000033862.8	ENSMUSG00000033862.8:s:123951581-123951707	s|1e1.1o1|2e1.1o1	-0.0017;0.0017	8.484e-05;8.484e-05	5.328e-01;5.328e-01	0.1064;0.8936	0.1171;0.8829	2	2	123951669-123953086;123951707-123953086		Cdk10
ENSMUSG00000039768.17	ENSMUSG00000039768.17:t:152055314-152055387	t|1e1.1o1|1e2.1o1	-0.0000;0.0000	5.090e-21;5.090e-21	1.000e+00;1.000e+00	0.0098;0.9902	0.0024;0.9976	2	3	152053084-152055314;152054425-152055314		Dnajc11
ENSMUSG00000063410.9	ENSMUSG00000063410.9:t:121540159-121540267	t|1e1.1o1|1e2.1o1	-0.0000;0.0000	5.090e-21;5.090e-21	1.000e+00;1.000e+00	0.9994;0.0006	0.9990;0.0010	2	3	121540267-121545427;121540267-121540728		Stk24
ENSMUSG00000020088.11	ENSMUSG00000020088.11:t:61525553-61525684	t|1e1.1o1|1e2.1o1	0.0000;0.0000	5.090e-21;5.090e-21	1.000e+00;1.000e+00	0.9970;0.0030	0.9982;0.0018	2	3	61522257-61525553;61525466-61525553		Sar1a
ENSMUSG00000037503.13	ENSMUSG00000037503.13:s:34858948-34859090	s|1e1.1o2|1e1.2o2	0.0342;-0.0342	4.007e-09;4.248e-09	3.853e-01;3.853e-01	0.0950;0.9050	0.1416;0.8584	2	2	34858871-34858948;34858850-34858948		Fam168b
ENSMUSG00000020454.18	ENSMUSG00000020454.18:t:3174632-3174807	t|1e1.1o1|1e2.1o1	0.0000;-0.0000	5.090e-21;5.090e-21	1.000e+00;1.000e+00	0.0007;0.9993	0.0011;0.9989	2	3	3165719-3174632;3171294-3174632		Eif4enif1
ENSMUSG00000050471.18	ENSMUSG00000050471.18:s:35143362-35146779	s|1e1.1o1|1e2.1o1	0.0359;-0.0359	7.734e-04;7.734e-04	3.167e-01;3.167e-01	0.6911;0.3089	0.7446;0.2554	2	3	35138687-35146527;35135038-35146527		Fam118b
ENSMUSG00000040697.11	ENSMUSG00000040697.11:s:141498218-141498348	s|1e1.1o1|1e2.1o1	-0.0000;0.0000	5.090e-21;5.090e-21	1.000e+00;1.000e+00	0.0025;0.9975	0.0020;0.9980	2	3	141497887-141498218;141497347-141498218		Dnajc16
ENSMUSG00000028675.13	ENSMUSG00000028675.13:t:135600206-135600410	t|1e1.1o1|1e2.1o1	-0.0000;0.0000	5.090e-21;5.090e-21	1.000e+00;1.000e+00	0.9932;0.0068	0.9897;0.0103	2	3	135600410-135600985;135600410-135600588		Pnrc2
ENSMUSG00000024941.10	ENSMUSG00000024941.10:s:5810009-5810173	s|1e1.1o2|1e1.2o2	0.0067;-0.0067	8.633e-21;8.847e-21	6.889e-01;6.889e-01	0.9424;0.0576	0.9483;0.0517	2	2	5809832-5810009;5809781-5810009		Scyl1
ENSMUSG00000033799.11	ENSMUSG00000033799.11:s:3631752-3632193	s|1e1.1o1|2e1.1o1	0.0042;-0.0042	5.964e-05;5.964e-05	5.643e-01;5.643e-01	0.1034;0.8966	0.1076;0.8924	2	2	3627200-3632082;3627200-3631752		Tasor2
ENSMUSG00000053119.12	ENSMUSG00000053119.12:s:71529383-71529443	s|1e1.1o2|1e1.2o2|1e2.1o1|1e3.1o1	0.0000;0.0000;0.0000;-0.0000	5.090e-21;5.090e-21;5.091e-21;5.090e-21	1.000e+00;1.000e+00;9.998e-01;1.000e+00	0.0002;0.0037;0.9701;0.0258	0.0014;0.0003;0.9871;0.0114	4	4	71529443-71535959;71529443-71535998;71529443-71537881;71529443-71551099		Chmp3
ENSMUSG00000021428.10	ENSMUSG00000021428.10:t:38224049-38224250	t|1e1.1o2|1e1.2o2|1e2.1o1|1e3.1o1	-0.0000;0.0000;0.0000;0.0000	1.074e-13;5.090e-21;5.090e-21;5.090e-21	9.995e-01;9.999e-01;9.999e-01;9.999e-01	0.9961;0.0013;0.0013;0.0013	0.9942;0.0019;0.0019;0.0019	4	4	38221507-38224049;38221604-38224049;38221997-38224049;38223079-38224049		Riok1
ENSMUSG00000023942.16	ENSMUSG00000023942.16:s:45898154-45898239	s|1e1.1o1|1e2.1o1	0.0000;0.0000	5.090e-21;5.090e-21	1.000e+00;1.000e+00	0.9964;0.0036	0.9978;0.0022	2	3	45897231-45898154;45896708-45898154		Slc29a1
ENSMUSG00000037012.19	ENSMUSG00000037012.19:t:62132737-62135048	t|1e1.1o1|1e2.1o1	0.0000;0.0000	5.090e-21;5.090e-21	1.000e+00;1.000e+00	0.0004;0.9996	0.0005;0.9995	2	3	62135048-62178280;62135048-62140499		Hk1
ENSMUSG00000020513.16	ENSMUSG00000020513.16:s:86448551-86448715	s|1e1.1o1|1e2.1o1	0.0122;-0.0122	1.670e-07;1.669e-07	6.552e-01;6.552e-01	0.9501;0.0499	0.9819;0.0181	2	3	86448715-86452062;86448715-86456511		Tubd1
ENSMUSG00000001472.18	ENSMUSG00000001472.18:t:124110064-124110182	t|1e1.1o1|1e2.1o1	0.0000;0.0000	5.090e-21;5.090e-21	1.000e+00;1.000e+00	0.0063;0.9937	0.0107;0.9893	2	3	124108300-124110064;124109340-124110064		Tcf25
ENSMUSG00000058454.16	ENSMUSG00000058454.16:s:143383814-143384864	s|1e1.1o1|1e2.1o2|1e2.2o2|1e3.2o2|2e3.2o2	-0.0000;-0.0017;0.0000;0.0036;0.0025	5.090e-21;5.646e-21;5.090e-21;2.511e-08;7.725e-21	1.000e+00;9.294e-01;1.000e+00;7.454e-01;7.449e-01	0.0009;0.0277;0.0009;0.9290;0.0395	0.0005;0.0122;0.0080;0.9330;0.0442	5	4	143384002-143386587;143384002-143387505;143384002-143387546;143384002-143390375;143384136-143390375		Dhcr7
ENSMUSG00000026305.16	ENSMUSG00000026305.16:s:91028907-91029032	s|1e1.1o1|1e2.1o1	0.3877;-0.3877	1.000e+00;1.000e+00	2.470e-20;0.000e+00	0.3284;0.6716	0.7066;0.2934	2	3	91029032-91030969;91029032-91032849		Lrrfip1
ENSMUSG00000038366.16	ENSMUSG00000038366.16:t:97706524-97706608	t|1e1.1o1|1e2.1o1	0.0000;0.0000	5.090e-21;5.090e-21	1.000e+00;1.000e+00	0.9998;0.0002	0.9996;0.0004	2	3	97697745-97706524;97706190-97706524		Lasp1
ENSMUSG00000020107.11	ENSMUSG00000020107.11:s:59826655-59826902	s|1e1.1o1|1e2.1o1	0.0000;0.0000	5.090e-21;5.090e-21	1.000e+00;1.000e+00	0.0009;0.9991	0.0006;0.9994	2	3	59826396-59826655;59824660-59826655		Anapc16
ENSMUSG00000035203.17	ENSMUSG00000035203.17:s:5086662-5086981	s|1e1.1o1|1e2.1o1	-0.0000;0.0000	5.090e-21;5.090e-21	1.000e+00;1.000e+00	0.9958;0.0042	0.9974;0.0026	2	3	5086981-5092918;5086981-5093002		Epn1
ENSMUSG00000055485.7	ENSMUSG00000055485.7:s:156864737-156864807	s|1e1.2o2|2e1.1o2	-0.0000;0.0000	5.090e-21;5.552e-21	1.000e+00;1.000e+00	0.0026;0.9974	0.0024;0.9976	2	2	156863120-156864775;156863457-156864737		Soga1
ENSMUSG00000032212.11	ENSMUSG00000032212.11:s:70487234-70487337	s|1e1.1o2|1e1.2o2	0.0003;-0.0003	5.193e-21;5.204e-21	9.843e-01;9.843e-01	0.0179;0.9821	0.0276;0.9724	2	2	70487337-70487414;70487337-70487449		Sltm
ENSMUSG00000021193.11	ENSMUSG00000021193.11:t:6610638-6610734	t|1e1.1o1|1e2.1o1	0.0000;-0.0000	5.090e-21;5.090e-21	1.000e+00;1.000e+00	0.0051;0.9949	0.0042;0.9958	2	3	6609519-6610638;6610179-6610638		Pitrm1
ENSMUSG00000000600.16	ENSMUSG00000000600.16:s:3886778-3886894	s|1e2.1o1|2e1.1o1	0.0000;-0.0000	5.090e-21;5.090e-21	1.000e+00;1.000e+00	0.0008;0.9992	0.0008;0.9992	2	3	3886815-3895483;3886894-3890874		Krit1
ENSMUSG00000020917.18	ENSMUSG00000020917.18:s:100395029-100395119	s|1e1.1o1|1e2.1o1	0.1298;-0.1298	4.906e-02;4.906e-02	7.820e-03;7.820e-03	0.3668;0.6332	0.4985;0.5015	2	3	100394015-100395029;100389588-100395029		Acly
ENSMUSG00000071533.12	ENSMUSG00000071533.12:t:55842418-55842492	t|1e1.1o1|1e2.1o1	0.0000;0.0000	5.090e-21;5.090e-21	1.000e+00;1.000e+00	0.0025;0.9975	0.0007;0.9993	2	3	55842492-55849966;55842492-55844587		Pcnp
ENSMUSG00000003352.15	ENSMUSG00000003352.15:s:98538220-98538335	s|1e1.1o2|1e1.2o2	0.0019;-0.0019	5.529e-17;5.714e-21	8.763e-01;8.763e-01	0.9174;0.0826	0.9272;0.0728	2	2	98538335-98538567;98538335-98538570		Cacnb3
ENSMUSG00000028402.19	ENSMUSG00000028402.19:t:81247664-81247768	t|1e1.1o1|1e2.1o1	-0.0403;0.0403	5.266e-11;1.702e-20	4.727e-01;4.727e-01	0.9754;0.0246	0.9286;0.0714	2	3	81247768-81253913;81247768-81251214		Mpdz
ENSMUSG00000004880.12	ENSMUSG00000004880.12:s:181653187-181653241	s|1e1.1o2|1e1.2o2	-0.0000;0.0000	5.090e-21;5.090e-21	1.000e+00;1.000e+00	0.9995;0.0005	0.9990;0.0010	2	2	181649192-181653187;181649162-181653187		Lbr
ENSMUSG00000038909.18	ENSMUSG00000038909.18:t:95197013-95197022	t|1e1.1o1|1e2.1o1|1e3.1o1	-0.0000;0.0000;0.0000	5.092e-21;5.090e-21;5.090e-21	9.997e-01;1.000e+00;1.000e+00	0.9971;0.0023;0.0006	0.9865;0.0051;0.0074	3	4	95197022-95200861;95197022-95200363;95197022-95200204		Kat7
ENSMUSG00000024357.11	ENSMUSG00000024357.11:s:35631844-35631982	s|1e1.1o1|1e2.1o1|1e3.1o1	0.0219;-0.0008;-0.0013	1.174e-20;1.043e-15;5.519e-21	5.858e-01;8.448e-01;9.444e-01	0.0340;0.9354;0.0321	0.0583;0.9343;0.0066	3	4	35626286-35631844;35571433-35631844;35551248-35631844		Sil1
ENSMUSG00000031012.18	ENSMUSG00000031012.18:s:13392237-13392320	s|1e1.1o1|1e2.1o1	-0.0000;0.0000	5.090e-21;5.090e-21	1.000e+00;1.000e+00	0.0041;0.9959	0.0016;0.9984	2	3	13391090-13392237;13388586-13392237		Cask
ENSMUSG00000003662.11	ENSMUSG00000003662.11:s:127088333-127088421	s|1e1.1o1|1e2.1o1	-0.0000;0.0000	5.090e-21;5.090e-21	1.000e+00;1.000e+00	0.9994;0.0006	0.9991;0.0009	2	3	127087844-127088333;127084957-127088333		Ciao1
ENSMUSG00000014195.17	ENSMUSG00000014195.17:s:100490011-100490135	s|1e1.1o1|2e1.1o1|2e2.1o1	0.0000;0.0000;0.0000	5.090e-21;5.090e-21;5.090e-21	1.000e+00;1.000e+00;1.000e+00	0.0033;0.9965;0.0003	0.0025;0.9973;0.0002	3	3	100489554-100490033;100489554-100490011;100487066-100490011		Dnajc7
ENSMUSG00000029062.15	ENSMUSG00000029062.15:s:155709311-155709398	s|1e1.1o1|1e2.1o1	0.0108;-0.0108	3.621e-06;3.621e-06	6.066e-01;6.066e-01	0.1049;0.8951	0.1257;0.8743	2	3	155709398-155709642;155709398-155709988		Cdk11b
ENSMUSG00000036817.15	ENSMUSG00000036817.15:s:139212434-139212640	s|1e1.1o1|1e2.1o1|1e3.1o2|1e3.2o2|1e4.1o1|1e5.1o1	0.0000;-0.3485;0.0000;0.2941;0.0367;0.0000	5.090e-21;1.000e+00;5.090e-21;9.931e-01;1.601e-20;5.090e-21	1.000e+00;0.000e+00;1.000e+00;4.936e-18;5.159e-01;1.000e+00	0.0014;0.9089;0.0002;0.0720;0.0164;0.0002	0.0036;0.5707;0.0002;0.3678;0.0605;0.0002	6	6	139212640-139213288;139212640-139215508;139212640-139216363;139212640-139216528;139212640-139219226;139212640-139219656		Sun1
ENSMUSG00000027404.17	ENSMUSG00000027404.17:s:130018772-130019086	s|1e1.1o1|1e2.1o1	0.0000;0.0000	5.090e-21;5.090e-21	1.000e+00;1.000e+00	0.0073;0.9927	0.0092;0.9908	2	3	130018672-130018935;130017361-130018935		Snrpb
ENSMUSG00000052139.19	ENSMUSG00000052139.19:s:32162054-32162124	s|1e1.1o1|1e2.1o1	0.0000;0.0000	5.090e-21;5.090e-21	1.000e+00;1.000e+00	0.9984;0.0016	0.9992;0.0008	2	3	32162124-32164579;32162124-32214855		Babam2
ENSMUSG00000025142.19	ENSMUSG00000025142.19:t:120594898-120594950	t|1e1.1o2|1e2.1o1	0.0144;-0.0144	4.219e-15;1.225e-14	6.575e-01;6.575e-01	0.0794;0.9206	0.1002;0.8998	2	3	120593376-120594898;120594491-120594898		Aspscr1
ENSMUSG00000036672.6	ENSMUSG00000036672.6:s:106578503-106578794	s|1e1.1o1|1e2.1o1|1e3.1o3|1e3.2o3|1e4.2o2	0.0000;-0.0085;0.0000;0.0099;0.0000	5.090e-21;1.971e-07;5.090e-21;1.247e-07;5.090e-21	1.000e+00;6.286e-01;1.000e+00;6.240e-01;1.000e+00	0.0004;0.9522;0.0004;0.0426;0.0027	0.0011;0.9321;0.0011;0.0647;0.0011	5	5	106577726-106578503;106576555-106578503;106576419-106578503;106576401-106578503;106576153-106578503		Cenpt
ENSMUSG00000024381.17	ENSMUSG00000024381.17:s:32557873-32558020	s|1e1.1o1|1e2.1o1|1e3.1o1	0.0123;0.2645;-0.2740	9.196e-21;9.643e-01;9.732e-01	6.711e-01;2.945e-20;0.000e+00	0.0425;0.4088;0.5499	0.0500;0.6633;0.2854	3	4	32558020-32559277;32558020-32564724;32558020-32565036		Bin1
ENSMUSG00000019889.11	ENSMUSG00000019889.11:t:28436001-28437406	t|1e1.1o1|1e2.1o1	-0.1778;0.1778	2.819e-01;2.819e-01	3.665e-12;4.213e-11	0.9952;0.0048	0.8017;0.1983	2	3	28427752-28436001;28430795-28436001		Ptprk
ENSMUSG00000022443.18	ENSMUSG00000022443.18:t:77648500-77648623	t|1e2.1o1|2e1.1o2	0.0000;0.0000	5.090e-21;5.090e-21	1.000e+00;1.000e+00	0.9999;0.0001	0.9999;0.0001	2	3	77648623-77648705;77648562-77653446		Myh9
ENSMUSG00000024644.18	ENSMUSG00000024644.18:t:84696833-84696995	t|1e1.1o1|1e2.1o1|1e3.1o1	-0.0000;0.0000;0.0000	6.098e-20;5.090e-21;5.090e-21	1.000e+00;1.000e+00;1.000e+00	0.9983;0.0008;0.0008	0.9968;0.0016;0.0016	3	4	84696995-84699060;84696995-84698915;84696995-84698694		Cndp2
ENSMUSG00000044477.13	ENSMUSG00000044477.13:t:30279784-30279824	t|1e1.1o1|1e2.1o1	0.0000;-0.0000	5.090e-21;5.090e-21	1.000e+00;1.000e+00	0.9943;0.0057	0.9986;0.0014	2	3	30224282-30279784;30279524-30279784		Zfand3
ENSMUSG00000031902.11	ENSMUSG00000031902.11:t:106854550-106857169	t|1e1.1o1|1e2.1o1	0.0330;-0.0330	8.502e-04;8.502e-04	3.255e-01;3.255e-01	0.7488;0.2512	0.7976;0.2024	2	3	106835761-106854550;106846057-106854550		Nfatc3
ENSMUSG00000022201.17	ENSMUSG00000022201.17:s:12118325-12118427	s|1e1.1o1|1e3.1o1|2e2.1o1	0.0000;-0.0000;-0.0000	5.090e-21;5.153e-21;5.090e-21	1.000e+00;1.000e+00;1.000e+00	0.0013;0.9975;0.0013	0.0049;0.9939;0.0012	3	4	12118424-12122093;12118424-12136482;12118427-12135353		Zfr
ENSMUSG00000001891.17	ENSMUSG00000001891.17:t:21304279-21304406	t|1e1.1o1|1e2.1o1	-0.0203;0.0203	6.346e-04;6.346e-04	4.442e-01;4.442e-01	0.3457;0.6543	0.3115;0.6885	2	3	21304406-21321015;21304406-21320187		Ugp2
ENSMUSG00000026203.17	ENSMUSG00000026203.17:t:75216152-75216274	t|1e1.1o1|1e2.1o1	-0.0000;0.0000	5.095e-21;5.094e-21	9.993e-01;9.993e-01	0.0139;0.9861	0.0095;0.9905	2	3	75214208-75216152;75215977-75216152		Dnajb2
ENSMUSG00000009894.16	ENSMUSG00000009894.16:t:59328804-59329342	t|1e1.1o1|1e3.1o1|2e2.1o1|2e3.1o1|2e4.1o1	0.0000;0.0000;0.0113;0.0000;-0.0112	5.090e-21;5.090e-21;3.455e-14;5.090e-21;9.885e-21	1.000e+00;1.000e+00;6.528e-01;1.000e+00;6.532e-01	0.0005;0.0005;0.9422;0.0005;0.0565	0.0005;0.0005;0.9592;0.0005;0.0391	5	5	59329342-59341706;59329342-59340619;59329339-59340741;59329339-59340619;59329339-59333618		Snap47
ENSMUSG00000038034.16	ENSMUSG00000038034.16:s:172146121-172146534	s|1e1.1o2|1e1.2o2	0.0000;0.0000	5.090e-21;5.090e-21	1.000e+00;1.000e+00	0.9989;0.0011	0.9993;0.0007	2	2	172146534-172146860;172146534-172146899		Igsf8
ENSMUSG00000060594.7	ENSMUSG00000060594.7:s:50985148-50985445	s|1e1.1o1|1e2.1o1	0.0000;-0.0000	5.090e-21;5.090e-21	1.000e+00;1.000e+00	0.0006;0.9994	0.0064;0.9936	2	3	50982835-50985148;50979496-50985148		Layn
ENSMUSG00000035242.16	ENSMUSG00000035242.16:t:80664071-80664128	t|1e1.1o1|1e2.1o1|2e1.1o1	0.0000;0.0000;0.0000	5.090e-21;5.090e-21;5.090e-21	1.000e+00;1.000e+00;1.000e+00	0.9847;0.0000;0.0153	0.9829;0.0001;0.0170	3	3	80662739-80664071;80663571-80664071;80662739-80664077		Oaz1
ENSMUSG00000032666.17	ENSMUSG00000032666.17:s:151856177-151856271	s|1e1.1o1|1e2.1o1	0.0000;-0.0000	5.090e-21;2.133e-16	9.999e-01;9.999e-01	0.0016;0.9984	0.0033;0.9967	2	3	151850239-151856177;151796874-151856177		1700025G04Rik
ENSMUSG00000062014.14	ENSMUSG00000062014.14:s:47052655-47053596	s|1e1.1o3|2e1.2o3|3e1.3o3	-0.0000;0.0000;0.0000	5.090e-21;5.090e-21;5.090e-21	1.000e+00;1.000e+00;1.000e+00	0.9990;0.0005;0.0005	0.9986;0.0007;0.0007	3	2	47052444-47053056;47052443-47053055;47052429-47053005		Gmfb
ENSMUSG00000073982.12	ENSMUSG00000073982.12:t:101888330-101889519	t|1e1.1o1|1e2.1o1|1e3.1o1	0.0000;-0.0000;-0.0000	5.090e-21;5.090e-21;5.090e-21	1.000e+00;1.000e+00;1.000e+00	0.0006;0.9932;0.0062	0.0012;0.9976;0.0012	3	4	101889519-101905198;101889519-101899252;101889519-101898509		Rhog
ENSMUSG00000029247.18	ENSMUSG00000029247.18:s:77104393-77104693	s|1e1.1o1|2e1.1o1	0.0000;0.0000	5.090e-21;5.090e-21	1.000e+00;1.000e+00	0.9985;0.0015	0.9993;0.0007	2	2	77104590-77107162;77104693-77107162		Paics
ENSMUSG00000030522.15	ENSMUSG00000030522.15:s:63950288-63952920	s|1e1.1o1|1e2.1o1	-0.0005;0.0005	2.538e-12;5.229e-21	9.789e-01;9.789e-01	0.9914;0.0086	0.9793;0.0207	2	3	63950430-63957876;63950430-63963832		Mtmr10
ENSMUSG00000022338.9	ENSMUSG00000022338.9:s:44291438-44291638	s|1e1.1o1|2e1.1o1|i	-0.0865;0.0605;0.0077	7.897e-03;3.373e-04;6.987e-21	9.801e-02;2.238e-01;7.849e-01	0.2750;0.7002;0.0257	0.1795;0.7742;0.0475	2	2	44291566-44292956;44291638-44292956;44291639-44292955	44291639-44292955	Eny2
ENSMUSG00000002871.15	ENSMUSG00000002871.15:s:88879233-88879512	s|1e1.1o1|1e2.1o1	-0.0000;0.0000	3.844e-13;5.092e-21	9.997e-01;9.997e-01	0.9983;0.0017	0.9958;0.0042	2	3	88879512-88882931;88879512-88886272		Tpra1
ENSMUSG00000030101.16	ENSMUSG00000030101.16:t:108121274-108121665	t|1e1.1o1|1e2.1o1	0.0000;0.0000	5.090e-21;5.090e-21	1.000e+00;1.000e+00	0.0007;0.9993	0.0008;0.9992	2	3	108121665-108152949;108121665-108129188		Sumf1
ENSMUSG00000024097.12	ENSMUSG00000024097.12:s:80512691-80512867	s|1e1.1o1|1e2.1o1|i	-0.0006;-0.0636;0.0761	5.160e-21;3.934e-07;2.122e-20	9.404e-01;2.898e-01;1.505e-01	0.0583;0.7934;0.1473	0.0599;0.7164;0.2246	2	3	80512510-80512691;80511816-80512691;80512511-80512690	80512511-80512690	Srsf7
ENSMUSG00000025085.17	ENSMUSG00000025085.17:t:57057292-57057369	t|1e1.1o1|1e2.1o1|1e3.1o1	-0.0000;0.0000;0.0000	5.090e-21;5.090e-21;5.090e-21	1.000e+00;1.000e+00;1.000e+00	0.9989;0.0005;0.0005	0.9823;0.0172;0.0004	3	4	57057369-57068245;57057369-57065846;57057369-57062287		Ablim1
ENSMUSG00000026174.10	ENSMUSG00000026174.10:t:74566151-74566249	t|1e1.1o1|1e2.1o1	-0.0000;0.0000	5.090e-21;5.090e-21	1.000e+00;1.000e+00	0.9996;0.0004	0.9991;0.0009	2	3	74562772-74566151;74564252-74566151		Cnot9
ENSMUSG00000032612.15	ENSMUSG00000032612.15:s:108262006-108263102	s|1e1.1o1|1e2.1o1	-0.0007;0.0007	5.138e-21;5.115e-21	9.447e-01;9.447e-01	0.9376;0.0624	0.9321;0.0679	2	3	108262155-108265476;108262155-108268179		Usp4
ENSMUSG00000029782.21	ENSMUSG00000029782.21:s:30509684-30509782	s|1e1.1o2|1e1.2o2|1e2.1o1	-0.0000;-0.0187;0.0231	5.105e-21;9.133e-05;8.660e-05	9.979e-01;4.827e-01;4.530e-01	0.0071;0.9598;0.0308	0.0022;0.9342;0.0638	3	3	30508841-30509684;30508801-30509684;30508511-30509684		Tmem209
ENSMUSG00000021540.17	ENSMUSG00000021540.17:s:56883613-56883869	s|1e1.1o2|1e1.2o2	0.0000;-0.0000	5.090e-21;5.090e-21	1.000e+00;1.000e+00	0.9956;0.0044	0.9961;0.0039	2	2	56883869-56885148;56883869-56886547		Smad5
ENSMUSG00000058240.15	ENSMUSG00000058240.15:t:91497960-91498093	t|1e1.1o1|1e2.1o1	-0.0000;0.0000	5.092e-21;5.091e-21	9.998e-01;9.998e-01	0.0165;0.9835	0.0097;0.9903	2	3	91498093-91509083;91498093-91504113		Cryzl1
ENSMUSG00000055447.20	ENSMUSG00000055447.20:s:49688128-49688475	s|1e1.1o1|1e2.1o1	-0.0429;0.0429	1.570e-10;1.525e-10	3.461e-01;3.461e-01	0.2598;0.7402	0.2069;0.7931	2	3	49688475-49689381;49688475-49704528		Cd47
ENSMUSG00000022075.8	ENSMUSG00000022075.8:s:70027842-70031503	s|1e1.1o1|1e2.1o1	0.0000;-0.0000	5.090e-21;5.090e-21	1.000e+00;1.000e+00	0.0020;0.9980	0.0059;0.9941	2	3	70027342-70031353;70026169-70031353		Rhobtb2
ENSMUSG00000029454.16	ENSMUSG00000029454.16:t:121672398-121672508	t|1e4.1o2|2e1.1o1|2e2.1o1|2e3.1o1|2e4.2o2	0.0000;0.0000;-0.0033;0.0023;0.0000	5.090e-21;5.100e-21;6.321e-21;9.458e-15;5.090e-21	1.000e+00;9.985e-01;8.139e-01;6.609e-01;1.000e+00	0.0002;0.0162;0.0879;0.8935;0.0013	0.0004;0.0236;0.0725;0.8970;0.0023	5	5	121672508-121673753;121672493-121683228;121672493-121675175;121672493-121673917;121672493-121673738		Mapkapk5
ENSMUSG00000030654.10	ENSMUSG00000030654.10:t:117721149-117721266	t|1e1.1o1|1e2.1o1	0.0000;0.0000	5.090e-21;5.090e-21	1.000e+00;1.000e+00	0.0034;0.9966	0.0021;0.9979	2	3	117721266-117726357;117721266-117725619		Arl6ip1
ENSMUSG00000030979.14	ENSMUSG00000030979.14:s:133299398-133299472	s|1e1.1o1|1e2.1o1	0.0086;-0.0086	2.625e-04;2.625e-04	5.916e-01;5.916e-01	0.0727;0.9273	0.0898;0.9102	2	3	133294385-133299398;133292895-133299398		Uros
ENSMUSG00000045576.17	ENSMUSG00000045576.17:s:104775340-104775422	s|1e1.1o1|1e2.1o1	0.0000;-0.0000	5.106e-21;5.090e-21	1.000e+00;1.000e+00	0.9971;0.0029	0.9978;0.0022	2	3	104775422-104778162;104775422-104780838		St7l
ENSMUSG00000029478.17	ENSMUSG00000029478.17:s:125114925-125115061	s|1e1.1o2|1e1.2o2	0.0083;-0.0083	1.342e-06;1.342e-06	6.307e-01;6.307e-01	0.8017;0.1983	0.8108;0.1892	2	2	125114443-125114925;125114440-125114925		Ncor2
ENSMUSG00000036352.17	ENSMUSG00000036352.17:t:25906308-25906428	t|1e1.1o1|1e2.1o1	0.0000;0.0000	5.090e-21;5.090e-21	1.000e+00;1.000e+00	0.9994;0.0006	0.9994;0.0006	2	3	25906428-25911409;25906428-25907376		Ubac1
ENSMUSG00000017119.21	ENSMUSG00000017119.21:s:101444814-101444924	s|1e1.1o1|1e2.1o1	0.0000;-0.0000	5.090e-21;5.090e-21	1.000e+00;1.000e+00	0.9983;0.0017	0.9992;0.0008	2	3	101444924-101446636;101444924-101459225		Nbr1
ENSMUSG00000056234.16	ENSMUSG00000056234.16:t:31892702-31892774	t|1e1.1o1|1e2.1o1|1e3.1o1|1e4.1o1|1e5.1o1	-0.0000;0.0000;-0.0000;0.0000;0.0000	5.170e-21;5.090e-21;5.094e-21;5.090e-21;5.090e-21	9.931e-01;1.000e+00;9.994e-01;1.000e+00;1.000e+00	0.9809;0.0005;0.0119;0.0052;0.0005	0.9817;0.0005;0.0094;0.0078;0.0005	5	6	31881967-31892705;31887653-31892705;31887779-31892705;31888227-31892705;31888676-31892705		Ncoa4
ENSMUSG00000025035.10	ENSMUSG00000025035.10:t:46519535-46519825	t|1e1.1o1|1e2.1o1	-0.0037;0.0037	6.294e-21;6.178e-21	8.642e-01;8.642e-01	0.9936;0.0064	0.9579;0.0421	2	3	46519825-46530791;46519825-46529882		Arl3
ENSMUSG00000027285.14	ENSMUSG00000027285.14:s:120442819-120442911	s|1e1.1o1|1e2.1o1	-0.0052;0.0052	6.114e-05;6.114e-05	5.664e-01;5.664e-01	0.8221;0.1779	0.8151;0.1849	2	3	120442911-120443532;120442911-120446336		Haus2
ENSMUSG00000021458.18	ENSMUSG00000021458.18:s:63446526-63447486	s|1e1.1o1|1e2.1o1|1e3.1o1|1e4.1o1	0.0000;0.0008;-0.0042;0.0000	5.090e-21;5.333e-21;6.471e-21;5.090e-21	1.000e+00;9.640e-01;8.487e-01;1.000e+00	0.0002;0.0189;0.9807;0.0002	0.0032;0.0351;0.9571;0.0040	4	5	63446670-63448419;63446670-63448936;63446670-63449593;63446670-63471593		Aopep
ENSMUSG00000046768.14	ENSMUSG00000046768.14:s:75440743-75440838	s|1e1.1o1|1e2.1o1	-0.0000;0.0000	5.090e-21;5.090e-21	1.000e+00;1.000e+00	0.0050;0.9950	0.0033;0.9967	2	3	75440838-75441196;75440838-75446881		Rhoj
ENSMUSG00000042323.18	ENSMUSG00000042323.18:s:30804507-30804692	s|1e1.1o2|1e1.2o2	-0.0000;0.0000	5.090e-21;5.090e-21	1.000e+00;1.000e+00	0.9991;0.0009	0.9990;0.0010	2	2	30804692-30806031;30804692-30806106		Pbrm1
ENSMUSG00000031422.17	ENSMUSG00000031422.17:t:135640554-135641236	t|1e1.1o1|1e2.1o1|1e3.1o1|1e4.1o1|1e5.1o1	0.0000;0.0001;0.0000;-0.0108;0.0000	5.090e-21;5.134e-21;5.090e-21;1.043e-20;5.090e-21	1.000e+00;9.933e-01;1.000e+00;6.385e-01;1.000e+00	0.0001;0.0237;0.0075;0.9537;0.0145	0.0001;0.0352;0.0088;0.9479;0.0083	5	6	135640643-135644342;135640643-135643573;135640643-135642142;135640643-135641959;135640643-135641695		Morf4l2
ENSMUSG00000012519.15	ENSMUSG00000012519.15:t:112042125-112042174	t|1e1.1o1|1e2.1o1	-0.0002;0.0002	1.533e-13;5.163e-21	9.888e-01;9.888e-01	0.9937;0.0063	0.9865;0.0135	2	3	112042174-112042995;112042174-112042540		Mlkl
ENSMUSG00000030986.14	ENSMUSG00000030986.14:t:133344158-133344530	t|1e1.1o1|1e2.1o1	-0.0000;0.0000	5.090e-21;5.090e-21	1.000e+00;1.000e+00	0.0018;0.9982	0.0013;0.9987	2	3	133344530-133361129;133344530-133350572		Dhx32
ENSMUSG00000019868.17	ENSMUSG00000019868.17:s:14581094-14581304	s|1e1.1o1|1e2.1o1	-0.0000;0.0000	5.091e-21;5.091e-21	9.999e-01;9.999e-01	0.9956;0.0044	0.9852;0.0148	2	3	14563452-14581094;14560752-14581094		Vta1
ENSMUSG00000055839.7	ENSMUSG00000055839.7:t:24046016-24046547	t|1e1.1o1|1e2.1o3|1e2.2o3|1e2.3o3	0.0000;0.0000;0.0000;0.0000	5.090e-21;5.090e-21;5.090e-21;5.090e-21	1.000e+00;1.000e+00;1.000e+00;1.000e+00	0.9994;0.0001;0.0005;0.0001	0.9997;0.0001;0.0001;0.0001	4	3	24046547-24047818;24046547-24047721;24046547-24047618;24046547-24047556		Elob
ENSMUSG00000056851.15	ENSMUSG00000056851.15:t:102382566-102382589	t|1e1.1o1|1e2.1o1	0.0000;0.0000	5.090e-21;5.090e-21	1.000e+00;1.000e+00	0.9999;0.0001	0.9989;0.0011	2	3	102381837-102382566;102382062-102382566		Pcbp2
ENSMUSG00000028047.12	ENSMUSG00000028047.12:t:89128834-89128941	t|1e1.1o1|1e2.1o1	0.0000;-0.0000	5.092e-21;4.407e-14	9.997e-01;9.997e-01	0.0014;0.9986	0.0041;0.9959	2	3	89128417-89128834;89128751-89128834		Thbs3
ENSMUSG00000020166.16	ENSMUSG00000020166.16:s:116337097-116337222	s|1e1.2o2|2e1.1o2	0.0000;0.0000	5.090e-21;5.090e-21	1.000e+00;1.000e+00	0.0005;0.9995	0.0005;0.9995	2	2	116335302-116337178;116335371-116337097		Cnot2
ENSMUSG00000009733.10	ENSMUSG00000009733.10:s:100411910-100412003	s|1e1.1o2|1e1.2o2	-0.0000;0.0000	7.629e-20;5.091e-21	9.999e-01;9.999e-01	0.9974;0.0026	0.9934;0.0066	2	2	100411052-100411910;100411046-100411910		Tfcp2
ENSMUSG00000026020.10	ENSMUSG00000026020.10:s:59743357-59743368	s|1e1.1o1|1e2.2o2	0.0000;0.0000	5.090e-21;5.090e-21	1.000e+00;1.000e+00	0.9964;0.0036	0.9981;0.0019	2	3	59743367-59743783;59743367-59744887		Nop58
ENSMUSG00000031791.9	ENSMUSG00000031791.9:t:73339706-73341126	t|1e1.1o1|1e2.1o1	-0.0000;0.0000	5.090e-21;5.090e-21	1.000e+00;1.000e+00	0.0049;0.9951	0.0168;0.9832	2	3	73335116-73339706;73338661-73339706		Tmem38a
ENSMUSG00000063229.16	ENSMUSG00000063229.16:t:46496929-46497569	t|1e2.1o1|2e1.1o1|2e2.1o1|2e3.1o1|2e4.1o1|2e5.1o1	0.0000;0.0000;0.0000;0.0000;0.0000;0.0000	5.090e-21;5.090e-21;5.090e-21;5.090e-21;5.090e-21;5.090e-21	1.000e+00;1.000e+00;1.000e+00;1.000e+00;1.000e+00;1.000e+00	0.0007;0.0000;0.9921;0.0051;0.0006;0.0011	0.0003;0.0000;0.9788;0.0176;0.0027;0.0009	6	6	46495341-46496963;46491076-46497020;46495341-46497020;46495870-46497020;46496812-46497020;46496920-46497020		Ldha
ENSMUSG00000028700.15	ENSMUSG00000028700.15:s:116013293-116013850	s|1e1.1o1|1e2.1o1	-0.0000;0.0000	5.090e-21;5.090e-21	1.000e+00;1.000e+00	0.9784;0.0216	0.9788;0.0212	2	3	116013418-116015090;116013418-116015349		Pomgnt1
ENSMUSG00000028552.14	ENSMUSG00000028552.14:t:109223321-109223437	t|1e1.1o1|1e2.1o1	0.0000;-0.0000	5.090e-21;5.090e-21	1.000e+00;1.000e+00	0.0010;0.9990	0.0010;0.9990	2	3	109218521-109223321;109220576-109223321		Eps15
ENSMUSG00000045409.17	ENSMUSG00000045409.17:s:36578017-36578112	s|1e1.1o2|1e1.2o2	0.0000;-0.0000	5.091e-21;6.992e-17	9.999e-01;9.999e-01	0.0030;0.9970	0.0031;0.9969	2	2	36574972-36578017;36574851-36578017		Trim39
ENSMUSG00000040774.16	ENSMUSG00000040774.16:s:106446506-106446919	s|1e1.1o1|2e1.1o1	0.0001;-0.0001	5.116e-21;5.118e-21	9.960e-01;9.960e-01	0.0167;0.9833	0.0229;0.9771	2	2	106440818-106446759;106440818-106446506		Cept1
ENSMUSG00000002845.15	ENSMUSG00000002845.15:s:38405855-38405880	s|1e1.1o1|1e2.1o1	0.0227;-0.0227	1.185e-20;1.257e-20	5.886e-01;5.886e-01	0.0262;0.9738	0.0551;0.9449	2	3	38405880-38405981;38405880-38406583		Tmem39a
ENSMUSG00000029687.17	ENSMUSG00000029687.17:t:47520880-47520974	t|1e1.1o1|1e2.1o1	0.0000;-0.0000	5.090e-21;5.090e-21	1.000e+00;1.000e+00	0.0032;0.9968	0.0104;0.9896	2	3	47520974-47522610;47520974-47521374		Ezh2
ENSMUSG00000027803.15	ENSMUSG00000027803.15:s:57483022-57483331	s|1e1.1o1|2e1.1o1	-0.0002;0.0002	5.170e-21;5.162e-21	9.889e-01;9.889e-01	0.0250;0.9750	0.0035;0.9965	2	2	57482678-57483135;57482678-57483022		Wwtr1
ENSMUSG00000055322.17	ENSMUSG00000055322.17:t:73991580-73993109	t|1e1.1o1|1e2.1o1	-0.4317;0.4317	1.000e+00;1.000e+00	0.000e+00;2.061e-20	0.9598;0.0402	0.5416;0.4584	2	3	73993109-74020073;73993109-74002070		Tns1
ENSMUSG00000028057.15	ENSMUSG00000028057.15:s:88624145-88624276	s|1e1.1o1|1e2.2o2|2e1.1o1	-0.0220;0.0000;0.0214	4.216e-11;5.090e-21;1.156e-20	5.762e-01;1.000e+00;5.819e-01	0.9713;0.0008;0.0280	0.9398;0.0009;0.0593	3	3	88624264-88624633;88624264-88624909;88624276-88624633		Rit1
ENSMUSG00000021969.9	ENSMUSG00000021969.9:s:58094067-58094187	s|1e1.1o1|1e2.1o1	0.0000;-0.0000	5.090e-21;5.090e-21	1.000e+00;1.000e+00	0.0008;0.9992	0.0041;0.9959	2	3	58087637-58094067;58084519-58094067		Zdhhc20
ENSMUSG00000015002.19	ENSMUSG00000015002.19:s:65725380-65725455	s|1e1.1o1|1e2.1o1	0.0000;-0.0000	5.090e-21;5.090e-21	1.000e+00;1.000e+00	0.0019;0.9981	0.0052;0.9948	2	3	65725455-65725742;65725455-65726478		Efr3a
ENSMUSG00000038510.13	ENSMUSG00000038510.13:t:40112119-40112200	t|1e1.1o1|1e2.1o1	0.0000;-0.0000	5.090e-21;5.090e-21	1.000e+00;1.000e+00	0.0025;0.9975	0.0022;0.9978	2	3	40112200-40120581;40112200-40115744		Rpf2
ENSMUSG00000020248.19	ENSMUSG00000020248.19:t:82597667-82597747	t|1e1.1o1|1e2.1o1	0.0073;-0.0073	3.947e-05;3.947e-05	5.361e-01;5.361e-01	0.7468;0.2532	0.7626;0.2374	2	3	82597747-82599838;82597747-82599293		Nfyb
ENSMUSG00000023805.18	ENSMUSG00000023805.18:t:6040338-6040636	t|1e1.1o1|1e2.1o1|1e3.1o1	0.0000;-0.0000;-0.0000	5.090e-21;5.090e-21;5.090e-21	1.000e+00;1.000e+00;1.000e+00	0.0015;0.9970;0.0015	0.0040;0.9950;0.0010	3	4	6026156-6040411;6036517-6040411;6038344-6040411		Synj2
ENSMUSG00000023353.15	ENSMUSG00000023353.15:t:24687264-24688182	t|1e1.1o1|1e2.1o1	-0.0671;0.0671	7.346e-03;7.346e-03	1.719e-01;1.719e-01	0.9316;0.0684	0.8493;0.1507	2	3	24684787-24687264;24685346-24687264		Agap3
ENSMUSG00000038250.10	ENSMUSG00000038250.10:s:81727682-81727783	s|1e1.1o1|1e2.1o1	-0.0000;0.0000	5.090e-21;5.090e-21	1.000e+00;1.000e+00	0.0084;0.9916	0.0011;0.9989	2	3	81727141-81727682;81722469-81727682		Usp38
ENSMUSG00000020290.15	ENSMUSG00000020290.15:t:23236745-23236928	t|1e1.1o1|1e2.1o1	0.0000;0.0000	5.090e-21;5.090e-21	1.000e+00;1.000e+00	0.0006;0.9994	0.0053;0.9947	2	3	23235219-23236745;23235935-23236745		Xpo1
ENSMUSG00000028023.17	ENSMUSG00000028023.17:t:129011983-129013240	t|1e1.1o1|1e2.1o1	0.0000;0.0000	5.090e-21;5.090e-21	1.000e+00;1.000e+00	0.0004;0.9996	0.0005;0.9995	2	3	128998226-129011983;129009493-129011983		Pitx2
ENSMUSG00000024913.17	ENSMUSG00000024913.17:s:3662198-3662521	s|1e1.1o2|1e1.2o2	0.0000;-0.0000	5.090e-21;5.090e-21	1.000e+00;1.000e+00	0.9870;0.0130	0.9916;0.0084	2	2	3660238-3662198;3660209-3662198		Lrp5
ENSMUSG00000021215.16	ENSMUSG00000021215.16:t:3938871-3938978	t|1e1.1o1|1e2.1o1	-0.1682;0.1682	2.417e-01;2.417e-01	7.331e-04;7.331e-04	0.2754;0.7246	0.1015;0.8985	2	3	3938978-3957797;3938978-3943293		Net1
ENSMUSG00000074457.11	ENSMUSG00000074457.11:t:90449301-90449479	t|1e1.1o1|1e2.1o1|1e3.1o1|1e4.1o3|1e4.2o3|1e4.3o3|2e1.1o1	0.0000;0.0000;-0.0000;0.0000;0.0000;0.0000;0.0000	5.090e-21;5.090e-21;5.090e-21;5.090e-21;5.090e-21;5.090e-21;5.090e-21	1.000e+00;1.000e+00;1.000e+00;1.000e+00;1.000e+00;1.000e+00;1.000e+00	0.9825;0.0034;0.0103;0.0002;0.0002;0.0026;0.0002	0.9837;0.0066;0.0010;0.0010;0.0027;0.0056;0.0001	7	5	90444724-90449301;90446328-90449301;90446772-90449301;90448497-90449301;90448501-90449301;90448624-90449301;90444724-90449307		S100a16
ENSMUSG00000033256.15	ENSMUSG00000033256.15:s:122184510-122184678	s|1e1.2o2|2e1.2o2|2e2.1o1	0.0236;-0.0275;0.0000	1.468e-04;1.997e-04;5.090e-21	4.299e-01;4.007e-01;1.000e+00	0.2842;0.7125;0.0026	0.3218;0.6694;0.0085	3	3	122184365-122184512;122184365-122184510;122180020-122184510		Shf
ENSMUSG00000043962.17	ENSMUSG00000043962.17:s:126079858-126080381	s|1e1.1o1|1e2.1o1	0.0000;0.0000	5.090e-21;5.090e-21	1.000e+00;1.000e+00	0.0005;0.9995	0.0020;0.9980	2	3	126078935-126080228;126074607-126080228		Thrap3
ENSMUSG00000030695.17	ENSMUSG00000030695.17:s:126398217-126398426	s|1e1.1o1|1e2.1o1|1e3.1o1	0.0000;-0.0000;0.0000	5.090e-21;5.092e-21;5.092e-21	1.000e+00;9.998e-01;9.998e-01	0.0000;0.0387;0.9613	0.0000;0.0279;0.9721	3	4	126398084-126398217;126397298-126398217;126396948-126398217		Aldoa
ENSMUSG00000055762.17	ENSMUSG00000055762.17:s:75781094-75781204	s|1e1.1o1|1e2.1o2|1e2.2o2|1e3.1o2|1e3.2o2	0.0000;0.0000;0.0000;0.0286;-0.0292	5.090e-21;5.090e-21;5.090e-21;1.294e-20;1.373e-20	1.000e+00;1.000e+00;1.000e+00;5.470e-01;5.447e-01	0.0001;0.0001;0.0004;0.8833;0.1162	0.0001;0.0001;0.0007;0.9118;0.0870	5	4	75777749-75781094;75775667-75781094;75775657-75781094;75773104-75781094;75773101-75781094		Eef1d
ENSMUSG00000019952.16	ENSMUSG00000019952.16:t:99028644-99028651	t|1e1.1o1|1e2.1o1|1e3.1o1	0.0016;-0.0019;0.0000	5.627e-21;1.051e-10;5.090e-21	9.249e-01;9.113e-01;1.000e+00	0.0197;0.9795;0.0009	0.0241;0.9741;0.0018	3	4	98992213-99028644;99000811-99028644;99007195-99028644		Poc1b
ENSMUSG00000031781.15	ENSMUSG00000031781.15:t:95558401-95558553	t|1e1.2o2|1e2.1o1	0.0000;0.0000	5.090e-21;5.090e-21	1.000e+00;1.000e+00	0.0003;0.9997	0.0005;0.9995	2	3	95558553-95564582;95558553-95559143		Ciapin1
ENSMUSG00000064138.15	ENSMUSG00000064138.15:t:77973442-77973507	t|1e1.1o1|1e2.1o1|1e3.1o1|1e4.1o1	0.0000;-0.0000;-0.0005;0.0000	5.098e-21;5.131e-21;5.340e-13;5.090e-21	9.988e-01;9.941e-01;9.676e-01;1.000e+00	0.0010;0.0133;0.9846;0.0010	0.0068;0.0117;0.9800;0.0013	4	5	77856972-77973442;77907648-77973442;77910057-77973442;77950622-77973442		Fam172a
ENSMUSG00000042729.12	ENSMUSG00000042729.12:s:8716811-8716866	s|1e1.1o1|1e2.1o1	-0.0000;0.0000	5.090e-21;5.090e-21	1.000e+00;1.000e+00	0.9992;0.0008	0.9985;0.0015	2	3	8716866-8717183;8716866-8717766		Wdr74
ENSMUSG00000025404.16	ENSMUSG00000025404.16:s:127300851-127300882	s|1e1.1o1|1e2.1o1	0.1587;-0.1587	8.105e-02;8.105e-02	1.895e-05;1.895e-05	0.0214;0.9786	0.1819;0.8181	2	3	127300882-127301000;127300882-127307637		R3hdm2
ENSMUSG00000022761.13	ENSMUSG00000022761.13:s:17335320-17335403	s|1e1.1o1|1e2.2o2	0.0000;0.0000	5.090e-21;5.090e-21	1.000e+00;1.000e+00	0.9994;0.0006	0.9992;0.0008	2	3	17335403-17336381;17335403-17337251		Lztr1
ENSMUSG00000010277.8	ENSMUSG00000010277.8:s:78157923-78158068	s|1e1.1o2|1e1.2o2	-0.0000;0.0000	5.090e-21;5.090e-21	1.000e+00;1.000e+00	0.9993;0.0007	0.9991;0.0009	2	2	78158068-78158925;78158068-78158938		Bltp2
ENSMUSG00000038828.14	ENSMUSG00000038828.14:s:31028764-31028914	s|1e1.1o1|1e2.1o1	0.0000;0.0000	5.090e-21;5.090e-21	1.000e+00;1.000e+00	0.9995;0.0005	0.9995;0.0005	2	3	31028914-31029065;31028914-31029416		Tmem214
ENSMUSG00000062270.15	ENSMUSG00000062270.15:s:89989288-89989355	s|1e1.1o2|1e1.2o2|1e2.1o1	0.0066;0.0000;-0.0040	6.909e-21;5.090e-21;8.543e-21	7.401e-01;1.000e+00;6.583e-01	0.1351;0.0146;0.8499	0.1408;0.0125;0.8466	3	3	89985824-89989288;89985821-89989288;89984439-89989288		Morf4l1
ENSMUSG00000028577.14	ENSMUSG00000028577.14:t:94463403-94464625	t|1e1.1o1|1e2.1o1	0.0000;-0.0000	5.090e-21;5.090e-21	1.000e+00;1.000e+00	0.0131;0.9869	0.0143;0.9857	2	3	94463471-94470718;94463471-94466624		Plaa
ENSMUSG00000026280.18	ENSMUSG00000026280.18:t:93706007-93706086	t|1e1.1o1|1e2.1o1|i	-0.0000;-0.0060;0.0026	5.108e-21;7.284e-21;5.753e-21	1.000e+00;7.775e-01;9.076e-01	0.0153;0.9633;0.0200	0.0072;0.9554;0.0380	2	3	93702956-93706007;93703422-93706007;93703423-93706006	93703423-93706006	Atg4b
ENSMUSG00000023051.13	ENSMUSG00000023051.13:t:102427557-102428155	t|1e1.1o1|1e2.1o1	-0.0000;0.0000	5.095e-21;5.094e-21	9.993e-01;9.993e-01	0.9916;0.0084	0.9864;0.0136	2	3	102427037-102427557;102427279-102427557		Tarbp2
ENSMUSG00000086427.9	ENSMUSG00000086427.9:t:52226064-52226779	t|1e1.1o1|1e2.1o1	-0.0433;0.0433	6.647e-05;6.647e-05	3.549e-01;3.549e-01	0.9353;0.0647	0.8733;0.1267	2	3	52223788-52226064;52225514-52226064		Hoxa11os
ENSMUSG00000022474.16	ENSMUSG00000022474.16:t:81840370-81840461	t|1e1.1o3|1e2.1o1	0.0000;-0.0000	5.090e-21;5.090e-21	1.000e+00;1.000e+00	0.0004;0.9996	0.0064;0.9936	2	3	81840461-81842097;81840461-81840563		Pmm1
ENSMUSG00000058240.15	ENSMUSG00000058240.15:t:91489487-91489592	t|1e1.1o1|1e2.1o1	0.0036;-0.0036	4.401e-14;8.155e-21	7.179e-01;7.179e-01	0.9425;0.0575	0.9486;0.0514	2	3	91489592-91491070;91489592-91489732		Cryzl1
ENSMUSG00000021870.18	ENSMUSG00000021870.18:s:26158315-26159893	s|1e1.1o1|1e2.1o1	-0.4520;0.4520	1.000e+00;1.000e+00	0.000e+00;2.212e-20	0.9222;0.0778	0.4796;0.5204	2	3	26151065-26159834;26149471-26159834		Slmap
ENSMUSG00000035958.4	ENSMUSG00000035958.4:t:25019999-25020169	t|1e1.1o1|1e2.1o1	-0.0084;0.0084	7.851e-21;5.101e-16	7.526e-01;7.526e-01	0.0471;0.9529	0.0029;0.9971	2	3	25015912-25019999;25016078-25019999		Tdp2
ENSMUSG00000093674.8	ENSMUSG00000093674.8:s:128384345-128384549	s|1e1.1o2|1e1.2o2	0.0000;0.0000	5.090e-21;5.090e-21	1.000e+00;1.000e+00	0.0002;0.9998	0.0003;0.9997	2	2	128384320-128384527;128384298-128384527		Rpl41
ENSMUSG00000028082.15	ENSMUSG00000028082.15:t:86014519-86014659	t|1e1.1o1|1e2.1o1	0.0000;0.0000	5.090e-21;5.090e-21	1.000e+00;1.000e+00	0.0013;0.9987	0.0006;0.9994	2	3	86011654-86014519;86014345-86014519		Sh3d19
ENSMUSG00000031429.15	ENSMUSG00000031429.15:s:139852896-139853062	s|1e1.1o1|2e1.1o1	0.0192;-0.0192	6.125e-12;6.295e-12	5.862e-01;5.862e-01	0.0934;0.9066	0.1253;0.8747	2	2	139850058-139852975;139850058-139852896		Psmd10
ENSMUSG00000027624.21	ENSMUSG00000027624.21:s:156351052-156351227	s|1e1.1o3|1e1.2o3|1e1.3o3	-0.0047;0.0037;-0.0004	1.296e-05;2.533e-06;1.300e-07	6.180e-01;6.390e-01;7.027e-01	0.7209;0.1655;0.1160	0.7144;0.1797;0.1152	3	2	156351227-156352653;156351227-156352656;156351227-156352677		Epb41l1
ENSMUSG00000026305.16	ENSMUSG00000026305.16:t:91042318-91045037	t|1e1.1o1|1e2.1o2|1e2.2o2	-0.0000;0.0000;0.0000	5.091e-21;5.090e-21;5.090e-21	9.999e-01;1.000e+00;1.000e+00	0.9985;0.0013;0.0002	0.9872;0.0088;0.0034	3	3	91040019-91042318;91040436-91042318;91040536-91042318		Lrrfip1
ENSMUSG00000036138.17	ENSMUSG00000036138.17:s:119173532-119173774	s|1e1.1o1|1e2.1o1	0.0000;0.0000	5.090e-21;5.090e-21	1.000e+00;1.000e+00	0.9994;0.0006	0.9992;0.0008	2	3	119173574-119175536;119173574-119176796		Acaa1a
ENSMUSG00000000628.11	ENSMUSG00000000628.11:s:82703169-82703290	s|1e1.1o1|i	0.0000;-0.0000	5.108e-21;5.108e-21	1.000e+00;1.000e+00	0.0009;0.9991	0.0010;0.9990	1	2	82702514-82703169;82702515-82703168	82702515-82703168	Hk2
ENSMUSG00000025162.19	ENSMUSG00000025162.19:s:120858821-120858960	s|1e1.1o1|1e2.1o1|1e3.1o1|1e4.1o1	0.0000;-0.0705;0.0771;0.0000	5.090e-21;1.804e-05;8.167e-05;5.090e-21	1.000e+00;1.804e-01;1.312e-01;1.000e+00	0.0001;0.6491;0.3413;0.0099	0.0002;0.5721;0.4199;0.0055	4	5	120858562-120858821;120855836-120858821;120854732-120858821;120850121-120858821		Csnk1d
ENSMUSG00000075254.13	ENSMUSG00000075254.13:t:33581128-33581382	t|1e1.1o1|1e2.1o1|1e3.1o1	0.0000;-0.0000;-0.0000	5.090e-21;5.090e-21;5.090e-21	1.000e+00;1.000e+00;1.000e+00	0.9964;0.0018;0.0018	0.9980;0.0010;0.0010	3	4	33571579-33581128;33573602-33581128;33577138-33581128		Heg1
ENSMUSG00000046707.10	ENSMUSG00000046707.10:t:96214193-96214665	t|1e1.1o1|1e2.1o3|1e2.2o3|1e2.3o3	0.0000;0.0056;-0.0019;-0.0162	5.090e-21;6.775e-21;7.454e-06;9.809e-10	1.000e+00;8.087e-01;6.940e-01;6.102e-01	0.0006;0.0196;0.9141;0.0674	0.0012;0.0412;0.9187;0.0394	4	3	96214304-96216585;96214304-96215031;96214304-96214972;96214304-96214830		Csnk2a2
ENSMUSG00000061518.12	ENSMUSG00000061518.12:s:36730530-36730770	s|1e1.1o2|1e1.2o2	0.0000;0.0000	5.090e-21;5.090e-21	1.000e+00;1.000e+00	0.9999;0.0001	0.9997;0.0003	2	2	36730770-36731292;36730770-36731339		Cox5b
ENSMUSG00000027082.16	ENSMUSG00000027082.16:s:84288367-84288477	s|1e2.1o1|2e1.1o1	0.0000;-0.0000	5.090e-21;5.090e-21	1.000e+00;1.000e+00	0.0011;0.9989	0.0014;0.9986	2	3	84282939-84288440;84284341-84288367		Tfpi
ENSMUSG00000029657.16	ENSMUSG00000029657.16:t:149557295-149557352	t|1e1.1o1|1e2.1o2|1e2.2o2	0.0000;0.0000;-0.0000	5.090e-21;5.090e-21;5.090e-21	1.000e+00;1.000e+00;1.000e+00	0.0004;0.0014;0.9982	0.0006;0.0044;0.9950	3	3	149557352-149559785;149557352-149559624;149557352-149559435		Hsph1
ENSMUSG00000061313.11	ENSMUSG00000061313.11:s:26228239-26228334	s|1e2.1o1|2e1.1o1	0.0000;-0.0000	5.090e-21;4.910e-18	1.000e+00;1.000e+00	0.0018;0.9982	0.0030;0.9970	2	3	26225138-26228242;26226117-26228239		Ddhd2
ENSMUSG00000027722.15	ENSMUSG00000027722.15:s:37478660-37478784	s|1e1.1o1|1e2.1o1	-0.0000;0.0000	5.090e-21;5.091e-21	1.000e+00;1.000e+00	0.0024;0.9976	0.0021;0.9979	2	3	37478784-37479389;37478784-37480238		Spata5
ENSMUSG00000045374.19	ENSMUSG00000045374.19:t:75340172-75340362	t|1e1.1o1|1e2.1o1	-0.0000;0.0000	5.186e-21;5.090e-21	1.000e+00;1.000e+00	0.9982;0.0018	0.9978;0.0022	2	3	75340362-75340622;75340362-75340477		Wdr81
ENSMUSG00000029994.18	ENSMUSG00000029994.18:s:86734801-86734895	s|1e1.1o1|1e2.1o1	0.0000;0.0000	5.090e-21;5.090e-21	1.000e+00;1.000e+00	0.9999;0.0001	0.9998;0.0002	2	3	86731948-86734801;86728101-86734801		Anxa4
ENSMUSG00000035247.17	ENSMUSG00000035247.17:s:51830965-51831059	s|1e1.1o2|1e1.2o2	0.0000;0.0000	5.090e-21;5.090e-21	1.000e+00;1.000e+00	0.0011;0.9989	0.0007;0.9993	2	2	51829376-51830965;51829370-51830965		Hectd1
ENSMUSG00000021185.17	ENSMUSG00000021185.17:t:100795858-100795984	t|1e1.1o1|1e2.1o1	-0.0329;0.0329	1.437e-03;1.437e-03	3.537e-01;3.537e-01	0.8824;0.1176	0.8301;0.1699	2	3	100745569-100795858;100753931-100795858		Dglucy
ENSMUSG00000041654.16	ENSMUSG00000041654.16:s:113354777-113354921	s|1e1.1o1|2e1.1o1	-0.0515;0.0515	7.845e-03;7.845e-03	2.279e-01;2.279e-01	0.9336;0.0664	0.8656;0.1344	2	2	113260724-113354798;113260724-113354777		Slc39a11
ENSMUSG00000040356.17	ENSMUSG00000040356.17:s:35060647-35060784	s|1e1.1o1|1e2.1o1	0.0000;0.0000	5.090e-21;5.090e-21	1.000e+00;1.000e+00	0.9975;0.0025	0.9993;0.0007	2	3	35060522-35060647;35060194-35060647		Skic2
ENSMUSG00000074578.16	ENSMUSG00000074578.16:t:166907607-166907783	t|1e2.1o1|2e1.1o1|2e2.1o1|i	0.0276;0.0000;0.0000;-0.0279	3.886e-15;5.108e-21;5.108e-21;4.137e-15	4.736e-01;1.000e+00;1.000e+00;4.705e-01	0.8024;0.0001;0.0001;0.1974	0.8490;0.0002;0.0002;0.1505	3	3	166907400-166907607;166907137-166907624;166907400-166907624;166907401-166907606	166907401-166907606	Zfas1
ENSMUSG00000050891.11	ENSMUSG00000050891.11:t:58788001-58788041	t|1e1.1o1|1e2.1o1	0.0009;-0.0009	5.439e-21;5.468e-21	9.500e-01;9.500e-01	0.0263;0.9737	0.0344;0.9656	2	3	58788041-58792989;58788041-58788126		Tatdn1
ENSMUSG00000041740.17	ENSMUSG00000041740.17:s:115387456-115387581	s|1e1.1o2|1e1.2o2	-0.0001;0.0001	4.971e-21;4.970e-21	9.614e-01;9.614e-01	0.0861;0.9139	0.0825;0.9175	2	2	115387232-115387456;115387229-115387456		Rnf10
ENSMUSG00000026036.18	ENSMUSG00000026036.18:t:58489546-58489708	t|1e1.1o1|1e2.1o1	-0.0000;0.0000	5.090e-21;5.090e-21	1.000e+00;1.000e+00	0.9995;0.0005	0.9990;0.0010	2	3	58487248-58489546;58488585-58489546		Nif3l1
ENSMUSG00000002319.17	ENSMUSG00000002319.17:s:55872462-55872503	s|1e1.1o1|1e2.1o1	-0.0003;0.0003	5.183e-21;5.174e-21	9.872e-01;9.872e-01	0.9865;0.0135	0.9707;0.0293	2	3	55871866-55872462;55871651-55872462		Ipo4
ENSMUSG00000054405.15	ENSMUSG00000054405.15:s:132265498-132265599	s|1e1.1o2|1e1.2o2|1e2.2o2	0.0000;-0.0000;0.0000	5.090e-21;5.090e-21;5.090e-21	1.000e+00;1.000e+00;1.000e+00	0.0060;0.9938;0.0002	0.0097;0.9899;0.0003	3	3	132265599-132269032;132265599-132269093;132265599-132271367		Dnajc8
ENSMUSG00000019088.15	ENSMUSG00000019088.15:t:73316823-73317297	t|1e1.1o1|1e2.1o1	0.0517;-0.0517	1.540e-04;1.540e-04	2.964e-01;2.964e-01	0.0618;0.9382	0.1288;0.8712	2	3	73317297-73320645;73317297-73317384		Dnase1l1
ENSMUSG00000008763.17	ENSMUSG00000008763.17:s:100559855-100559951	s|1e1.1o1|1e2.1o1	-0.0000;0.0000	1.286e-18;5.099e-21	9.987e-01;9.987e-01	0.9984;0.0016	0.9871;0.0129	2	3	100554426-100559855;100551937-100559855		Man1a2
ENSMUSG00000026035.16	ENSMUSG00000026035.16:t:58470153-58470489	t|1e1.1o1|1e2.1o1	-0.0000;0.0000	5.090e-21;5.090e-21	1.000e+00;1.000e+00	0.9983;0.0017	0.9941;0.0059	2	3	58470489-58473490;58470489-58471231		Ppil3
ENSMUSG00000037058.17	ENSMUSG00000037058.17:t:35743337-35744014	t|1e1.1o2|1e1.2o2|1e2.1o1|1e3.1o1|1e4.1o1	0.0018;0.0000;-0.0000;-0.0000;0.0000	5.659e-21;5.090e-21;5.090e-21;5.090e-21;5.090e-21	9.215e-01;1.000e+00;1.000e+00;1.000e+00;1.000e+00	0.9610;0.0001;0.0180;0.0198;0.0009	0.9679;0.0015;0.0153;0.0129;0.0016	5	5	35731812-35743924;35731896-35743924;35733170-35743924;35741872-35743924;35742726-35743924		Paip2
ENSMUSG00000002031.14	ENSMUSG00000002031.14:s:44695028-44695102	s|1e1.1o1|1e2.1o1	0.0000;0.0000	5.090e-21;5.090e-21	1.000e+00;1.000e+00	0.9968;0.0032	0.9984;0.0016	2	3	44695102-44695257;44695102-44695629		Ift46
ENSMUSG00000027893.15	ENSMUSG00000027893.15:s:107571799-107572429	s|1e1.1o1|i	0.0000;0.0000	5.108e-21;5.108e-21	1.000e+00;1.000e+00	0.0002;0.9998	0.0004;0.9996	1	2	107571720-107572226;107571721-107571798	107571721-107571798	Ahcyl1
ENSMUSG00000025533.16	ENSMUSG00000025533.16:s:130047151-130047248	s|1e1.1o1|1e2.1o1	0.0000;-0.0000	5.094e-21;5.094e-21	9.995e-01;9.995e-01	0.0077;0.9923	0.0172;0.9828	2	3	130045669-130047151;130045214-130047151		Asl
ENSMUSG00000017485.12	ENSMUSG00000017485.12:t:6049278-6049422	t|1e1.1o1|1e2.1o1	0.0000;0.0000	5.090e-21;5.090e-21	1.000e+00;1.000e+00	0.0003;0.9997	0.0003;0.9997	2	3	6049422-6052728;6049422-6051232		Top2b
ENSMUSG00000045438.13	ENSMUSG00000045438.13:s:139327771-139328429	s|1e1.1o1|1e2.1o1	0.0000;-0.0000	5.090e-21;5.090e-21	1.000e+00;1.000e+00	0.0006;0.9994	0.0035;0.9965	2	3	139325331-139328318;139324130-139328318		Cox19
ENSMUSG00000014418.17	ENSMUSG00000014418.17:s:46416406-46416631	s|1e1.1o1|1e2.1o1	-0.0003;0.0003	2.165e-15;5.180e-21	9.862e-01;9.862e-01	0.9853;0.0147	0.9842;0.0158	2	3	46414349-46416518;46412637-46416518		Hps5
ENSMUSG00000002416.14	ENSMUSG00000002416.14:s:39575200-39576226	s|1e1.1o1|2e1.1o1	0.0095;-0.0095	3.224e-05;3.224e-05	5.279e-01;5.279e-01	0.7717;0.2283	0.7887;0.2113	2	2	39575295-39576326;39575299-39576326		Ndufb2
ENSMUSG00000000149.11	ENSMUSG00000000149.11:t:140744163-140746873	t|1e1.1o1|1e2.1o1	-0.0000;0.0000	5.090e-21;5.090e-21	1.000e+00;1.000e+00	0.0071;0.9929	0.0013;0.9987	2	3	140746873-140771152;140746873-140748345		Gna12
ENSMUSG00000032267.9	ENSMUSG00000032267.9:s:48947182-48947260	s|1e1.1o1|1e2.1o1	0.0000;-0.0000	5.099e-21;5.100e-21	9.986e-01;9.986e-01	0.9906;0.0094	0.9899;0.0101	2	3	48947260-48948477;48947260-48950282		Usp28
ENSMUSG00000025785.6	ENSMUSG00000025785.6:s:122942280-122946196	s|1e1.1o2|1e1.2o2|2e1.1o2	-0.0001;0.0000;0.0000	3.982e-16;5.096e-21;5.092e-21	9.954e-01;9.991e-01;9.998e-01	0.9866;0.0096;0.0036	0.9868;0.0088;0.0060	3	2	122942387-122947956;122942387-122947960;122942489-122947956		Exosc7
ENSMUSG00000002983.18	ENSMUSG00000002983.18:s:19346430-19346645	s|1e1.1o2|1e1.2o2	0.0000;0.0000	5.090e-21;5.090e-21	1.000e+00;1.000e+00	0.0012;0.9988	0.0009;0.9991	2	2	19345850-19346430;19345810-19346430		Relb
ENSMUSG00000021124.14	ENSMUSG00000021124.14:t:79211722-79211913	t|1e1.1o1|1e2.1o1	-0.0000;0.0000	5.090e-21;5.090e-21	1.000e+00;1.000e+00	0.0173;0.9827	0.0061;0.9939	2	3	79211913-79218994;79211913-79213125		Vti1b
ENSMUSG00000032175.12	ENSMUSG00000032175.12:t:21025489-21025616	t|1e1.1o1|1e2.1o1	0.1123;-0.1123	6.248e-02;6.248e-02	5.377e-02;5.377e-02	0.0481;0.9519	0.1745;0.8255	2	3	21025616-21026668;21025616-21026488		Tyk2
ENSMUSG00000002603.16	ENSMUSG00000002603.16:t:25391802-25391962	t|1e1.1o1|1e2.1o1	0.0000;0.0000	5.090e-21;5.090e-21	1.000e+00;1.000e+00	0.9975;0.0025	0.9977;0.0023	2	3	25387648-25391802;25388605-25391802		Tgfb1
ENSMUSG00000028683.15	ENSMUSG00000028683.15:s:116915961-116916050	s|1e1.1o1|1e2.1o1	0.0000;0.0000	5.090e-21;5.090e-21	1.000e+00;1.000e+00	0.0019;0.9981	0.0009;0.9991	2	3	116916050-116916383;116916050-116922538		Eif2b3
ENSMUSG00000064302.15	ENSMUSG00000064302.15:t:118470832-118471076	t|1e1.1o1|1e2.1o1|2e2.1o1	-0.3551;0.3490;0.0000	9.987e-01;9.980e-01;5.090e-21	8.993e-13;9.087e-13;1.000e+00	0.9606;0.0380;0.0013	0.6094;0.3825;0.0072	3	3	118467099-118470832;118469428-118470832;118469428-118470835		Clasp1
ENSMUSG00000071547.5	ENSMUSG00000071547.5:t:30856696-30856880	t|1e1.1o1|1e2.1o1	0.0000;0.0000	5.090e-21;5.090e-21	1.000e+00;1.000e+00	0.9995;0.0005	0.9993;0.0007	2	3	30853333-30856696;30856407-30856696		Nt5dc2
ENSMUSG00000050017.12	ENSMUSG00000050017.12:s:111495647-111495721	s|1e1.1o1|1e2.1o1	0.0000;0.0000	5.090e-21;5.090e-21	1.000e+00;1.000e+00	0.9960;0.0040	0.9957;0.0043	2	3	111495721-111497357;111495721-111519178		Pitpnb
ENSMUSG00000033808.17	ENSMUSG00000033808.17:s:120193360-120193421	s|1e1.1o2|1e1.2o2	0.0154;-0.0154	9.371e-21;9.881e-21	6.237e-01;6.237e-01	0.9169;0.0831	0.9485;0.0515	2	2	120190575-120193360;120190572-120193360		Tmem87a
ENSMUSG00000079418.6	ENSMUSG00000079418.6:s:139896011-139896189	s|1e1.1o1|1e2.1o1	0.0000;-0.0000	5.090e-21;5.090e-21	1.000e+00;1.000e+00	0.9975;0.0025	0.9983;0.0017	2	3	139896189-139896312;139896189-139941723		Atg4a
ENSMUSG00000032470.18	ENSMUSG00000032470.18:t:99293446-99293655	t|1e1.1o2|1e1.2o2|1e2.1o1|1e3.1o1	0.0060;-0.0197;0.0000;0.0006	1.228e-07;3.808e-05;5.090e-21;5.257e-21	7.808e-01;5.302e-01;1.000e+00;9.747e-01	0.0208;0.9779;0.0007;0.0007	0.0375;0.9439;0.0018;0.0172	4	4	99293655-99318934;99293655-99318363;99293655-99307830;99293655-99302133		Mras
ENSMUSG00000025574.14	ENSMUSG00000025574.14:s:117716540-117716918	s|1e1.1o1|1e2.1o1	0.0038;-0.0038	6.492e-21;6.612e-21	8.353e-01;8.353e-01	0.9552;0.0448	0.9705;0.0295	2	3	117716458-117716540;117715607-117716540		Tk1
ENSMUSG00000012117.14	ENSMUSG00000012117.14:s:133721473-133721640	s|1e1.1o1|1e2.1o1	-0.0000;0.0000	5.090e-21;5.090e-21	1.000e+00;1.000e+00	0.9993;0.0007	0.9990;0.0010	2	3	133719891-133721473;133718691-133721473		Dhdds
ENSMUSG00000026305.16	ENSMUSG00000026305.16:t:91012668-91012727	t|1e1.1o2|1e2.1o1|1e3.1o1	-0.6231;-0.2188;0.8392	1.000e+00;6.723e-01;1.000e+00	0.000e+00;1.568e-06;6.235e-21	0.7429;0.2394;0.0176	0.1296;0.0258;0.8418	3	4	90996371-91012668;91006803-91012668;91009901-91012668		Lrrfip1
ENSMUSG00000020785.18	ENSMUSG00000020785.18:s:72928364-72928451	s|1e1.1o1|1e2.1o1	-0.0000;0.0000	1.701e-11;5.097e-21	9.989e-01;9.989e-01	0.9969;0.0031	0.9947;0.0053	2	3	72928451-72928675;72928451-72929238		Camkk1
ENSMUSG00000024384.5	ENSMUSG00000024384.5:s:32226171-32226282	s|1e1.1o1|1e2.1o1	0.3174;-0.3174	9.996e-01;9.996e-01	2.391e-20;0.000e+00	0.0025;0.9976	0.3374;0.6626	2	3	32226282-32226592;32226282-32230203		Iws1
ENSMUSG00000024293.17	ENSMUSG00000024293.17:t:10577001-10577090	t|1e1.1o1|1e2.1o1	0.0255;-0.0255	7.406e-04;7.406e-04	3.967e-01;3.967e-01	0.8529;0.1471	0.8915;0.1085	2	3	10577090-10582055;10577090-10577638		Esco1
ENSMUSG00000029475.18	ENSMUSG00000029475.18:s:123009768-123009960	s|1e1.1o1|i	0.0000;-0.0000	5.108e-21;5.108e-21	1.000e+00;1.000e+00	0.0009;0.9991	0.0015;0.9985	1	2	123009629-123009827;123009630-123009767	123009630-123009767	Kdm2b
ENSMUSG00000028412.18	ENSMUSG00000028412.18:s:53481464-53481553	s|1e1.1o1|1e2.1o1	0.0000;-0.0000	5.090e-21;5.090e-21	1.000e+00;1.000e+00	0.9966;0.0034	0.9949;0.0051	2	3	53481553-53491388;53481553-53517545		Slc44a1
ENSMUSG00000024271.9	ENSMUSG00000024271.9:s:24745505-24745582	s|1e1.1o1|1e2.1o1	-0.0000;0.0000	5.090e-21;5.090e-21	1.000e+00;1.000e+00	0.9995;0.0005	0.9914;0.0086	2	3	24745582-24747473;24745582-24750458		Elp2
ENSMUSG00000031352.11	ENSMUSG00000031352.11:s:168096584-168096670	s|1e1.1o1|1e2.1o1	-0.0000;0.0000	5.090e-21;5.090e-21	1.000e+00;1.000e+00	0.9989;0.0011	0.9987;0.0013	2	3	168096018-168096584;168084942-168096584		Hccs
ENSMUSG00000031328.17	ENSMUSG00000031328.17:t:73271097-73271363	t|1e1.1o1|1e2.1o1	0.0000;0.0000	5.090e-21;5.090e-21	1.000e+00;1.000e+00	0.0000;1.0000	0.0001;0.9999	2	3	73271363-73271692;73271363-73271458		Flna
ENSMUSG00000070047.15	ENSMUSG00000070047.15:t:45502879-45503537	t|1e1.1o1|1e2.1o1	0.0000;0.0000	5.090e-21;5.090e-21	1.000e+00;1.000e+00	0.9994;0.0006	0.9992;0.0008	2	3	45498205-45502879;45500746-45502879		Fat1
ENSMUSG00000046079.17	ENSMUSG00000046079.17:s:105879929-105882106	s|1e1.1o1|1e2.1o1	-0.0000;0.0000	3.787e-14;5.092e-21	9.998e-01;9.998e-01	0.9974;0.0026	0.9959;0.0041	2	3	105880240-105959590;105880240-105978233		Lrrc8d
ENSMUSG00000020156.17	ENSMUSG00000020156.17:s:80074149-80074225	s|1e1.1o1|i	0.0008;-0.0008	4.132e-19;6.755e-21	7.560e-01;7.560e-01	0.8906;0.1094	0.8838;0.1162	1	2	80074225-80074694;80074226-80074693	80074226-80074693	Pwwp3a
ENSMUSG00000079109.12	ENSMUSG00000079109.12:s:143862039-143863688	s|1e1.1o1|2e1.1o1|2e2.1o1	-0.0100;0.0107;0.0000	4.101e-10;3.739e-10;5.090e-21	7.074e-01;6.939e-01;9.999e-01	0.0454;0.9533;0.0012	0.0160;0.9817;0.0025	3	3	143862319-143864917;143862891-143864917;143862891-143865760		Pms2
ENSMUSG00000023118.16	ENSMUSG00000023118.16:s:18780680-18780827	s|1e1.1o2|1e1.2o2	0.0000;0.0000	5.090e-21;5.090e-21	1.000e+00;1.000e+00	0.9886;0.0114	0.9993;0.0007	2	2	18780827-18781375;18780827-18781446		Sympk
ENSMUSG00000047045.18	ENSMUSG00000047045.18:s:141615497-141615597	s|1e1.1o1|1e2.1o1	-0.0000;0.0000	5.515e-14;5.092e-21	9.997e-01;9.997e-01	0.9974;0.0026	0.9960;0.0040	2	3	141615597-141617181;141615597-141624579		Tmem164
ENSMUSG00000028894.19	ENSMUSG00000028894.19:t:124689078-124689262	t|1e1.1o1|1e2.1o1	-0.0011;0.0011	2.982e-17;5.405e-21	9.541e-01;9.541e-01	0.9958;0.0042	0.9717;0.0283	2	3	124687202-124689149;124687447-124689149		Inpp5b
ENSMUSG00000071547.5	ENSMUSG00000071547.5:t:30857295-30857350	t|1e1.1o1|1e2.1o1	0.0000;0.0000	5.090e-21;5.090e-21	1.000e+00;1.000e+00	0.0007;0.9993	0.0003;0.9997	2	3	30856880-30857295;30857061-30857295		Nt5dc2
ENSMUSG00000027804.14	ENSMUSG00000027804.14:t:79502509-79502615	t|1e1.1o1|1e2.1o1	0.0000;0.0000	5.090e-21;5.090e-21	1.000e+00;1.000e+00	0.9998;0.0002	0.9996;0.0004	2	3	79501057-79502509;79501252-79502509		Ppid
ENSMUSG00000044627.12	ENSMUSG00000044627.12:t:32171698-32171822	t|1e1.1o1|1e2.1o1	0.0000;0.0000	5.090e-21;5.090e-21	1.000e+00;1.000e+00	0.9998;0.0002	0.9990;0.0010	2	3	32171822-32177609;32171822-32172701		Swi5
ENSMUSG00000026883.18	ENSMUSG00000026883.18:s:35597660-35597813	s|1e1.1o1|1e2.1o1	0.0000;-0.0000	5.096e-21;4.111e-12	9.991e-01;9.991e-01	0.0040;0.9960	0.0048;0.9952	2	3	35597813-35598212;35597813-35598826		Dab2ip
ENSMUSG00000058586.13	ENSMUSG00000058586.13:t:82998558-82998640	t|1e1.1o1|1e2.1o1	-0.0000;0.0000	5.090e-21;5.090e-21	1.000e+00;1.000e+00	0.9975;0.0025	0.9961;0.0039	2	3	82996445-82998558;82997119-82998558		Serhl
ENSMUSG00000036371.7	ENSMUSG00000036371.7:t:67248182-67248332	t|1e1.1o1|1e2.1o1	0.0000;0.0000	5.090e-21;5.090e-21	1.000e+00;1.000e+00	0.0000;1.0000	0.0001;0.9999	2	3	67224474-67248182;67244393-67248182		Serbp1
ENSMUSG00000028282.13	ENSMUSG00000028282.13:s:32649173-32649257	s|1e1.1o1|2e1.1o1	0.0000;-0.0000	5.090e-21;5.108e-21	1.000e+00;1.000e+00	0.0035;0.9965	0.0022;0.9978	2	2	32649225-32652674;32649257-32652674		Casp8ap2
ENSMUSG00000032407.15	ENSMUSG00000032407.15:s:95391087-95394049	s|1e1.1o1|1e2.1o1	0.0000;-0.0000	5.102e-21;5.103e-21	9.982e-01;9.982e-01	0.9837;0.0163	0.9981;0.0019	2	3	95384637-95393870;95377986-95393870		U2surp
ENSMUSG00000037339.18	ENSMUSG00000037339.18:s:33786681-33786979	s|1e1.1o1|1e2.1o1	-0.0159;0.0159	1.404e-04;1.404e-04	5.059e-01;5.059e-01	0.9471;0.0529	0.9266;0.0734	2	3	33786321-33786681;33772178-33786681		Fam53a
ENSMUSG00000042870.16	ENSMUSG00000042870.16:s:75785441-75785534	s|1e1.1o1|1e2.1o1	-0.0001;0.0001	5.110e-21;5.551e-16	9.972e-01;9.972e-01	0.0110;0.9890	0.0070;0.9930	2	3	75785534-75785817;75785534-75787061		Tom1
ENSMUSG00000022544.15	ENSMUSG00000022544.15:t:5068339-5068419	t|1e1.1o2|1e2.1o1	-0.0000;0.0000	9.522e-19;5.090e-21	1.000e+00;1.000e+00	0.9983;0.0017	0.9972;0.0028	2	3	5068419-5070889;5068419-5069037		Eef2kmt
ENSMUSG00000063052.10	ENSMUSG00000063052.10:s:157746078-157746259	s|1e1.1o2|1e1.2o2|1e2.1o1|1e3.1o1	-0.0732;0.0000;0.0000;0.0746	4.091e-02;5.090e-21;5.090e-21;4.148e-02	1.374e-01;1.000e+00;1.000e+00;1.332e-01	0.7935;0.0030;0.0006;0.2023	0.6994;0.0012;0.0012;0.2984	4	4	157746259-157747223;157746259-157747257;157746259-157747500;157746259-157749198		Lrrc40
ENSMUSG00000040711.9	ENSMUSG00000040711.9:s:32357562-32357666	s|1e1.1o1|1e2.1o1	0.0001;-0.0001	5.111e-21;5.114e-21	9.968e-01;9.968e-01	0.0020;0.9980	0.0177;0.9823	2	3	32357666-32358968;32357666-32361457		Sh3pxd2b
ENSMUSG00000014195.17	ENSMUSG00000014195.17:t:100492554-100492642	t|1e1.1o1|1e2.1o1|1e3.1o1	0.0000;0.0000;0.0000	5.090e-21;5.090e-21;5.090e-21	1.000e+00;1.000e+00;1.000e+00	0.0004;0.9993;0.0004	0.0003;0.9993;0.0003	3	4	100492642-100510852;100492642-100510354;100492642-100504018		Dnajc7
ENSMUSG00000003269.19	ENSMUSG00000003269.19:t:45461604-45461722	t|1e1.1o1|1e2.1o1	0.0000;0.0000	5.090e-21;5.090e-21	1.000e+00;1.000e+00	0.0004;0.9996	0.0005;0.9995	2	3	45461722-45462433;45461722-45462271		Cyth2
ENSMUSG00000025413.14	ENSMUSG00000025413.14:t:106519453-106520428	t|1e1.1o1|1e2.1o1	0.0000;-0.0000	5.090e-21;5.090e-21	1.000e+00;1.000e+00	0.0009;0.9991	0.0012;0.9988	2	3	106520428-106524693;106520428-106522853		Ttc4
ENSMUSG00000042572.13	ENSMUSG00000042572.13:t:89683245-89683488	t|1e2.1o1|2e1.1o1	0.0000;-0.0000	5.090e-21;5.090e-21	1.000e+00;1.000e+00	0.0008;0.9992	0.0018;0.9982	2	3	89681707-89683245;89681345-89683384		Ube2q1
ENSMUSG00000015165.17	ENSMUSG00000015165.17:t:28512704-28512822	t|1e1.1o1|1e2.1o1|1e3.1o1	0.0224;0.0000;-0.0322	1.174e-20;5.090e-21;1.569e-20	5.913e-01;1.000e+00;5.355e-01	0.0328;0.0007;0.9669	0.0540;0.0034;0.9424	3	4	28508284-28512704;28508974-28512704;28510593-28512704		Hnrnpl
ENSMUSG00000004056.16	ENSMUSG00000004056.16:s:27333987-27334236	s|1e1.1o1|1e2.1o1	0.0000;0.0000	5.090e-21;5.090e-21	1.000e+00;1.000e+00	0.9995;0.0005	0.9996;0.0004	2	3	27334109-27335464;27334109-27335689		Akt2
ENSMUSG00000022680.15	ENSMUSG00000022680.15:s:13702430-13702495	s|1e1.1o1|1e2.1o1	0.0000;-0.0000	5.091e-21;5.091e-21	9.999e-01;9.999e-01	0.0096;0.9904	0.0142;0.9858	2	3	13701552-13702430;13699822-13702430		Pdxdc1
ENSMUSG00000042605.17	ENSMUSG00000042605.17:s:121917481-121917659	s|1e1.1o1|1e2.1o1	0.0000;-0.0000	5.092e-21;5.093e-21	9.996e-01;9.996e-01	0.9813;0.0187	0.9870;0.0130	2	3	121917659-121919396;121917659-121921920		Atxn2
ENSMUSG00000031753.17	ENSMUSG00000031753.17:s:111580302-111580495	s|1e2.1o1|2e1.1o1	0.0000;0.0000	5.090e-21;5.090e-21	1.000e+00;1.000e+00	0.0009;0.9991	0.0008;0.9992	2	3	111580411-111608792;111580495-111584569		Cog4
ENSMUSG00000002205.17	ENSMUSG00000002205.17:t:44403240-44403379	t|1e1.1o2|1e2.1o1	-0.0016;0.0016	5.610e-21;2.010e-14	9.337e-01;9.337e-01	0.0289;0.9711	0.0023;0.9977	2	3	44398075-44403240;44401600-44403240		Vrk3
ENSMUSG00000041650.16	ENSMUSG00000041650.16:t:122975312-122975416	t|1e1.1o2|1e1.2o2|1e2.1o1	0.0000;-0.0000;0.0000	5.090e-21;5.090e-21;5.090e-21	1.000e+00;1.000e+00;1.000e+00	0.9958;0.0033;0.0008	0.9980;0.0010;0.0010	3	3	122951537-122975314;122951561-122975314;122955031-122975314		Pcca
ENSMUSG00000026843.16	ENSMUSG00000026843.16:s:31503043-31503119	s|1e1.1o1|1e2.1o1	0.0016;-0.0016	6.678e-21;5.452e-21	9.065e-01;9.065e-01	0.9217;0.0783	0.9286;0.0714	2	3	31503119-31504723;31503119-31505510		Fubp3
ENSMUSG00000041298.17	ENSMUSG00000041298.17:s:148825689-148825823	s|1e1.1o1|1e2.1o1	0.0000;-0.0000	5.125e-21;7.704e-13	9.948e-01;9.948e-01	0.0101;0.9899	0.0087;0.9913	2	3	148823115-148825689;148815794-148825689		Katnal1
ENSMUSG00000025156.18	ENSMUSG00000025156.18:s:120675098-120675168	s|1e1.1o1|1e2.1o1	0.0000;-0.0000	5.090e-21;5.090e-21	1.000e+00;1.000e+00	0.0011;0.9989	0.0014;0.9986	2	3	120675168-120675473;120675168-120675947		Gps1
ENSMUSG00000046417.15	ENSMUSG00000046417.15:t:62495710-62497072	t|1e1.1o1|1e2.1o1	0.0406;-0.0406	1.489e-03;1.489e-03	3.096e-01;3.096e-01	0.0380;0.9620	0.0963;0.9037	2	3	62497072-62511260;62497072-62500029		Lrrc75a
ENSMUSG00000004099.17	ENSMUSG00000004099.17:t:20851772-20851850	t|1e2.1o1|2e1.1o1|2e2.1o1	0.0334;0.0000;-0.0337	5.957e-04;5.090e-21;6.183e-04	3.398e-01;1.000e+00;3.375e-01	0.5539;0.0003;0.4458	0.5985;0.0007;0.4008	3	3	20851850-20852669;20851847-20864004;20851847-20852669		Dnmt1
ENSMUSG00000022270.17	ENSMUSG00000022270.17:t:25964310-25964436	t|1e1.1o1|1e2.1o1|1e3.1o1|1e4.1o1|1e5.1o1|1e6.1o1	-0.0000;0.0000;0.0000;0.0000;0.0000;0.0000	5.090e-21;5.090e-21;5.090e-21;5.090e-21;5.090e-21;5.090e-21	1.000e+00;1.000e+00;1.000e+00;1.000e+00;1.000e+00;1.000e+00	0.9982;0.0004;0.0004;0.0004;0.0004;0.0004	0.9955;0.0003;0.0034;0.0003;0.0003;0.0003	6	7	25895229-25964310;25910683-25964310;25933712-25964310;25941036-25964310;25941329-25964310;25942867-25964310		Retreg1
ENSMUSG00000002393.15	ENSMUSG00000002393.15:s:71827122-71827398	s|1e1.1o1|i	0.0000;-0.0000	5.108e-21;5.108e-21	1.000e+00;1.000e+00	0.0005;0.9995	0.0009;0.9991	1	2	71827065-71827122;71827066-71827121	71827066-71827121	Nr2f6
ENSMUSG00000021377.16	ENSMUSG00000021377.16:s:47252819-47252939	s|1e1.1o1|1e2.1o1	0.0000;0.0000	5.090e-21;5.090e-21	1.000e+00;1.000e+00	0.9998;0.0002	0.9995;0.0005	2	3	47251819-47252819;47242091-47252819		Dek
ENSMUSG00000032782.20	ENSMUSG00000032782.20:s:69210179-69210311	s|1e1.1o1|1e2.2o2	-0.0000;0.0000	5.090e-21;5.090e-21	1.000e+00;1.000e+00	0.9987;0.0013	0.9983;0.0017	2	3	69209870-69210179;69190700-69210179		Cntrob
ENSMUSG00000022721.20	ENSMUSG00000022721.20:s:18066543-18067162	s|1e1.1o1|2e1.1o1	0.0194;-0.0194	2.770e-10;2.644e-10	5.886e-01;5.886e-01	0.9369;0.0631	0.9638;0.0362	2	2	18067115-18067350;18067162-18067350		Trmt2a
ENSMUSG00000027860.16	ENSMUSG00000027860.16:s:102072671-102072803	s|1e1.2o3|1e1.3o3|2e1.1o3	0.0000;0.0000;-0.0000	5.090e-21;5.090e-21;5.090e-21	1.000e+00;1.000e+00;1.000e+00	0.0007;0.0007;0.9987	0.0012;0.0012;0.9976	3	2	102070720-102072691;102070719-102072691;102070849-102072671		Vangl1
ENSMUSG00000006676.18	ENSMUSG00000006676.18:s:108372011-108372126	s|1e1.1o2|1e1.2o2	0.0076;-0.0076	1.138e-13;1.504e-14	7.127e-01;7.127e-01	0.7980;0.2020	0.8157;0.1843	2	2	108372126-108372233;108372126-108372239		Usp19
ENSMUSG00000024803.10	ENSMUSG00000024803.10:s:36094156-36094269	s|1e1.1o2|2e1.2o2	0.0000;0.0000	5.090e-21;5.090e-21	1.000e+00;1.000e+00	0.9999;0.0001	0.9999;0.0001	2	2	36092971-36094171;36092958-36094156		Ankrd1
ENSMUSG00000068329.13	ENSMUSG00000068329.13:t:83029454-83029523	t|1e1.1o2|1e1.2o2|1e2.1o1	-0.0085;0.0052;0.0112	7.477e-21;7.398e-21;7.658e-21	7.066e-01;7.654e-01;6.878e-01	0.0910;0.0440;0.8664	0.0568;0.0465;0.8976	3	3	83029523-83030019;83029523-83029982;83029523-83029679		Htra2
ENSMUSG00000032418.16	ENSMUSG00000032418.16:t:86495594-86495691	t|1e1.1o1|1e2.2o2|1e3.1o1	0.0000;0.0000;0.0000	5.090e-21;5.090e-21;5.090e-21	1.000e+00;1.000e+00;1.000e+00	0.9995;0.0003;0.0003	0.9990;0.0005;0.0005	3	4	86495691-86501778;86495691-86500659;86495691-86499030		Me1
ENSMUSG00000024581.14	ENSMUSG00000024581.14:t:63119250-63119359	t|1e1.1o2|1e2.1o2|1e2.2o2|1e3.1o1	-0.0001;0.0002;-0.0000;0.0000	5.108e-21;5.153e-21;5.090e-21;5.090e-21	9.974e-01;9.904e-01;1.000e+00;1.000e+00	0.0155;0.9793;0.0041;0.0008	0.0009;0.9974;0.0009;0.0009	4	4	63111095-63119250;63117141-63119250;63117194-63119250;63119146-63119250		Napg
ENSMUSG00000020456.18	ENSMUSG00000020456.18:s:6263788-6263979	s|1e1.1o1|1e2.1o1	-0.0058;0.0058	7.007e-21;6.822e-21	8.068e-01;8.068e-01	0.0457;0.9543	0.0186;0.9814	2	3	6263979-6266765;6263979-6266978		Ogdh
ENSMUSG00000029674.14	ENSMUSG00000029674.14:t:134701866-134702004	t|1e1.1o1|1e2.1o1	-0.0526;0.0526	4.258e-04;4.257e-04	2.331e-01;2.331e-01	0.9539;0.0461	0.8876;0.1124	2	3	134702004-134715498;134702004-134706969		Limk1
ENSMUSG00000024976.15	ENSMUSG00000024976.15:s:53976396-53976814	s|1e1.1o1|1e2.1o1	0.0000;-0.0000	5.090e-21;5.090e-21	1.000e+00;1.000e+00	0.9972;0.0028	0.9987;0.0013	2	3	53976814-53991440;53976814-54005980		Shoc2
ENSMUSG00000027291.16	ENSMUSG00000027291.16:s:120156349-120156630	s|1e1.1o2|1e1.2o2	-0.0000;0.0000	5.091e-21;8.882e-16	9.999e-01;9.999e-01	0.0035;0.9965	0.0023;0.9977	2	2	120156222-120156487;120156008-120156487		Vps39
ENSMUSG00000024384.5	ENSMUSG00000024384.5:t:32219326-32219476	t|1e1.1o1|1e2.1o1	0.0000;-0.0000	5.090e-21;5.090e-21	1.000e+00;1.000e+00	0.0007;0.9993	0.0011;0.9989	2	3	32217289-32219326;32217803-32219326		Iws1
ENSMUSG00000007458.15	ENSMUSG00000007458.15:s:122285679-122286125	s|1e1.1o1|1e2.1o1	0.0000;0.0000	5.090e-21;5.090e-21	1.000e+00;1.000e+00	0.0004;0.9996	0.0005;0.9995	2	3	122286125-122288563;122286125-122289193		M6pr
ENSMUSG00000063253.12	ENSMUSG00000063253.12:s:84162877-84164265	s|1e1.1o1|1e2.1o1	0.0000;-0.0000	5.090e-21;5.090e-21	1.000e+00;1.000e+00	0.9845;0.0155	0.9986;0.0014	2	3	84162669-84164182;84157233-84164182		Scoc
ENSMUSG00000032400.19	ENSMUSG00000032400.19:s:64060829-64060932	s|1e1.1o2|2e1.2o2	-0.0000;0.0000	1.819e-20;5.090e-21	1.000e+00;1.000e+00	0.9993;0.0007	0.9974;0.0026	2	2	64060246-64060833;64060217-64060829		Zwilch
ENSMUSG00000063787.5	ENSMUSG00000063787.5:s:20753074-20753265	s|1e1.1o2|1e1.2o2	0.0004;-0.0004	5.093e-21;5.101e-21	9.440e-01;9.440e-01	0.0798;0.9202	0.0827;0.9173	2	2	20753265-20753344;20753265-20753358		Chchd1
ENSMUSG00000025981.14	ENSMUSG00000025981.14:t:55103340-55103532	t|1e1.1o1|1e2.1o1	0.0014;-0.0014	5.506e-21;5.550e-21	9.407e-01;9.407e-01	0.0175;0.9825	0.0377;0.9623	2	3	55092149-55103340;55100583-55103340		Coq10b
ENSMUSG00000021557.16	ENSMUSG00000021557.16:t:59624808-59624952	t|1e1.1o1|1e2.1o1|1e3.1o1	0.0007;-0.0009;0.0000	7.146e-07;8.221e-07;5.090e-21	6.577e-01;6.551e-01;1.000e+00	0.0869;0.9121;0.0010	0.0909;0.9076;0.0014	3	4	59624952-59643147;59624952-59630331;59624952-59629074		Agtpbp1
ENSMUSG00000009090.18	ENSMUSG00000009090.18:s:4982418-4982790	s|1e1.1o1|1e2.1o1	0.0000;-0.0000	5.090e-21;5.090e-21	1.000e+00;1.000e+00	0.0008;0.9992	0.0048;0.9952	2	3	4982619-4983242;4982619-4983687		Ap1b1
ENSMUSG00000035674.14	ENSMUSG00000035674.14:t:3622429-3622506	t|1e1.1o1|1e2.1o1	-0.0592;0.0592	2.087e-04;2.087e-04	2.407e-01;2.407e-01	0.9685;0.0315	0.9000;0.1000	2	3	3620690-3622429;3621139-3622429		Ndufa3
ENSMUSG00000040760.12	ENSMUSG00000040760.12:s:26685604-26685663	s|1e1.1o1|1e2.1o1	-0.0339;0.0339	1.108e-05;1.108e-05	4.272e-01;4.272e-01	0.9716;0.0284	0.9227;0.0773	2	3	26684834-26685604;26682995-26685604		Appl1
ENSMUSG00000042870.16	ENSMUSG00000042870.16:t:75778551-75778685	t|1e1.1o1|1e2.1o1|1e3.1o1	-0.0000;-0.0001;0.0002	5.090e-21;5.117e-21;1.110e-16	1.000e+00;9.963e-01;9.885e-01	0.0054;0.0144;0.9818	0.0005;0.0159;0.9836	3	4	75760455-75778551;75776896-75778551;75778285-75778551		Tom1
ENSMUSG00000038776.14	ENSMUSG00000038776.14:s:180819498-180819606	s|1e1.1o1|1e2.1o1	0.0000;0.0000	5.090e-21;5.090e-21	1.000e+00;1.000e+00	0.9999;0.0001	0.9998;0.0002	2	3	180818083-180819498;180803846-180819498		Ephx1
ENSMUSG00000078578.10	ENSMUSG00000078578.10:t:135170956-135173959	t|1e1.1o1|1e2.1o1	-0.1272;0.1272	6.866e-11;3.640e-20	0.000e+00;2.431e-15	0.9861;0.0139	0.8503;0.1497	2	3	135168804-135170956;135169531-135170956		Ube2d3
ENSMUSG00000026977.18	ENSMUSG00000026977.18:s:60075556-60075604	s|1e1.1o1|1e2.1o1|i	0.0000;-0.0189;0.0121	5.115e-21;1.766e-10;9.286e-13	9.989e-01;5.655e-01;6.817e-01	0.0072;0.8945;0.0980	0.0226;0.8532;0.1243	2	3	60075604-60077832;60075604-60078234;60075605-60077686	60075605-60077686	Marchf7
ENSMUSG00000026790.20	ENSMUSG00000026790.20:s:29782008-29782589	s|1e1.1o2|1e1.2o2|1e2.1o1	-0.0321;0.0250;0.0003	1.073e-04;3.822e-06;5.181e-21	3.587e-01;4.652e-01;9.860e-01	0.9459;0.0491;0.0047	0.8972;0.0840;0.0174	3	3	29782288-29783013;29782288-29783050;29782288-29783456		Odf2
ENSMUSG00000028062.16	ENSMUSG00000028062.16:t:88458003-88458401	t|1e1.2o2|1e2.1o1	0.0000;-0.0000	5.090e-21;5.090e-21	1.000e+00;1.000e+00	0.0013;0.9987	0.0009;0.9991	2	3	88458092-88460037;88458092-88459662		Lamtor2
ENSMUSG00000032562.14	ENSMUSG00000032562.14:t:107497619-107498147	t|1e1.1o1|1e2.1o1|1e3.1o1	0.0000;0.0000;0.0000	5.090e-21;5.090e-21;5.090e-21	1.000e+00;1.000e+00;1.000e+00	0.9999;0.0001;0.0001	0.9998;0.0001;0.0001	3	4	107497661-107512299;107497661-107511598;107497661-107503703		Gnai2
ENSMUSG00000021240.7	ENSMUSG00000021240.7:t:84662100-84662218	t|1e1.1o1|1e2.1o1	0.0395;-0.0395	3.729e-04;3.729e-04	3.177e-01;3.177e-01	0.8642;0.1358	0.9212;0.0788	2	3	84662218-84664057;84662218-84663896		Abcd4
ENSMUSG00000031570.18	ENSMUSG00000031570.18:t:26211689-26211813	t|1e1.1o1|1e2.1o1	0.0000;-0.0000	5.090e-21;5.090e-21	1.000e+00;1.000e+00	0.0007;0.9993	0.0040;0.9960	2	3	26210672-26211689;26211264-26211689		Plpp5
ENSMUSG00000018412.17	ENSMUSG00000018412.17:t:104233189-104233337	t|1e1.1o1|1e2.1o1	0.0909;-0.0909	3.061e-02;3.061e-02	9.419e-02;9.419e-02	0.2353;0.7647	0.3441;0.6559	2	3	104233337-104234317;104233337-104233685		Kansl1
ENSMUSG00000078656.12	ENSMUSG00000078656.12:s:101144857-101145002	s|1e1.1o2|1e1.2o2	0.0000;-0.0000	5.101e-21;5.101e-21	9.984e-01;9.984e-01	0.0250;0.9750	0.0229;0.9771	2	2	101145002-101145745;101145002-101145769		Vps25
ENSMUSG00000022394.15	ENSMUSG00000022394.15:s:81570223-81570522	s|1e1.1o1|1e2.1o1	-0.0000;0.0000	5.090e-21;5.090e-21	1.000e+00;1.000e+00	0.9965;0.0035	0.9929;0.0071	2	3	81570522-81571141;81570522-81571193		L3mbtl2
ENSMUSG00000022386.13	ENSMUSG00000022386.13:t:85774406-85774528	t|1e1.1o1|1e2.1o1	-0.0002;0.0002	5.189e-21;1.670e-13	9.860e-01;9.860e-01	0.0128;0.9872	0.0144;0.9856	2	3	85767040-85774406;85769393-85774406		Trmu
ENSMUSG00000030452.17	ENSMUSG00000030452.17:s:55611935-55612140	s|1e1.1o1|1e2.1o1|1e3.1o1|2e1.1o1	-0.0006;0.0006;0.0000;0.0000	1.363e-04;1.330e-04;5.090e-21;5.090e-21	4.974e-01;4.973e-01;1.000e+00;1.000e+00	0.8668;0.1306;0.0012;0.0012	0.8613;0.1361;0.0013;0.0013	4	4	55611320-55611948;55594457-55611948;55587410-55611948;55611320-55611935		Nipa2
ENSMUSG00000014956.16	ENSMUSG00000014956.16:t:32642603-32642674	t|1e1.1o1|1e2.1o1	0.0000;0.0000	5.090e-21;5.090e-21	1.000e+00;1.000e+00	0.9981;0.0019	0.9997;0.0003	2	3	32640808-32642603;32641122-32642603		Ppp1cb
ENSMUSG00000021143.11	ENSMUSG00000021143.11:t:113007846-113007933	t|1e1.1o1|1e2.1o1	-0.0597;0.0597	1.617e-03;1.617e-03	1.937e-01;1.937e-01	0.9627;0.0373	0.8917;0.1083	2	3	112978302-113007846;112986868-113007846		Pacs2
ENSMUSG00000051236.14	ENSMUSG00000051236.14:t:120685881-120685958	t|1e1.1o1|1e2.1o1	-0.0000;0.0000	5.090e-21;5.090e-21	1.000e+00;1.000e+00	0.9992;0.0008	0.9989;0.0011	2	3	120685958-120687889;120685958-120686287		Msrb3
ENSMUSG00000029106.15	ENSMUSG00000029106.15:s:34777193-34777795	s|1e1.1o1|1e2.1o1	0.0047;-0.0047	2.631e-14;2.378e-14	7.832e-01;7.832e-01	0.2689;0.7311	0.2811;0.7189	2	3	34777478-34778176;34777478-34782623		Add1
ENSMUSG00000046111.19	ENSMUSG00000046111.19:s:15237371-15237475	s|1e1.1o1|1e2.1o1	-0.0428;0.0428	1.001e-02;1.001e-02	2.618e-01;2.618e-01	0.7169;0.2831	0.6624;0.3376	2	3	15237042-15237371;15235587-15237371		Cep295
ENSMUSG00000032512.8	ENSMUSG00000032512.8:t:119751684-119753092	t|1e1.1o1|1e2.1o1	-0.0000;0.0000	5.090e-21;5.090e-21	1.000e+00;1.000e+00	0.9992;0.0008	0.9987;0.0013	2	3	119749710-119751684;119750689-119751684		Wdr48
ENSMUSG00000025512.16	ENSMUSG00000025512.16:t:141102522-141102614	t|1e1.1o1|1e2.1o1	0.0000;-0.0000	5.090e-21;5.090e-21	1.000e+00;1.000e+00	0.0009;0.9991	0.0081;0.9919	2	3	141102614-141107512;141102614-141106345		Chid1
ENSMUSG00000021820.19	ENSMUSG00000021820.19:t:20804605-20805770	t|1e1.1o1|1e2.1o1	-0.1638;0.1638	1.707e-01;1.707e-01	2.464e-04;2.464e-04	0.8261;0.1739	0.6637;0.3363	2	3	20805770-20810212;20805770-20807734		Camk2g
ENSMUSG00000022841.16	ENSMUSG00000022841.16:s:20354228-20354351	s|1e1.1o1|1e2.1o1	-0.0000;0.0000	5.090e-21;5.090e-21	1.000e+00;1.000e+00	0.9850;0.0150	0.9860;0.0140	2	3	20354351-20356368;20354351-20358058		Ap2m1
ENSMUSG00000003360.16	ENSMUSG00000003360.16:s:98559887-98560775	s|1e1.1o1|2e1.1o1	0.0094;-0.0094	4.665e-12;2.307e-12	7.099e-01;7.099e-01	0.9063;0.0937	0.9289;0.0711	2	2	98556316-98560704;98556316-98560659		Ddx23
ENSMUSG00000020230.16	ENSMUSG00000020230.16:s:76045172-76045308	s|1e1.1o2|1e1.2o2	-0.0023;0.0023	3.606e-11;4.198e-11	7.786e-01;7.786e-01	0.1333;0.8667	0.1258;0.8742	2	2	76044507-76045172;76044417-76045172		Prmt2
ENSMUSG00000020185.17	ENSMUSG00000020185.17:s:110589942-110590438	s|1e1.1o1|1e2.1o1	-0.0264;0.0264	3.149e-07;3.149e-07	4.613e-01;4.613e-01	0.0835;0.9165	0.0392;0.9608	2	3	110590220-110591396;110590220-110595679		E2f7
ENSMUSG00000071337.12	ENSMUSG00000071337.12:s:86392773-86395432	s|1e1.1o1|2e1.1o1	-0.0000;0.0000	5.091e-21;5.090e-21	9.999e-01;9.999e-01	0.0132;0.9868	0.0027;0.9973	2	2	86393378-86395860;86393383-86395860		Tia1
ENSMUSG00000026825.18	ENSMUSG00000026825.18:s:32243061-32243350	s|1e1.1o1|1e2.1o1	-0.0003;0.0003	5.185e-21;3.458e-12	9.868e-01;9.868e-01	0.0148;0.9852	0.0039;0.9961	2	3	32234102-32243061;32230918-32243061		Dnm1
ENSMUSG00000014075.16	ENSMUSG00000014075.16:s:32241638-32241771	s|1e1.1o1|1e2.1o1	0.0170;-0.0170	1.685e-07;1.685e-07	5.315e-01;5.315e-01	0.8548;0.1452	0.8908;0.1092	2	3	32241771-32244059;32241771-32245676		Dynlt2b
ENSMUSG00000026280.18	ENSMUSG00000026280.18:s:93713305-93713746	s|1e1.1o1|2e1.1o1	-0.0237;0.0237	2.321e-18;1.219e-20	5.797e-01;5.797e-01	0.9723;0.0277	0.9414;0.0586	2	2	93713688-93714233;93713746-93714233		Atg4b
ENSMUSG00000022621.17	ENSMUSG00000022621.17:t:89468113-89468210	t|1e1.1o1|1e2.1o1|1e3.1o1|1e4.1o1	0.0000;0.0000;-0.0001;0.0002	5.090e-21;5.090e-21;5.161e-21;1.038e-17	1.000e+00;1.000e+00;9.899e-01;9.857e-01	0.0008;0.0008;0.0187;0.9797	0.0011;0.0011;0.0143;0.9835	4	5	89468210-89474476;89468210-89470462;89468210-89468547;89468210-89468482		Rabl2
ENSMUSG00000027384.7	ENSMUSG00000027384.7:t:140013947-140014234	t|1e1.1o1|1e2.1o1	-0.0001;0.0001	6.506e-13;5.113e-21	9.965e-01;9.965e-01	0.9963;0.0037	0.9905;0.0095	2	3	140012853-140013947;140013325-140013947		Ndufaf5
ENSMUSG00000024581.14	ENSMUSG00000024581.14:t:63119721-63120828	t|1e1.1o1|1e2.1o1	-0.0000;0.0000	5.090e-21;5.090e-21	1.000e+00;1.000e+00	0.0053;0.9947	0.0017;0.9983	2	3	63119359-63120025;63119548-63120025		Napg
ENSMUSG00000020368.16	ENSMUSG00000020368.16:s:50216320-50216500	s|1e1.1o2|1e1.2o2	0.0154;-0.0154	9.665e-21;1.015e-20	6.531e-01;6.531e-01	0.9499;0.0501	0.9767;0.0233	2	2	50202611-50216320;50202607-50216320		Canx
ENSMUSG00000039646.6	ENSMUSG00000039646.6:s:4457805-4458012	s|1e1.1o1|1e2.1o1	0.0000;-0.0000	5.090e-21;5.090e-21	1.000e+00;1.000e+00	0.0013;0.9987	0.0016;0.9984	2	3	4458012-4465246;4458012-4466046		Vasn
ENSMUSG00000044217.18	ENSMUSG00000044217.18:s:99488979-99489515	s|1e1.1o2|2e1.1o2|2e1.2o2	0.0000;-0.0000;0.0000	5.090e-21;5.090e-21;5.090e-21	1.000e+00;1.000e+00;1.000e+00	0.0062;0.9857;0.0079	0.0022;0.9847;0.0130	3	2	99489164-99490543;99489515-99490543;99489515-99490548		Aqp5
ENSMUSG00000015766.15	ENSMUSG00000015766.15:t:137496441-137496514	t|1e1.1o1|1e2.1o1	0.0761;-0.0761	3.778e-06;3.778e-06	1.411e-01;1.411e-01	0.8856;0.1144	0.9733;0.0267	2	3	137496514-137499151;137496514-137496692		Eps8
ENSMUSG00000007850.17	ENSMUSG00000007850.17:t:50276604-50277355	t|1e1.1o1|1e2.1o1	0.0053;-0.0053	5.532e-21;5.858e-21	8.176e-01;8.176e-01	0.1675;0.8325	0.1853;0.8147	2	3	50275563-50276604;50276017-50276604		Hnrnph1
ENSMUSG00000029141.17	ENSMUSG00000029141.17:s:31685387-31686749	s|1e1.1o1|1e2.1o1	-0.0000;0.0000	5.090e-21;5.090e-21	1.000e+00;1.000e+00	0.9987;0.0013	0.9982;0.0018	2	3	31685582-31687977;31685582-31689317		Slc4a1ap
ENSMUSG00000056121.17	ENSMUSG00000056121.17:t:78685307-78686174	t|1e2.1o1|1e3.1o1|2e1.1o1	-0.0000;0.0000;0.0000	5.090e-21;5.090e-21;5.090e-21	1.000e+00;1.000e+00;1.000e+00	0.9979;0.0003;0.0018	0.9984;0.0008;0.0008	3	4	78686174-78689037;78686174-78687299;78685858-78692173		Fez2
ENSMUSG00000053929.19	ENSMUSG00000053929.19:s:76540560-76541120	s|1e1.1o2|1e1.2o2	-0.0000;0.0000	5.096e-21;5.095e-21	9.992e-01;9.992e-01	0.9890;0.0110	0.9796;0.0204	2	2	76533379-76540560;76533330-76540560		Cyhr1
ENSMUSG00000025409.15	ENSMUSG00000025409.15:t:127119261-127119313	t|1e1.1o1|1e2.1o1	0.0000;-0.0000	5.090e-21;5.090e-21	1.000e+00;1.000e+00	0.0009;0.9991	0.0014;0.9986	2	3	127119313-127119912;127119313-127119395		Mbd6
ENSMUSG00000016308.14	ENSMUSG00000016308.14:s:36145130-36145399	s|1e1.1o2|1e1.2o2|1e2.1o1	-0.0000;0.0000;0.0000	5.090e-21;5.090e-21;5.090e-21	1.000e+00;1.000e+00;1.000e+00	0.9994;0.0003;0.0003	0.9974;0.0021;0.0005	3	3	36145399-36146252;36145399-36146261;36145399-36146665		Ube2a
ENSMUSG00000000301.17	ENSMUSG00000000301.17:t:59862010-59862084	t|1e1.1o1|1e2.1o1|1e3.1o1	-0.0000;0.0001;0.0000	5.108e-21;1.973e-13;5.091e-21	9.975e-01;9.961e-01;9.998e-01	0.0145;0.9841;0.0015	0.0029;0.9943;0.0029	3	4	59862084-59874269;59862084-59864894;59862084-59862250		Pemt
ENSMUSG00000030611.11	ENSMUSG00000030611.11:s:78433321-78433434	s|1e1.1o1|2e1.1o1	-0.0073;0.0073	1.537e-07;1.537e-07	6.258e-01;6.258e-01	0.8511;0.1489	0.8404;0.1596	2	2	78433428-78438423;78433434-78438423		Mrps11
ENSMUSG00000027998.12	ENSMUSG00000027998.12:s:82966634-82966687	s|1e1.1o1|2e1.1o1	0.0000;0.0000	5.090e-21;5.090e-21	1.000e+00;1.000e+00	0.0004;0.9996	0.0006;0.9994	2	2	82966660-82967144;82966687-82967144		Plrg1
ENSMUSG00000020009.14	ENSMUSG00000020009.14:t:19477068-19477231	t|1e1.1o1|1e2.1o2|1e2.2o2|1e3.1o1	0.0000;-0.0000;-0.0022;0.0023	5.090e-21;5.091e-21;1.749e-13;8.562e-21	1.000e+00;9.999e-01;8.059e-01;6.936e-01	0.0005;0.0131;0.9328;0.0538	0.0004;0.0145;0.9299;0.0558	4	4	19467945-19477068;19473264-19477068;19473278-19477068;19474885-19477068		Ifngr1
ENSMUSG00000027244.15	ENSMUSG00000027244.15:t:91509658-91510040	t|1e1.1o1|1e2.1o1	0.0083;-0.0083	8.188e-21;1.124e-16	7.058e-01;7.058e-01	0.0551;0.9449	0.0659;0.9341	2	3	91509774-91510688;91509774-91510265		Atg13
ENSMUSG00000028622.12	ENSMUSG00000028622.12:t:106914569-106917147	t|1e1.1o1|1e2.1o1	0.0000;0.0000	5.090e-21;5.090e-21	1.000e+00;1.000e+00	0.0004;0.9996	0.0008;0.9992	2	3	106914772-106919080;106914772-106917680		Mrpl37
ENSMUSG00000020472.15	ENSMUSG00000020472.15:s:59396654-59396788	s|1e1.1o1|1e2.1o1	0.0001;-0.0001	5.129e-21;2.583e-11	9.940e-01;9.940e-01	0.0072;0.9928	0.0102;0.9898	2	3	59396144-59396654;59395080-59396654		Zkscan17
ENSMUSG00000029030.15	ENSMUSG00000029030.15:s:154244024-154244718	s|1e1.1o1|1e2.1o1|2e1.1o1	0.0111;-0.0096;-0.0048	1.233e-13;8.538e-21;7.517e-21	6.526e-01;6.986e-01;7.537e-01	0.8767;0.0670;0.0583	0.8944;0.0528;0.0525	3	3	154243879-154244542;154243022-154244542;154243879-154244498		Tprgl
ENSMUSG00000031400.11	ENSMUSG00000031400.11:s:73457410-73457687	s|1e1.1o2|1e1.2o2	0.0000;-0.0000	5.091e-21;5.091e-21	9.999e-01;9.999e-01	0.0183;0.9817	0.0173;0.9827	2	2	73456086-73457470;73456083-73457470		G6pdx
ENSMUSG00000046879.8	ENSMUSG00000046879.8:s:48761921-48762510	s|1e1.1o1|1e2.1o1|1e3.1o1	-0.1519;0.1562;-0.0000	2.713e-01;2.839e-01;5.091e-21	2.281e-02;1.992e-02;9.999e-01	0.4842;0.5104;0.0053	0.3191;0.6792;0.0019	3	4	48759607-48761921;48757830-48761921;48756036-48761921		Irgm1
ENSMUSG00000014195.17	ENSMUSG00000014195.17:t:100486992-100487066	t|1e1.2o2|1e2.1o1	0.0000;0.0000	5.090e-21;5.090e-21	1.000e+00;1.000e+00	0.0003;0.9997	0.0003;0.9997	2	3	100487066-100490011;100487066-100489441		Dnajc7
ENSMUSG00000025085.17	ENSMUSG00000025085.17:t:57056523-57056678	t|1e1.1o1|1e2.1o1	0.0000;0.0000	5.090e-21;5.090e-21	1.000e+00;1.000e+00	0.0008;0.9992	0.0007;0.9993	2	3	57056678-57068245;57056678-57057292		Ablim1
ENSMUSG00000036768.7	ENSMUSG00000036768.7:s:122815507-122815716	s|1e1.1o1|1e2.1o1	-0.0011;0.0011	5.565e-12;5.411e-21	9.531e-01;9.531e-01	0.9924;0.0076	0.9731;0.0269	2	3	122815716-122816911;122815716-122820151		Kif15
ENSMUSG00000009927.10	ENSMUSG00000009927.10:t:44319983-44320652	t|1e1.1o1|1e2.1o1	0.0000;0.0000	5.090e-21;5.090e-21	1.000e+00;1.000e+00	0.0002;0.9998	0.0001;0.9999	2	3	44319054-44319983;44319380-44319983		Rps25
ENSMUSG00000021546.19	ENSMUSG00000021546.19:t:58548147-58548231	t|1e1.1o1|1e2.1o1|1e3.1o2|1e3.2o2|1e4.1o1|1e5.1o1|1e6.1o1	-0.0388;0.0460;0.0000;0.0000;0.0000;0.0000;0.0000	1.804e-20;1.131e-12;5.090e-21;5.090e-21;5.090e-21;5.090e-21;5.090e-21	4.644e-01;4.190e-01;1.000e+00;1.000e+00;1.000e+00;1.000e+00;1.000e+00	0.7629;0.2167;0.0014;0.0006;0.0000;0.0033;0.0138	0.7201;0.2706;0.0000;0.0003;0.0006;0.0019;0.0047	7	7	58548231-58550207;58548231-58549878;58548231-58549674;58548231-58549607;58548231-58549349;58548231-58549181;58548231-58548924		Hnrnpk
ENSMUSG00000031453.17	ENSMUSG00000031453.17:t:13681775-13681892	t|1e1.1o1|1e2.1o1	0.0011;-0.0011	1.501e-17;5.496e-21	9.469e-01;9.469e-01	0.9664;0.0336	0.9873;0.0127	2	3	13681892-13727393;13681892-13709939		Rasa3
ENSMUSG00000022680.15	ENSMUSG00000022680.15:s:13657096-13657217	s|1e2.3o3|2e1.1o1	0.0000;0.0000	5.090e-21;5.090e-21	1.000e+00;1.000e+00	0.0005;0.9995	0.0006;0.9994	2	3	13652215-13657170;13656258-13657096		Pdxdc1
ENSMUSG00000031601.17	ENSMUSG00000031601.17:t:40963056-40963267	t|1e1.1o1|1e2.1o1|1e3.1o1|2e4.1o1	0.0000;0.0000;-0.0001;0.0001	5.090e-21;5.090e-21;6.857e-20;5.105e-21	1.000e+00;1.000e+00;9.965e-01;9.976e-01	0.0007;0.0007;0.9926;0.0060	0.0008;0.0008;0.9843;0.0141	4	5	40963267-40968745;40963267-40965733;40963267-40964581;40963258-40964055		Cnot7
ENSMUSG00000038346.20	ENSMUSG00000038346.20:s:125000996-125001233	s|1e1.1o2|1e1.2o2|1e2.1o1|1e3.1o2|1e3.2o2	-0.0027;0.0322;-0.0210;0.0000;-0.0000	7.423e-21;1.064e-04;1.324e-04;5.090e-21;5.100e-21	7.568e-01;3.713e-01;5.059e-01;9.999e-01;9.986e-01	0.0590;0.7853;0.1263;0.0099;0.0188	0.0551;0.8397;0.0863;0.0093;0.0076	5	4	125001233-125001377;125001233-125001468;125001233-125001709;125001233-125001805;125001233-125001826		Zfp384
ENSMUSG00000048000.16	ENSMUSG00000048000.16:s:87282126-87282208	s|1e1.1o2|1e1.2o2|1e2.1o1	-0.0398;-0.0673;0.1295	8.139e-04;1.037e-02;1.168e-01	3.086e-01;1.585e-01;3.156e-02	0.1081;0.1700;0.7165	0.0511;0.0883;0.8556	3	3	87282208-87282693;87282208-87282703;87282208-87291826		Gigyf2
ENSMUSG00000027994.15	ENSMUSG00000027994.15:s:129763599-129763855	s|1e1.1o1|1e2.1o1	0.0005;-0.0005	7.973e-08;7.944e-08	7.239e-01;7.239e-01	0.9378;0.0622	0.9279;0.0721	2	3	129728349-129763599;129727402-129763599		Mcub
ENSMUSG00000043964.15	ENSMUSG00000043964.15:s:127368987-127369388	s|1e1.1o1|1e2.1o1	-0.0045;0.0045	1.490e-09;1.323e-09	8.174e-01;8.174e-01	0.0367;0.9633	0.0159;0.9841	2	3	127369388-127369906;127369388-127372729		Orai3
ENSMUSG00000032422.19	ENSMUSG00000032422.19:s:88285318-88285473	s|1e1.1o1|1e2.1o1	-0.0000;0.0000	5.090e-21;5.090e-21	1.000e+00;1.000e+00	0.9992;0.0008	0.9990;0.0010	2	3	88284321-88285318;88266063-88285318		Snx14
ENSMUSG00000043131.15	ENSMUSG00000043131.15:s:83317158-83317380	s|1e1.1o1|i	0.0000;0.0000	5.108e-21;5.108e-21	1.000e+00;1.000e+00	0.0032;0.9968	0.0025;0.9975	1	2	83317380-83318468;83317381-83318467	83317381-83318467	Mob1a
ENSMUSG00000031360.15	ENSMUSG00000031360.15:t:161714623-161714755	t|1e1.1o1|1e2.1o1	-0.0000;0.0000	5.090e-21;5.090e-21	1.000e+00;1.000e+00	0.9993;0.0007	0.9988;0.0012	2	3	161710552-161714623;161712786-161714623		Ctps2
ENSMUSG00000053801.19	ENSMUSG00000053801.19:t:45477204-45477417	t|1e2.1o1|2e1.1o2	-0.0000;0.0000	5.090e-21;5.090e-21	1.000e+00;1.000e+00	0.9995;0.0005	0.9985;0.0015	2	3	45477417-45479406;45477312-45479753		Grwd1
ENSMUSG00000032046.16	ENSMUSG00000032046.16:t:150677193-150677271	t|1e1.1o2|1e2.1o1	-0.0000;0.0000	5.095e-21;5.095e-21	9.993e-01;9.993e-01	0.0261;0.9739	0.0210;0.9790	2	3	150677271-150680235;150677271-150679272		Abhd12
ENSMUSG00000025613.14	ENSMUSG00000025613.14:t:87282327-87282611	t|1e1.1o1|i	0.0000;0.0000	5.108e-21;5.108e-21	1.000e+00;1.000e+00	0.0019;0.9981	0.0020;0.9980	1	2	87282611-87282722;87282612-87282614	87282612-87282614	Cct8
ENSMUSG00000025747.13	ENSMUSG00000025747.13:t:30268844-30269184	t|1e1.2o2|1e2.1o1|1e3.1o1	0.0000;0.0000;-0.0000	5.090e-21;5.090e-21;5.090e-21	1.000e+00;1.000e+00;1.000e+00	0.0013;0.0085;0.9898	0.0004;0.0065;0.9932	3	4	30269184-30278359;30269184-30276632;30269184-30273464		Tyms
ENSMUSG00000022515.7	ENSMUSG00000022515.7:s:4775505-4775626	s|1e1.1o1|1e2.1o1	-0.0051;0.0051	6.976e-21;9.428e-13	8.066e-01;8.066e-01	0.0439;0.9561	0.0232;0.9768	2	3	4774483-4775505;4773803-4775505		Anks3
ENSMUSG00000028618.12	ENSMUSG00000028618.12:t:107047732-107048087	t|1e1.2o2|1e2.1o1	0.0000;0.0000	5.090e-21;5.090e-21	1.000e+00;1.000e+00	0.0001;0.9999	0.0001;0.9999	2	3	107036114-107047732;107044910-107047732		Tmem59
ENSMUSG00000002345.19	ENSMUSG00000002345.19:t:70597674-70598199	t|1e1.1o1|1e2.1o1	-0.0000;0.0000	5.090e-21;5.090e-21	1.000e+00;1.000e+00	0.9986;0.0014	0.9982;0.0018	2	3	70595188-70597674;70597247-70597674		Borcs8
ENSMUSG00000015937.16	ENSMUSG00000015937.16:t:56232009-56232334	t|1e1.1o1|1e2.1o1	-0.3664;0.3664	1.000e+00;1.000e+00	0.000e+00;2.540e-20	0.6974;0.3026	0.3329;0.6671	2	3	56232098-56237571;56232098-56236065		Macroh2a1
ENSMUSG00000026309.15	ENSMUSG00000026309.15:s:91316067-91316526	s|1e1.1o1|2e1.1o1|i	0.0047;-0.0539;0.0398	6.535e-21;2.495e-06;8.849e-09	7.844e-01;2.230e-01;4.596e-01	0.0824;0.8537;0.0641	0.0934;0.7879;0.1166	2	2	91315063-91316077;91315063-91316067;91315064-91316066	91315064-91316066	Ilkap
ENSMUSG00000059208.16	ENSMUSG00000059208.16:t:33885561-33885659	t|1e1.1o1|1e2.1o1	0.0000;0.0000	5.090e-21;5.090e-21	1.000e+00;1.000e+00	0.0001;0.9999	0.0002;0.9998	2	3	33885659-33896248;33885659-33887959		Hnrnpm
ENSMUSG00000036955.17	ENSMUSG00000036955.17:t:62394249-62395662	t|1e1.1o1|1e2.1o1	0.0000;-0.0000	5.090e-21;5.090e-21	1.000e+00;1.000e+00	0.0063;0.9937	0.0082;0.9918	2	3	62395662-62401816;62395662-62399015		Kifbp
ENSMUSG00000037514.19	ENSMUSG00000037514.19:t:131115831-131116040	t|1e1.1o1|1e2.1o1	-0.0610;0.0610	3.898e-04;3.898e-04	2.417e-01;2.417e-01	0.9868;0.0132	0.9051;0.0949	2	3	131104735-131115831;131113571-131115831		Pank2
ENSMUSG00000029131.15	ENSMUSG00000029131.15:t:29953343-29953436	t|1e1.1o1|1e2.1o1	0.0000;0.0000	5.090e-21;5.090e-21	1.000e+00;1.000e+00	0.9997;0.0003	0.9996;0.0004	2	3	29941114-29953343;29942387-29953343		Dnajb6
ENSMUSG00000020409.11	ENSMUSG00000020409.11:s:43329631-43329711	s|1e1.1o2|1e1.2o2	-0.0000;0.0000	5.090e-21;5.090e-21	1.000e+00;1.000e+00	0.0077;0.9923	0.0067;0.9933	2	2	43329711-43329848;43329711-43329980		Slu7
ENSMUSG00000028603.16	ENSMUSG00000028603.16:s:107921083-107921185	s|1e1.1o1|1e2.1o1	0.0000;0.0000	5.090e-21;5.090e-21	1.000e+00;1.000e+00	0.9972;0.0028	0.9974;0.0026	2	3	107912765-107921083;107904866-107921083		Scp2
ENSMUSG00000041238.17	ENSMUSG00000041238.17:s:11793792-11793998	s|1e1.1o1|1e2.1o1	0.0010;-0.0010	4.877e-09;4.707e-09	7.830e-01;7.830e-01	0.9617;0.0383	0.9677;0.0323	2	3	11793998-11805639;11793998-11810652		Rbbp8
ENSMUSG00000002968.10	ENSMUSG00000002968.10:s:44541489-44541568	s|1e1.1o1|1e2.1o1|2e1.1o1	0.0101;-0.0001;0.0005	3.557e-12;5.136e-21;5.860e-21	7.007e-01;9.936e-01;9.004e-01	0.9522;0.0199;0.0317	0.9721;0.0014;0.0265	3	3	44541331-44541523;44535694-44541523;44541331-44541489		Med25
ENSMUSG00000024909.16	ENSMUSG00000024909.16:t:5524805-5525206	t|1e1.1o3|1e1.2o3|1e1.3o3|1e2.1o1|2e2.1o1	0.0039;0.0162;-0.0016;0.0070;-0.0004	8.584e-08;1.009e-20;5.743e-21;2.293e-08;5.230e-21	8.015e-01;6.286e-01;9.182e-01;6.679e-01;9.807e-01	0.0677;0.0352;0.0335;0.8318;0.0296	0.0822;0.0556;0.0130;0.8425;0.0007	5	3	5524351-5525089;5524423-5525089;5524481-5525089;5524802-5525089;5524802-5525180		Efemp2
ENSMUSG00000029192.18	ENSMUSG00000029192.18:s:36662369-36662478	s|1e1.1o1|1e2.1o1	-0.0000;0.0000	5.090e-21;1.658e-20	1.000e+00;1.000e+00	0.0050;0.9950	0.0027;0.9973	2	3	36654231-36662369;36652620-36662369		Tbc1d14
ENSMUSG00000048351.15	ENSMUSG00000048351.15:s:108189408-108189548	s|1e1.1o1|1e2.1o1	0.0000;-0.0000	5.091e-21;1.783e-16	9.999e-01;9.999e-01	0.0049;0.9951	0.0034;0.9966	2	3	108189548-108189735;108189548-108195320		Coa7
ENSMUSG00000058076.13	ENSMUSG00000058076.13:t:170966263-170966324	t|1e1.1o1|1e2.1o1	0.0000;-0.0000	5.090e-21;5.090e-21	1.000e+00;1.000e+00	0.0087;0.9913	0.0118;0.9882	2	3	170966324-170973325;170966324-170971127		Sdhc
ENSMUSG00000049550.18	ENSMUSG00000049550.18:t:123749885-123750235	t|1e1.1o1|1e2.1o1	0.1169;-0.1169	1.334e-02;1.334e-02	3.859e-02;3.859e-02	0.8425;0.1575	0.9535;0.0465	2	3	123750001-123755399;123750001-123751131		Clip1
ENSMUSG00000015247.11	ENSMUSG00000015247.11:s:53017049-53017207	s|1e1.1o1|1e2.1o1	-0.0007;0.0007	6.637e-21;6.613e-21	8.288e-01;8.288e-01	0.9612;0.0388	0.9607;0.0393	2	3	53017207-53020182;53017207-53021111		Nipsnap3b
ENSMUSG00000036333.12	ENSMUSG00000036333.12:t:25101094-25101363	t|1e1.1o1|1e2.1o1|1e3.1o1	0.1136;-0.2438;0.1049	1.263e-04;8.817e-01;7.151e-06	2.740e-03;1.603e-10;9.166e-03	0.0225;0.9676;0.0115	0.1415;0.7283;0.1308	3	4	25088549-25101094;25090568-25101094;25097925-25101094		Kidins220
ENSMUSG00000025050.9	ENSMUSG00000025050.9:s:47036386-47036445	s|1e1.1o1|1e2.1o1	-0.0017;0.0017	6.319e-11;5.603e-21	9.269e-01;9.269e-01	0.9983;0.0017	0.9738;0.0262	2	3	47034357-47036386;47031232-47036386		Pcgf6
ENSMUSG00000012117.14	ENSMUSG00000012117.14:t:133710111-133710225	t|1e1.1o1|1e2.1o1	0.0000;0.0000	5.090e-21;5.090e-21	1.000e+00;1.000e+00	0.0040;0.9960	0.0022;0.9978	2	3	133710225-133719775;133710225-133718590		Dhdds
ENSMUSG00000043207.11	ENSMUSG00000043207.11:t:120944506-120944592	t|1e1.1o1|1e2.1o1	-0.0000;0.0000	5.090e-21;5.090e-21	1.000e+00;1.000e+00	0.9900;0.0100	0.9883;0.0117	2	3	120944592-120952749;120944592-120946054		Zmpste24
ENSMUSG00000055116.9	ENSMUSG00000055116.9:s:112879857-112880009	s|1e1.1o1|1e2.1o1|1e3.1o1	-0.0053;0.0031;0.0001	4.120e-07;5.991e-07;5.125e-21	7.965e-01;7.404e-01;9.945e-01	0.0319;0.9657;0.0023	0.0176;0.9678;0.0125	3	4	112880009-112880609;112880009-112882464;112880009-112882728		Arntl
ENSMUSG00000013701.14	ENSMUSG00000013701.14:t:31913244-31913357	t|1e1.1o1|1e2.1o1	0.0000;0.0000	5.090e-21;5.090e-21	1.000e+00;1.000e+00	0.9976;0.0024	0.9996;0.0004	2	3	31913357-31915360;31913357-31913663		Timm23
ENSMUSG00000017466.11	ENSMUSG00000017466.11:t:118210935-118211035	t|1e1.1o1|1e2.1o1|1e3.1o1	0.0000;0.0000;0.0000	5.090e-21;5.090e-21;5.090e-21	1.000e+00;1.000e+00;1.000e+00	0.0001;0.9999;0.0001	0.0001;0.9999;0.0001	3	4	118211035-118246380;118211035-118245787;118211035-118232403		Timp2
ENSMUSG00000055320.19	ENSMUSG00000055320.19:s:112358743-112358846	s|1e1.1o1|1e2.1o1	-0.0001;0.0001	5.115e-21;2.830e-13	9.965e-01;9.965e-01	0.0091;0.9909	0.0033;0.9967	2	3	112358846-112405872;112358846-112438623		Tead1
ENSMUSG00000024404.8	ENSMUSG00000024404.8:s:12272434-12272517	s|1e1.1o1|1e2.1o1|1e3.1o1	-0.0257;0.0269;0.0000	1.353e-20;1.315e-20;5.090e-21	5.668e-01;5.599e-01;1.000e+00	0.9564;0.0391;0.0042	0.9325;0.0610;0.0060	3	4	12272517-12275993;12272517-12281848;12272517-12285856		Riok3
ENSMUSG00000036503.14	ENSMUSG00000036503.14:s:57714443-57714548	s|1e1.1o1|1e2.1o1	0.0000;0.0000	5.090e-21;5.090e-21	1.000e+00;1.000e+00	0.0004;0.9996	0.0004;0.9996	2	3	57714548-57717357;57714548-57727928		Rnf13
ENSMUSG00000039515.12	ENSMUSG00000039515.12:t:30336389-30337818	t|1e1.1o1|1e2.1o2|1e2.2o2|1e3.1o1	0.0000;0.0000;0.0000;0.0000	5.090e-21;5.090e-21;5.090e-21;5.090e-21	1.000e+00;1.000e+00;1.000e+00;1.000e+00	0.9981;0.0008;0.0012;0.0001	0.9928;0.0009;0.0048;0.0016	4	4	30333409-30336389;30335714-30336389;30335724-30336389;30335962-30336389		Ptpa
ENSMUSG00000025348.11	ENSMUSG00000025348.11:s:128789815-128791137	s|1e1.1o1|1e2.1o1	0.2060;-0.2060	6.066e-01;6.066e-01	2.796e-20;0.000e+00	0.0004;0.9996	0.2282;0.7718	2	3	128789940-128792480;128789940-128793490		Itga7
ENSMUSG00000052593.17	ENSMUSG00000052593.17:t:21403884-21404014	t|1e1.1o1|1e2.1o1|1e3.1o1	0.0001;-0.0001;0.0000	5.333e-21;5.371e-21;5.090e-21	9.655e-01;9.609e-01;1.000e+00	0.0275;0.9718;0.0006	0.0282;0.9712;0.0006	3	4	21404014-21423337;21404014-21411660;21404014-21405609		Adam17
ENSMUSG00000022210.8	ENSMUSG00000022210.8:t:55724649-55725034	t|1e1.1o1|1e2.1o1	0.0005;-0.0005	5.237e-21;3.159e-14	9.777e-01;9.777e-01	0.0033;0.9967	0.0256;0.9744	2	3	55723675-55724717;55724620-55724717		Dhrs4
ENSMUSG00000014355.11	ENSMUSG00000014355.11:s:128522314-128522365	s|1e1.1o1|1e2.1o1	0.0000;-0.0000	5.104e-21;5.105e-21	9.979e-01;9.979e-01	0.9809;0.0191	0.9985;0.0015	2	3	128522129-128522314;128521522-128522314		Anapc1
ENSMUSG00000025228.6	ENSMUSG00000025228.6:s:46368021-46368195	s|1e1.1o1|1e2.1o1	0.0000;0.0000	5.090e-21;5.090e-21	1.000e+00;1.000e+00	0.9988;0.0012	0.9974;0.0026	2	3	46367913-46368021;46367087-46368021		Actr1a
ENSMUSG00000038712.17	ENSMUSG00000038712.17:t:95194956-95195147	t|1e1.1o1|1e2.1o1|1e3.1o1	0.0598;0.0000;-0.0593	1.751e-10;5.090e-21;2.456e-20	3.343e-01;1.000e+00;3.399e-01	0.9144;0.0006;0.0850	0.9921;0.0009;0.0070	3	4	95190936-95194956;95193595-95194956;95194183-95194956		Mindy1
ENSMUSG00000024410.16	ENSMUSG00000024410.16:s:12317266-12317319	s|1e1.1o2|1e1.2o2	0.0004;-0.0004	2.237e-16;5.292e-21	9.721e-01;9.721e-01	0.9722;0.0278	0.9840;0.0160	2	2	12317319-12317949;12317319-12317969		Rmc1
ENSMUSG00000028107.15	ENSMUSG00000028107.15:t:95658150-95658339	t|1e2.1o1|2e1.1o1|2e2.1o1	0.0000;0.0000;-0.0000	5.090e-21;5.096e-21;5.114e-21	1.000e+00;9.990e-01;9.986e-01	0.0005;0.0060;0.9935	0.0010;0.0162;0.9828	3	3	95658339-95658818;95658296-95660319;95658296-95658818		Tars2
ENSMUSG00000031622.17	ENSMUSG00000031622.17:s:73465997-73466116	s|1e1.1o1|1e2.1o1	-0.1243;0.1243	4.457e-02;4.457e-02	1.997e-02;1.997e-02	0.8373;0.1627	0.7084;0.2916	2	3	73466116-73466358;73466116-73468102		Sin3b
ENSMUSG00000025068.9	ENSMUSG00000025068.9:t:47846298-47846520	t|1e1.1o1|1e2.1o1	0.0000;0.0000	5.090e-21;5.090e-21	1.000e+00;1.000e+00	0.9998;0.0002	0.9994;0.0006	2	3	47843762-47846298;47844226-47846298		Gsto1
ENSMUSG00000075701.11	ENSMUSG00000075701.11:s:65736941-65737197	s|1e1.1o1|2e1.1o1	0.0009;-0.0009	6.038e-21;6.065e-21	8.814e-01;8.814e-01	0.0400;0.9600	0.0405;0.9595	2	2	65737016-65738515;65737019-65738515		Selenos
ENSMUSG00000022801.14	ENSMUSG00000022801.14:s:32806346-32806397	s|1e1.1o1|1e2.1o1	0.0149;-0.0149	1.555e-03;1.555e-03	4.454e-01;4.454e-01	0.6819;0.3181	0.7113;0.2887	2	3	32806397-32807109;32806397-32808801		Lrch3
ENSMUSG00000024983.11	ENSMUSG00000024983.11:s:55369374-55372361	s|1e1.1o1|1e2.1o1	0.0008;-0.0008	5.340e-21;1.903e-12	9.630e-01;9.630e-01	0.0021;0.9979	0.0253;0.9747	2	3	55369451-55375621;55369451-55380216		Vti1a
ENSMUSG00000006998.17	ENSMUSG00000006998.17:t:20473568-20473792	t|1e2.1o1|2e1.1o2	0.0000;0.0000	5.090e-21;5.090e-21	1.000e+00;1.000e+00	0.9999;0.0001	0.9999;0.0001	2	3	20473419-20473568;20471423-20473584		Psmd2
ENSMUSG00000026977.18	ENSMUSG00000026977.18:s:60073901-60074014	s|1e1.1o1|1e2.1o1	-0.0036;0.0036	1.233e-15;6.095e-21	8.277e-01;8.277e-01	0.9357;0.0643	0.9241;0.0759	2	3	60074014-60075556;60074014-60078234		Marchf7
ENSMUSG00000031153.17	ENSMUSG00000031153.17:t:7667416-7667447	t|1e1.1o1|1e2.1o1	-0.2207;0.2207	6.525e-01;6.525e-01	2.418e-04;2.418e-04	0.4020;0.5980	0.1799;0.8201	2	3	7666580-7667416;7666822-7667416		Gripap1
ENSMUSG00000027487.12	ENSMUSG00000027487.12:s:154192442-154192793	s|1e1.1o1|1e2.1o1	-0.0000;0.0000	9.541e-19;5.093e-21	9.995e-01;9.995e-01	0.9981;0.0019	0.9931;0.0069	2	3	154190701-154192738;154187935-154192738		Cdk5rap1
ENSMUSG00000033014.13	ENSMUSG00000033014.13:s:103218697-103218829	s|1e1.1o1|1e2.1o1	-0.0000;0.0000	4.066e-16;5.091e-21	9.999e-01;9.999e-01	0.9966;0.0034	0.9966;0.0034	2	3	103218829-103228861;103218829-103231961		Trim33
ENSMUSG00000029404.16	ENSMUSG00000029404.16:s:124255893-124255966	s|1e1.1o1|2e2.1o1	-0.0000;0.0000	5.090e-21;5.090e-21	1.000e+00;1.000e+00	0.9994;0.0006	0.9991;0.0009	2	3	124255962-124256048;124255966-124256113		Arl6ip4
ENSMUSG00000029616.10	ENSMUSG00000029616.10:t:121578887-121583635	t|1e1.1o1|1e2.1o1	0.0000;-0.0000	5.090e-21;5.090e-21	1.000e+00;1.000e+00	0.0155;0.9845	0.0249;0.9751	2	3	121583635-121590254;121583635-121585204		Erp29
ENSMUSG00000026074.16	ENSMUSG00000026074.16:s:40049717-40049837	s|1e1.1o1|1e2.1o1	0.0011;-0.0011	4.903e-21;4.927e-21	9.315e-01;9.315e-01	0.8609;0.1391	0.8714;0.1286	2	3	40049837-40050810;40049837-40053266		Map4k4
ENSMUSG00000017969.14	ENSMUSG00000017969.14:s:167050101-167050336	s|1e1.1o1|1e2.1o1	0.0000;0.0000	5.090e-21;5.090e-21	1.000e+00;1.000e+00	0.9950;0.0050	0.9982;0.0018	2	3	167049283-167050101;167048805-167050101		Ptgis
ENSMUSG00000018398.19	ENSMUSG00000018398.19:t:53422823-53422943	t|1e1.1o1|1e2.1o1	0.0000;-0.0000	5.090e-21;5.090e-21	1.000e+00;1.000e+00	0.0011;0.9989	0.0018;0.9982	2	3	53410278-53422823;53410866-53422823		Septin8
ENSMUSG00000038335.14	ENSMUSG00000038335.14:t:74790008-74790227	t|1e1.1o1|1e2.1o1	0.0000;-0.0000	5.090e-21;5.090e-21	1.000e+00;1.000e+00	0.0080;0.9920	0.0081;0.9919	2	3	74789041-74790008;74789306-74790008		Tsr1
ENSMUSG00000028098.14	ENSMUSG00000028098.14:s:96661651-96661709	s|1e1.1o1|1e2.1o1	0.0000;-0.0000	5.097e-21;2.929e-20	9.989e-01;9.989e-01	0.0080;0.9920	0.0126;0.9874	2	3	96661709-96662379;96661709-96665293		Rnf115
ENSMUSG00000020982.10	ENSMUSG00000020982.10:s:69388047-69388255	s|1e1.1o2|1e1.2o2	-0.0272;0.0272	9.771e-05;9.771e-05	4.628e-01;4.628e-01	0.9366;0.0634	0.8849;0.1151	2	2	69387850-69388047;69387830-69388047		Nemf
ENSMUSG00000023805.18	ENSMUSG00000023805.18:s:6063783-6063974	s|1e1.1o1|1e2.1o1	-0.0001;0.0001	5.114e-21;5.110e-21	9.969e-01;9.969e-01	0.9941;0.0059	0.9801;0.0199	2	3	6063974-6066541;6063974-6067762		Synj2
ENSMUSG00000040462.14	ENSMUSG00000040462.14:t:126934700-126934785	t|1e2.1o1|2e1.1o2	0.0000;0.0000	5.090e-21;5.090e-21	1.000e+00;1.000e+00	0.9996;0.0004	0.9996;0.0004	2	3	126934785-126935272;126934765-126956327		Os9
ENSMUSG00000020454.18	ENSMUSG00000020454.18:s:3165592-3165719	s|1e1.1o1|1e2.1o1	-0.0000;0.0000	5.090e-21;5.090e-21	1.000e+00;1.000e+00	0.9991;0.0009	0.9988;0.0012	2	3	3165719-3170244;3165719-3174632		Eif4enif1
ENSMUSG00000020859.17	ENSMUSG00000020859.17:t:93972162-93972223	t|1e2.1o1|2e1.1o1|2e3.1o1|2e4.1o1	0.0000;0.0000;0.0000;0.0000	5.090e-21;5.090e-21;5.090e-21;5.090e-21	1.000e+00;1.000e+00;1.000e+00;1.000e+00	0.0006;0.9982;0.0006;0.0006	0.0004;0.9987;0.0004;0.0004	4	5	93962656-93972162;93962512-93972166;93970036-93972166;93971580-93972166		Spag9
ENSMUSG00000024941.10	ENSMUSG00000024941.10:s:5820671-5820975	s|1e1.1o1|2e1.1o1	0.0000;-0.0000	5.090e-21;5.090e-21	1.000e+00;1.000e+00	0.9881;0.0119	0.9919;0.0081	2	2	5820580-5820751;5820580-5820671		Scyl1
ENSMUSG00000004789.11	ENSMUSG00000004789.11:t:85162047-85162095	t|1e1.1o1|1e2.1o1	-0.0332;0.0332	1.604e-20;1.498e-20	5.308e-01;5.308e-01	0.0606;0.9394	0.0300;0.9700	2	3	85157733-85162047;85158305-85162047		Dlst
ENSMUSG00000028530.15	ENSMUSG00000028530.15:t:101041534-101041687	t|1e1.1o1|1e2.1o1	0.0000;0.0000	5.090e-21;5.090e-21	1.000e+00;1.000e+00	0.9994;0.0006	0.9994;0.0006	2	3	101041687-101046276;101041687-101042556		Jak1
ENSMUSG00000030760.15	ENSMUSG00000030760.15:t:97875606-97876095	t|1e1.1o1|1e2.1o1	-0.0004;0.0004	9.066e-15;5.216e-21	9.810e-01;9.810e-01	0.9874;0.0126	0.9828;0.0172	2	3	97875707-97893156;97875707-97879657		Acer3
ENSMUSG00000047879.18	ENSMUSG00000047879.18:s:10021704-10022850	s|1e1.1o1|1e2.1o1	-0.0114;0.0114	8.830e-21;8.468e-21	7.040e-01;7.040e-01	0.9894;0.0106	0.9529;0.0471	2	3	10018095-10022818;10016644-10022818		Usp14
ENSMUSG00000003848.15	ENSMUSG00000003848.15:s:108145332-108145403	s|1e1.1o1|1e2.1o1	-0.0000;0.0000	5.090e-21;5.090e-21	1.000e+00;1.000e+00	0.9995;0.0005	0.9990;0.0010	2	3	108145074-108145332;108142882-108145332		Nob1
ENSMUSG00000026005.16	ENSMUSG00000026005.16:s:66739990-66740576	s|1e1.1o1|2e1.1o1|2e2.1o1|3e1.1o1	-0.0015;-0.0000;0.0078;0.0000	6.612e-21;5.090e-21;3.741e-12;5.090e-21	8.322e-01;1.000e+00;6.932e-01;1.000e+00	0.0374;0.0091;0.9501;0.0015	0.0308;0.0010;0.9632;0.0029	4	3	66740176-66740776;66740187-66740776;66740187-66745605;66740576-66740776		Rpe
ENSMUSG00000035401.10	ENSMUSG00000035401.10:t:98245702-98246391	t|1e1.1o1|1e2.1o1|1e3.1o1|1e4.1o1	0.0156;-0.0089;-0.0133;0.0068	2.333e-05;3.085e-09;7.730e-04;2.731e-04	5.236e-01;6.584e-01;4.508e-01;5.025e-01	0.1148;0.0763;0.5404;0.2752	0.1433;0.0553;0.5154;0.2810	4	5	98246391-98259874;98246391-98251790;98246391-98249879;98246391-98248959		Emsy
ENSMUSG00000042520.17	ENSMUSG00000042520.17:s:89946122-89946163	s|1e1.1o1|2e1.1o1	-0.0226;0.0226	3.843e-09;3.845e-09	4.792e-01;4.792e-01	0.6950;0.3050	0.6559;0.3441	2	2	89945772-89946155;89945772-89946122		Ubap2l
ENSMUSG00000036564.18	ENSMUSG00000036564.18:t:96439806-96441747	t|1e1.1o1|1e2.1o1	-0.3731;0.3731	1.000e+00;1.000e+00	0.000e+00;2.518e-20	0.8449;0.1551	0.4870;0.5130	2	3	96437772-96439806;96438991-96439806		Ndrg4
ENSMUSG00000024073.17	ENSMUSG00000024073.17:t:74961349-74961515	t|1e1.1o1|2e1.1o1|2e2.1o1	-0.0000;0.0000;-0.0000	5.090e-21;5.090e-21;5.090e-21	1.000e+00;1.000e+00;1.000e+00	0.0052;0.9901;0.0027	0.0008;0.9984;0.0008	3	3	74959741-74961349;74959741-74961384;74959982-74961384		Birc6
ENSMUSG00000023088.18	ENSMUSG00000023088.18:s:14266264-14266456	s|1e1.1o1|2e1.1o1	-0.0000;0.0000	5.090e-21;5.090e-21	1.000e+00;1.000e+00	0.9995;0.0005	0.9989;0.0011	2	2	14266447-14275752;14266456-14275752		Abcc1
ENSMUSG00000030970.17	ENSMUSG00000030970.17:s:132683246-132683589	s|1e1.1o1|1e2.1o1|1e3.1o1|1e4.1o1|1e5.3o3|1e6.1o1	0.0000;0.0000;-0.0000;-0.0125;0.0000;0.0137	5.090e-21;5.090e-21;5.090e-21;5.111e-04;5.090e-21;5.915e-04	1.000e+00;1.000e+00;1.000e+00;4.633e-01;1.000e+00;4.540e-01	0.0005;0.0005;0.0036;0.6408;0.0005;0.3529	0.0008;0.0008;0.0008;0.6142;0.0008;0.3825	6	7	132654750-132683486;132645549-132683486;132631358-132683486;132627601-132683486;132616919-132683486;132601074-132683486		Ctbp2
ENSMUSG00000025404.16	ENSMUSG00000025404.16:s:127333031-127333128	s|1e1.1o1|1e2.1o1	0.0000;0.0000	5.090e-21;5.090e-21	1.000e+00;1.000e+00	0.9994;0.0006	0.9993;0.0007	2	3	127333128-127333410;127333128-127334627		R3hdm2
ENSMUSG00000090000.3	ENSMUSG00000090000.3:t:77026980-77027444	t|1e1.1o1|1e2.1o1	-0.0000;0.0000	5.090e-21;5.090e-21	1.000e+00;1.000e+00	0.9884;0.0116	0.9888;0.0112	2	3	77017912-77027264;77018455-77027264		Ier3ip1
ENSMUSG00000025142.19	ENSMUSG00000025142.19:s:120593310-120593421	s|1e1.1o1|1e2.1o1|1e3.2o2|2e3.1o2	-0.0193;0.0204;0.0000;0.0000	8.130e-10;5.265e-10;5.090e-21;5.090e-21	5.402e-01;5.343e-01;1.000e+00;1.000e+00	0.9035;0.0954;0.0010;0.0002	0.8743;0.1248;0.0005;0.0005	4	4	120593376-120594429;120593376-120594898;120593376-120599484;120593421-120599414		Aspscr1
ENSMUSG00000040712.17	ENSMUSG00000040712.17:t:70561375-70561562	t|1e1.1o1|1e2.1o1	-0.0000;0.0000	1.982e-20;5.090e-21	1.000e+00;1.000e+00	0.9983;0.0017	0.9975;0.0025	2	3	70561562-70561834;70561562-70561717		Camta2
ENSMUSG00000027852.15	ENSMUSG00000027852.15:t:102966219-102966348	t|1e1.1o1|1e2.1o1|1e3.1o1	-0.0000;0.0000;0.0000	5.091e-21;5.090e-21;5.091e-21	9.999e-01;1.000e+00;9.999e-01	0.9955;0.0005;0.0040	0.9921;0.0009;0.0069	3	4	102965756-102966221;102965945-102966221;102966146-102966221		Nras
ENSMUSG00000039244.11	ENSMUSG00000039244.11:s:143297466-143297631	s|1e1.1o1|1e2.1o1	0.0000;-0.0000	5.090e-21;5.090e-21	1.000e+00;1.000e+00	0.0008;0.9992	0.0015;0.9985	2	3	143294175-143297466;143293895-143297466		Ints15
ENSMUSG00000028180.19	ENSMUSG00000028180.19:s:157241971-157242023	s|1e2.1o1|2e1.1o3|2e1.2o3|2e1.3o3|2e3.1o1	0.0000;0.0000;0.0090;0.0000;-0.0099	5.090e-21;5.090e-21;1.061e-18;5.090e-21;9.023e-21	1.000e+00;1.000e+00;6.874e-01;1.000e+00;6.920e-01	0.0004;0.0004;0.9450;0.0004;0.0539	0.0005;0.0005;0.9612;0.0030;0.0352	5	4	157242017-157242372;157242023-157242085;157242023-157242115;157242023-157242120;157242023-157243224		Zranb2
ENSMUSG00000022951.19	ENSMUSG00000022951.19:t:92194151-92194324	t|1e1.1o1|1e2.1o1|1e3.1o1|1e4.1o1	0.0000;-0.0205;0.0000;0.0182	5.090e-21;9.392e-07;5.090e-21;5.413e-07	1.000e+00;5.597e-01;1.000e+00;5.862e-01	0.0009;0.9799;0.0009;0.0184	0.0014;0.9399;0.0014;0.0575	4	5	92194324-92267703;92194324-92262721;92194324-92255146;92194324-92196784		Rcan1
ENSMUSG00000063235.19	ENSMUSG00000063235.19:t:90744328-90744519	t|1e1.1o1|1e2.1o1	-0.1193;0.1193	3.744e-03;3.744e-03	5.729e-03;5.729e-03	0.9901;0.0099	0.8574;0.1426	2	3	90744519-90747773;90744519-90747198		Ptpmt1
ENSMUSG00000034042.17	ENSMUSG00000034042.17:t:116426361-116427378	t|1e1.1o1|1e2.1o1	0.0000;-0.0000	5.090e-21;5.090e-21	1.000e+00;1.000e+00	0.9971;0.0029	0.9982;0.0018	2	3	116415025-116426361;116415346-116426361		Gpbp1l1
ENSMUSG00000022555.13	ENSMUSG00000022555.13:s:76388744-76388863	s|1e1.2o2|i	0.0000;0.0000	5.108e-21;5.108e-21	1.000e+00;1.000e+00	0.0010;0.9990	0.0009;0.9991	1	2	76388569-76388744;76388744-76388743	76388744-76388743	Dgat1
ENSMUSG00000024120.13	ENSMUSG00000024120.13:t:85047498-85047604	t|1e1.1o1|1e2.1o1	0.0000;0.0000	5.090e-21;5.090e-21	1.000e+00;1.000e+00	0.0005;0.9995	0.0006;0.9994	2	3	85047604-85056389;85047604-85047972		Lrpprc
ENSMUSG00000045962.17	ENSMUSG00000045962.17:s:119923198-119923281	s|1e1.1o2|1e1.2o2|1e2.1o1	0.0000;0.0115;-0.0107	5.090e-21;4.552e-14;8.292e-21	1.000e+00;6.550e-01;6.736e-01	0.0023;0.8441;0.1529	0.0021;0.8620;0.1365	3	3	119921761-119923198;119921745-119923198;119920827-119923198		Wnk1
ENSMUSG00000005625.16	ENSMUSG00000005625.16:t:94941229-94941337	t|1e1.1o1|1e2.1o1	0.0000;0.0000	5.090e-21;5.090e-21	1.000e+00;1.000e+00	0.0009;0.9991	0.0002;0.9998	2	3	94941337-94942253;94941337-94941877		Psmd4
ENSMUSG00000020925.17	ENSMUSG00000020925.17:s:102580536-102581162	s|1e1.1o2|2e1.2o2|2e2.1o1	0.0000;0.0005;-0.0004	5.090e-21;5.335e-21;5.313e-21	1.000e+00;9.646e-01;9.694e-01	0.0006;0.9678;0.0316	0.0008;0.9773;0.0218	3	3	102579687-102581029;102579685-102581027;102577322-102581027		Ccdc43
ENSMUSG00000029705.18	ENSMUSG00000029705.18:s:136285654-136285720	s|1e1.1o2|1e1.2o2	0.0000;0.0000	5.090e-21;5.090e-21	1.000e+00;1.000e+00	0.9995;0.0005	0.9993;0.0007	2	2	136285198-136285654;136285179-136285654		Cux1
ENSMUSG00000034748.17	ENSMUSG00000034748.17:t:81462324-81462451	t|1e1.1o1|1e2.1o1	0.0290;-0.0290	4.091e-04;4.091e-04	3.897e-01;3.897e-01	0.8128;0.1872	0.8630;0.1370	2	3	81462451-81463306;81462451-81462726		Sirt6
ENSMUSG00000026466.17	ENSMUSG00000026466.17:t:155909472-155909585	t|1e1.1o1|2e1.1o1|2e2.1o1	0.0000;-0.0000;0.0000	5.090e-21;5.090e-21;5.090e-21	1.000e+00;1.000e+00;1.000e+00	0.0006;0.9988;0.0006	0.0005;0.9961;0.0034	3	3	155909585-155911504;155909546-155911504;155909546-155910427		Tor1aip1
ENSMUSG00000015759.12	ENSMUSG00000015759.12:s:47021569-47021637	s|1e1.1o1|1e2.1o1	0.0000;0.0000	5.090e-21;5.090e-21	1.000e+00;1.000e+00	0.0003;0.9997	0.0004;0.9996	2	3	47021330-47021569;47017682-47021569		Cnih1
ENSMUSG00000047824.14	ENSMUSG00000047824.14:t:89338327-89338483	t|1e1.2o2|2e1.1o2|2e1.2o2|2e2.1o2|2e2.2o2	-0.0009;0.0023;-0.0007;-0.0002;0.0000	5.417e-21;5.768e-21;3.038e-09;5.157e-21;5.090e-21	9.566e-01;9.074e-01;7.009e-01;9.906e-01;1.000e+00	0.0288;0.0027;0.9431;0.0243;0.0005	0.0156;0.0324;0.9423;0.0079;0.0008	5	3	89338036-89338327;89337760-89338434;89338036-89338434;89338145-89338434;89338325-89338434		Pygo2
ENSMUSG00000041650.16	ENSMUSG00000041650.16:t:123124315-123124536	t|1e1.1o1|1e2.1o1|1e3.1o1	0.0000;-0.0000;0.0000	5.090e-21;5.090e-21;5.090e-21	1.000e+00;1.000e+00;1.000e+00	0.0005;0.9991;0.0005	0.0007;0.9986;0.0007	3	4	122901760-123124459;123114316-123124459;123123707-123124459		Pcca
ENSMUSG00000024960.10	ENSMUSG00000024960.10:t:6943511-6943651	t|1e2.1o1|2e1.1o1	-0.0000;0.0000	5.090e-21;5.090e-21	1.000e+00;1.000e+00	0.9992;0.0008	0.9990;0.0010	2	3	6943651-6943754;6943597-6946915		Plcb3
ENSMUSG00000024073.17	ENSMUSG00000024073.17:s:74984161-74988453	s|1e1.1o1|1e2.1o1	-0.0002;0.0002	5.143e-21;5.138e-21	9.925e-01;9.926e-01	0.0315;0.9685	0.0241;0.9759	2	3	74984374-74993116;74984374-74996213		Birc6
ENSMUSG00000026709.11	ENSMUSG00000026709.11:s:160878901-160879008	s|1e1.1o1|1e2.1o1	0.0051;-0.0051	2.619e-13;8.871e-21	6.943e-01;6.943e-01	0.9517;0.0483	0.9608;0.0392	2	3	160877570-160878901;160874499-160878901		Dars2
ENSMUSG00000036550.17	ENSMUSG00000036550.17:t:96491562-96492025	t|1e2.1o1|2e1.1o1	0.0000;0.0000	5.090e-21;5.090e-21	1.000e+00;1.000e+00	0.0007;0.9993	0.0007;0.9993	2	3	96492025-96492618;96491778-96496129		Cnot1
ENSMUSG00000052139.19	ENSMUSG00000052139.19:s:31888311-31888792	s|1e1.1o1|1e2.1o1	0.0000;-0.0000	5.090e-21;5.090e-21	1.000e+00;1.000e+00	0.0007;0.9993	0.0065;0.9935	2	3	31888387-31923988;31888387-31942922		Babam2
ENSMUSG00000050002.15	ENSMUSG00000050002.15:t:58307691-58307721	t|1e1.1o1|1e2.1o1	-0.0002;0.0002	2.122e-11;5.141e-21	9.922e-01;9.922e-01	0.9977;0.0023	0.9879;0.0121	2	3	58305550-58307691;58305849-58307691		Idnk
ENSMUSG00000037373.13	ENSMUSG00000037373.13:s:33424227-33424381	s|1e1.1o1|1e2.1o1	0.0000;0.0000	5.090e-21;5.090e-21	1.000e+00;1.000e+00	0.9962;0.0038	0.9987;0.0013	2	3	33418497-33424227;33416688-33424227		Ctbp1
ENSMUSG00000050002.15	ENSMUSG00000050002.15:s:58307966-58309744	s|1e1.1o1|1e2.1o1	-0.0078;0.0078	3.013e-06;3.014e-06	5.945e-01;5.945e-01	0.0892;0.9108	0.0839;0.9161	2	3	58308052-58310652;58308052-58311247		Idnk
ENSMUSG00000012117.14	ENSMUSG00000012117.14:t:133718590-133718691	t|1e1.1o1|1e2.1o1	0.0000;-0.0000	5.090e-21;5.090e-21	1.000e+00;1.000e+00	0.0006;0.9994	0.0010;0.9990	2	3	133718691-133721473;133718691-133719775		Dhdds
ENSMUSG00000030805.15	ENSMUSG00000030805.15:s:127447560-127447670	s|1e1.1o1|1e2.1o1	0.0000;-0.0000	5.091e-21;5.091e-21	9.999e-01;9.999e-01	0.9768;0.0232	0.9866;0.0134	2	3	127447670-127447741;127447670-127447923		Stx4a
ENSMUSG00000031659.14	ENSMUSG00000031659.14:t:89053019-89053133	t|1e1.1o1|1e2.1o1	0.0000;0.0000	5.090e-21;5.090e-21	1.000e+00;1.000e+00	0.0002;0.9998	0.0002;0.9998	2	3	89052141-89053019;89052828-89053019		Adcy7
ENSMUSG00000029657.16	ENSMUSG00000029657.16:t:149554225-149554324	t|1e1.1o1|1e2.1o1	0.0000;0.0000	5.090e-21;5.090e-21	1.000e+00;1.000e+00	0.0004;0.9996	0.0006;0.9994	2	3	149554324-149555499;149554324-149554852		Hsph1
ENSMUSG00000028603.16	ENSMUSG00000028603.16:s:107962241-107962372	s|1e2.2o2|2e1.1o1	0.0000;-0.0000	5.090e-21;5.090e-21	1.000e+00;1.000e+00	0.0010;0.9990	0.0010;0.9990	2	3	107931639-107962357;107959552-107962241		Scp2
ENSMUSG00000025544.14	ENSMUSG00000025544.14:s:122344450-122344847	s|1e1.1o1|1e2.1o1	0.0000;0.0000	5.090e-21;5.090e-21	1.000e+00;1.000e+00	0.9995;0.0005	0.9993;0.0007	2	3	122344847-122361128;122344847-122363518		Tm9sf2
ENSMUSG00000026519.17	ENSMUSG00000026519.17:s:180774131-180774330	s|1e1.1o1|1e2.1o1	-0.0000;0.0000	5.090e-21;5.090e-21	1.000e+00;1.000e+00	0.9992;0.0008	0.9986;0.0014	2	3	180774330-180776378;180774330-180779697		Tmem63a
ENSMUSG00000030824.18	ENSMUSG00000030824.18:s:45156593-45159271	s|1e1.1o1|1e2.1o1	-0.0000;0.0000	5.090e-21;5.090e-21	1.000e+00;1.000e+00	0.9929;0.0071	0.9943;0.0057	2	3	45152709-45159130;45151139-45159130		Nucb1
ENSMUSG00000045962.17	ENSMUSG00000045962.17:s:119945437-119945624	s|1e1.1o1|1e2.1o1|1e3.1o1	0.0000;-0.0000;0.0000	5.090e-21;5.090e-21;5.090e-21	1.000e+00;1.000e+00;1.000e+00	0.0006;0.0109;0.9885	0.0004;0.0017;0.9979	3	4	119942883-119945437;119940593-119945437;119937685-119945437		Wnk1
ENSMUSG00000017631.20	ENSMUSG00000017631.20:s:76352119-76352240	s|1e1.1o2|1e1.2o2	0.0000;0.0000	5.090e-21;5.090e-21	1.000e+00;1.000e+00	0.9991;0.0009	0.9995;0.0005	2	2	76350172-76352119;76350098-76352119		Abr
ENSMUSG00000040028.11	ENSMUSG00000040028.11:t:4360688-4361786	t|1e1.1o1|1e2.1o1	-0.0158;0.0158	2.077e-03;2.077e-03	4.516e-01;4.516e-01	0.8538;0.1462	0.8301;0.1699	2	3	4361786-4374886;4361786-4362557		Elavl1
ENSMUSG00000024170.16	ENSMUSG00000024170.16:s:25321611-25321702	s|1e1.1o1|1e2.1o1	-0.0001;0.0001	2.537e-18;5.123e-21	9.948e-01;9.948e-01	0.9988;0.0012	0.9864;0.0136	2	3	25321084-25321611;25320678-25321611		Telo2
ENSMUSG00000030751.19	ENSMUSG00000030751.19:s:113874347-113875353	s|1e1.1o1|2e1.1o1	0.0000;0.0000	5.090e-21;5.090e-21	1.000e+00;1.000e+00	0.9997;0.0003	0.9995;0.0005	2	2	113873695-113875236;113873695-113875196		Psma1
ENSMUSG00000022237.18	ENSMUSG00000022237.18:s:31305138-31305278	s|1e1.1o2|1e1.2o2	-0.0000;0.0000	6.627e-14;5.092e-21	9.997e-01;9.997e-01	0.9972;0.0028	0.9960;0.0040	2	2	31298130-31305138;31298111-31305138		Ankrd33b
ENSMUSG00000003810.15	ENSMUSG00000003810.15:s:116167654-116167848	s|1e1.1o2|1e1.2o2	-0.0000;0.0000	5.090e-21;5.090e-21	1.000e+00;1.000e+00	0.9967;0.0033	0.9900;0.0100	2	2	116167239-116167654;116167151-116167654		Mast2
ENSMUSG00000026836.16	ENSMUSG00000026836.16:t:58390496-58390569	t|1e1.1o1|1e2.1o1|1e3.1o1	-0.0885;0.1005;-0.0060	3.276e-02;4.205e-02;9.138e-21	1.030e-01;7.333e-02;6.761e-01	0.6547;0.2827;0.0506	0.5541;0.4014;0.0452	3	4	58390569-58427790;58390569-58406036;58390569-58397289		Acvr1
ENSMUSG00000058586.13	ENSMUSG00000058586.13:s:82984405-82984548	s|1e1.1o1|1e2.1o1	-0.0000;0.0000	3.987e-19;5.090e-21	1.000e+00;1.000e+00	0.9976;0.0024	0.9971;0.0029	2	3	82984548-82985845;82984548-82986073		Serhl
ENSMUSG00000015575.16	ENSMUSG00000015575.16:s:26901652-26901699	s|1e1.1o1|1e2.1o1	0.0000;-0.0000	5.090e-21;5.090e-21	1.000e+00;1.000e+00	0.0121;0.9879	0.0144;0.9856	2	3	26901699-26913453;26901699-26914329		Atp6v0e
ENSMUSG00000037032.17	ENSMUSG00000037032.17:t:105222889-105223623	t|1e1.1o1|1e2.1o1|1e3.1o1	0.1203;-0.0912;-0.0101	1.007e-01;5.457e-02;1.031e-07	4.391e-02;9.417e-02;6.687e-01	0.0864;0.8612;0.0506	0.2179;0.7524;0.0315	3	4	105223623-105230690;105223623-105230342;105223623-105224637		Apbb1
ENSMUSG00000030272.16	ENSMUSG00000030272.16:s:113318829-113318943	s|1e1.1o1|1e2.1o1	-0.0000;0.0000	5.090e-21;5.090e-21	1.000e+00;1.000e+00	0.9990;0.0010	0.9983;0.0017	2	3	113317384-113318829;113316542-113318829		Camk1
ENSMUSG00000024947.18	ENSMUSG00000024947.18:t:6390388-6390493	t|1e1.1o3|i	0.0000;0.0000	5.108e-21;5.108e-21	1.000e+00;1.000e+00	0.0005;0.9995	0.0007;0.9993	1	2	6385644-6390388;6390384-6390387	6390384-6390387	Men1
ENSMUSG00000004591.17	ENSMUSG00000004591.17:t:142544969-142545123	t|1e1.1o1|1e2.1o1	0.0000;-0.0000	5.091e-21;5.092e-21	9.999e-01;9.999e-01	0.0012;0.9988	0.0111;0.9889	2	3	142545123-142587372;142545123-142559175		Pkn2
ENSMUSG00000026727.11	ENSMUSG00000026727.11:t:13246556-13246606	t|1e1.1o1|1e2.1o1	0.0000;0.0000	5.090e-21;5.090e-21	1.000e+00;1.000e+00	0.9998;0.0002	0.9996;0.0004	2	3	13246606-13275722;13246606-13248812		Rsu1
ENSMUSG00000047731.18	ENSMUSG00000047731.18:s:46587523-46587732	s|1e1.1o1|1e2.1o1	-0.0246;0.0246	3.927e-03;3.927e-03	3.852e-01;3.852e-01	0.7319;0.2681	0.7030;0.2970	2	3	46587732-46595151;46587732-46632792		Wbp1l
ENSMUSG00000030917.14	ENSMUSG00000030917.14:t:119703853-119704462	t|1e1.1o1|1e2.1o1	-0.0000;0.0000	2.242e-16;5.094e-21	9.993e-01;9.993e-01	0.9983;0.0017	0.9924;0.0076	2	3	119701738-119703853;119702179-119703853		Tmem159
ENSMUSG00000022231.11	ENSMUSG00000022231.11:t:32609369-32609576	t|1e1.1o1|1e2.1o1	-0.0000;0.0000	1.761e-18;5.090e-21	1.000e+00;1.000e+00	0.9974;0.0026	0.9970;0.0030	2	3	32575166-32609369;32602204-32609369		Sema5a
ENSMUSG00000027642.16	ENSMUSG00000027642.16:s:157125503-157125697	s|1e1.1o1|1e2.1o1	0.0000;0.0000	5.090e-21;5.090e-21	1.000e+00;1.000e+00	0.9931;0.0069	0.9963;0.0037	2	3	157125697-157131448;157125697-157132457		Rpn2
ENSMUSG00000045160.15	ENSMUSG00000045160.15:t:83328022-83328371	t|1e1.1o2|1e1.2o2|1e2.1o1	0.0000;0.0000;-0.0000	5.090e-21;5.090e-21;1.285e-20	1.000e+00;1.000e+00;1.000e+00	0.0021;0.0005;0.9974	0.0015;0.0015;0.9970	3	3	83326219-83328248;83326342-83328248;83326536-83328248		Bola3
ENSMUSG00000024191.16	ENSMUSG00000024191.16:t:27002419-27004908	t|1e1.1o1|1e2.1o1	0.0000;-0.0000	5.090e-21;5.090e-21	1.000e+00;1.000e+00	0.9924;0.0076	0.9984;0.0016	2	3	27000150-27002419;27001605-27002419		Bnip1
ENSMUSG00000029022.19	ENSMUSG00000029022.19:s:147950112-147950471	s|1e1.1o1|2e1.1o1	0.0003;-0.0003	5.191e-21;3.305e-14	9.846e-01;9.846e-01	0.0010;0.9990	0.0183;0.9817	2	2	147949727-147950323;147949727-147950112		Miip
ENSMUSG00000020792.16	ENSMUSG00000020792.16:t:116183345-116183410	t|1e1.1o1|1e2.1o1	-0.0379;0.0379	1.783e-20;1.637e-20	5.102e-01;5.102e-01	0.9726;0.0274	0.9340;0.0660	2	3	116183410-116184798;116183410-116184101		Exoc7
ENSMUSG00000013701.14	ENSMUSG00000013701.14:s:31920781-31920984	s|1e1.1o1|1e2.1o2|1e3.1o1	-0.0000;0.0000;0.0000	5.091e-21;5.090e-21;5.090e-21	9.999e-01;1.000e+00;1.000e+00	0.9838;0.0139;0.0026	0.9794;0.0178;0.0037	3	4	31915904-31920926;31915444-31920926;31911211-31920926		Timm23
ENSMUSG00000033542.14	ENSMUSG00000033542.14:t:43262293-43264129	t|1e1.1o1|1e2.1o1	0.0000;-0.0000	5.090e-21;5.090e-21	1.000e+00;1.000e+00	0.0009;0.9991	0.0012;0.9988	2	3	43260265-43262293;43260988-43262293		Arhgef5
ENSMUSG00000025395.15	ENSMUSG00000025395.15:s:127858732-127858841	s|1e1.1o2|1e1.2o2	0.0000;-0.0000	5.090e-21;5.090e-21	1.000e+00;1.000e+00	0.0003;0.9997	0.0011;0.9989	2	2	127858841-127859449;127858841-127859452		Prim1
ENSMUSG00000040782.13	ENSMUSG00000040782.13:s:159076772-159076848	s|1e1.1o1|2e1.1o1	-0.0034;0.0034	4.398e-06;4.397e-06	6.086e-01;6.086e-01	0.4296;0.5704	0.4262;0.5738	2	2	159076836-159077593;159076848-159077593		Cop1
ENSMUSG00000026988.16	ENSMUSG00000026988.16:s:59707011-59707195	s|1e1.1o1|1e2.1o1	-0.0000;0.0000	5.090e-21;5.194e-21	1.000e+00;1.000e+00	0.0049;0.9951	0.0022;0.9978	2	3	59705579-59707011;59704672-59707011		Wdsub1
ENSMUSG00000028455.16	ENSMUSG00000028455.16:t:43030436-43030600	t|1e1.1o1|1e2.1o1	0.0000;-0.0000	5.090e-21;5.090e-21	1.000e+00;1.000e+00	0.0004;0.9996	0.0010;0.9990	2	3	43030535-43031329;43030535-43030971		Stoml2
ENSMUSG00000021482.11	ENSMUSG00000021482.11:s:64460081-64460149	s|1e1.1o1|1e2.1o1	0.0559;-0.0559	5.795e-05;5.795e-05	2.817e-01;2.817e-01	0.8714;0.1286	0.9385;0.0615	2	3	64456960-64460081;64456741-64460081		Prxl2c
ENSMUSG00000025995.17	ENSMUSG00000025995.17:t:45852205-45852264	t|1e1.1o1|1e2.1o1	0.0000;0.0000	5.090e-21;5.090e-21	1.000e+00;1.000e+00	0.0004;0.9996	0.0007;0.9993	2	3	45845952-45852205;45851359-45852205		Wdr75
ENSMUSG00000028809.17	ENSMUSG00000028809.17:t:135065115-135065389	t|1e1.1o1|1e2.1o1	0.0000;0.0000	5.090e-21;5.090e-21	1.000e+00;1.000e+00	0.9949;0.0051	0.9959;0.0041	2	3	135065389-135067814;135065389-135065860		Srrm1
ENSMUSG00000066735.9	ENSMUSG00000066735.9:t:130010982-130015533	t|1e1.2o2|1e2.1o1	0.0215;-0.0215	4.158e-10;6.576e-10	5.415e-01;5.415e-01	0.0386;0.9614	0.0699;0.9301	2	3	129971206-130010982;130007469-130010982		Vkorc1l1
ENSMUSG00000023079.15	ENSMUSG00000023079.15:t:134419676-134419784	t|1e1.1o1|1e2.1o1	0.0000;0.0000	5.090e-21;5.090e-21	1.000e+00;1.000e+00	0.0009;0.9991	0.0009;0.9991	2	3	134419784-134424471;134419784-134421249		Gtf2ird1
ENSMUSG00000026867.20	ENSMUSG00000026867.20:s:34615055-34615244	s|1e1.1o1|1e2.1o1	0.0621;-0.0621	1.104e-03;1.104e-03	1.889e-01;1.889e-01	0.0859;0.9141	0.1646;0.8354	2	3	34613030-34615055;34610740-34615055		Gapvd1
ENSMUSG00000037351.10	ENSMUSG00000037351.10:t:36747272-36747336	t|1e1.1o1|1e2.1o1	-0.0000;0.0000	5.090e-21;5.090e-21	1.000e+00;1.000e+00	0.9994;0.0006	0.9943;0.0057	2	3	36747336-36748887;36747336-36748648		Actr1b
ENSMUSG00000070691.11	ENSMUSG00000070691.11:t:134882593-134882920	t|1e1.1o1|1e2.1o1|1e3.1o1|1e4.1o1	-0.0001;0.0000;0.0000;0.0000	7.868e-14;5.090e-21;5.090e-21;5.101e-21	9.968e-01;1.000e+00;1.000e+00;9.983e-01	0.9974;0.0009;0.0009;0.0009	0.9895;0.0016;0.0016;0.0075	4	5	134880367-134882593;134880607-134882593;134881042-134882593;134882038-134882593		Runx3
ENSMUSG00000059248.14	ENSMUSG00000059248.14:t:117181224-117181862	t|1e1.1o1|1e2.1o1|1e3.1o1	0.0000;0.0273;-0.0272	5.090e-21;4.123e-07;4.182e-07	1.000e+00;4.311e-01;4.309e-01	0.0002;0.4001;0.5997	0.0002;0.4429;0.5569	3	4	117109757-117181224;117123545-117181224;117157421-117181224		Septin9
ENSMUSG00000026269.15	ENSMUSG00000026269.15:t:92845740-92845848	t|1e1.1o2|1e2.1o1	0.0000;-0.0000	5.090e-21;5.090e-21	1.000e+00;1.000e+00	0.0009;0.9991	0.0012;0.9988	2	3	92844966-92845740;92845468-92845740		Rnpepl1
ENSMUSG00000097195.12	ENSMUSG00000097195.12:s:88403703-88403769	s|1e1.1o1|1e2.1o1	0.0000;0.0000	5.090e-21;5.090e-21	1.000e+00;1.000e+00	0.9998;0.0002	0.9994;0.0006	2	3	88403501-88403703;88379518-88403703		Snhg5
ENSMUSG00000036672.6	ENSMUSG00000036672.6:s:106572948-106573023	s|1e1.1o1|1e2.1o1	-0.0255;0.0255	1.355e-20;9.894e-18	5.673e-01;5.673e-01	0.0616;0.9384	0.0322;0.9678	2	3	106572853-106572948;106572068-106572948		Cenpt
ENSMUSG00000020251.15	ENSMUSG00000020251.15:s:82488702-82489033	s|1e1.1o1|1e2.1o1|1e3.1o1	0.0001;-0.0000;0.0000	5.119e-21;5.098e-21;7.849e-14	9.956e-01;9.988e-01;9.872e-01	0.0062;0.0109;0.9822	0.0134;0.0019;0.9847	3	4	82488582-82488702;82487904-82488702;82487352-82488702		Glt8d2
ENSMUSG00000027248.14	ENSMUSG00000027248.14:s:121244256-121244686	s|1e1.1o1|1e2.1o1	0.0000;0.0000	5.090e-21;5.090e-21	1.000e+00;1.000e+00	0.9999;0.0001	0.9999;0.0001	2	3	121244686-121252930;121244686-121255006		Pdia3
ENSMUSG00000035842.11	ENSMUSG00000035842.11:s:66443284-66443489	s|1e1.1o2|1e1.2o2	-0.0001;0.0001	1.528e-11;5.131e-21	9.937e-01;9.937e-01	0.9955;0.0045	0.9880;0.0120	2	2	66443489-66445082;66443489-66445086		Ddx11
ENSMUSG00000056666.14	ENSMUSG00000056666.14:t:72581849-72581968	t|1e1.1o1|1e2.1o1	-0.0000;0.0000	5.090e-21;5.090e-21	1.000e+00;1.000e+00	0.9987;0.0013	0.9980;0.0020	2	3	72580834-72581849;72581687-72581849		Retsat
ENSMUSG00000035051.16	ENSMUSG00000035051.16:s:80577796-80578012	s|1e1.1o1|1e2.1o1	0.0000;-0.0000	1.121e-16;5.095e-21	9.992e-01;9.992e-01	0.9916;0.0084	0.9972;0.0028	2	3	80576376-80577796;80572638-80577796		Dhx57
ENSMUSG00000070003.8	ENSMUSG00000070003.8:t:71052338-71052407	t|1e1.1o1|1e2.1o1	0.0000;0.0000	5.090e-21;5.090e-21	1.000e+00;1.000e+00	0.0033;0.9967	0.0007;0.9993	2	3	71052407-71053046;71052407-71052490		Ssbp4
ENSMUSG00000043872.15	ENSMUSG00000043872.15:s:126944357-126944394	s|1e1.1o2|1e1.2o2	0.0210;-0.0210	4.550e-08;4.538e-08	5.700e-01;5.700e-01	0.9336;0.0664	0.9715;0.0285	2	2	126943699-126944357;126943405-126944357		Zmym1
ENSMUSG00000040044.12	ENSMUSG00000040044.12:s:34592533-34593174	s|1e1.1o1|1e2.1o1	0.0001;-0.0001	5.252e-21;5.256e-21	9.765e-01;9.765e-01	0.0294;0.9706	0.0263;0.9737	2	3	34592499-34593061;34587082-34593061		Orc3
ENSMUSG00000046519.17	ENSMUSG00000046519.17:s:95499028-95499216	s|1e1.1o1|1e2.1o1	-0.0000;0.0000	7.149e-19;5.090e-21	1.000e+00;1.000e+00	0.9975;0.0025	0.9972;0.0028	2	3	95499216-95515217;95499216-95516983		Golph3l
ENSMUSG00000054277.9	ENSMUSG00000054277.9:s:83197670-83197813	s|1e1.1o2|1e1.2o2	0.0041;-0.0041	5.551e-16;1.507e-17	7.811e-01;7.811e-01	0.8293;0.1707	0.8409;0.1591	2	2	83194585-83197670;83194582-83197670		Arfgap3
ENSMUSG00000031402.13	ENSMUSG00000031402.13:t:74157171-74157272	t|1e1.1o1|1e2.1o1	0.0000;0.0000	5.090e-21;5.090e-21	1.000e+00;1.000e+00	0.0003;0.9997	0.0005;0.9995	2	3	74157272-74174331;74157272-74157840		Mpp1
ENSMUSG00000040940.19	ENSMUSG00000040940.19:t:24611482-24611580	t|1e1.1o1|1e2.1o1	-0.0000;0.0000	5.090e-21;5.090e-21	1.000e+00;1.000e+00	0.0172;0.9828	0.0064;0.9936	2	3	24607359-24611482;24607849-24611482		Arhgef1
ENSMUSG00000024845.20	ENSMUSG00000024845.20:t:4177549-4177638	t|1e2.1o2|1e2.2o2|2e1.1o1|2e2.1o2	0.0010;-0.0023;0.0000;0.0000	1.497e-12;3.165e-14;5.090e-21;5.090e-21	7.369e-01;7.271e-01;1.000e+00;1.000e+00	0.7888;0.2095;0.0002;0.0012	0.7858;0.2091;0.0003;0.0044	4	3	4177120-4177549;4177131-4177549;4176199-4177576;4177120-4177576		Tmem134
ENSMUSG00000021281.16	ENSMUSG00000021281.16:s:111411363-111411717	s|1e1.1o1|1e2.1o1|1e3.1o1	0.0000;0.0000;0.0000	5.090e-21;5.090e-21;5.090e-21	1.000e+00;1.000e+00;1.000e+00	0.9970;0.0010;0.0018	0.9993;0.0004;0.0004	3	4	111411717-111411941;111411717-111414417;111411717-111414681		Tnfaip2
ENSMUSG00000021193.11	ENSMUSG00000021193.11:s:6599616-6599794	s|1e1.1o1|2e1.1o1	-0.0000;0.0000	5.090e-21;5.090e-21	1.000e+00;1.000e+00	0.9994;0.0006	0.9989;0.0011	2	2	6599718-6602670;6599794-6602670		Pitrm1
ENSMUSG00000037720.17	ENSMUSG00000037720.17:s:67443439-67444002	s|1e1.1o1|i	0.0084;-0.0084	5.099e-06;5.098e-06	5.670e-01;5.670e-01	0.4064;0.5936	0.4225;0.5775	1	2	67443559-67444353;67444003-67444352	67444003-67444352	Tmem33
ENSMUSG00000039427.15	ENSMUSG00000039427.15:t:5056509-5056598	t|1e1.1o1|1e2.1o1	0.0000;-0.0000	5.090e-21;5.090e-21	1.000e+00;1.000e+00	0.0024;0.9976	0.0012;0.9988	2	3	5053130-5056509;5054332-5056509		Alg1
ENSMUSG00000034675.18	ENSMUSG00000034675.18:s:55622673-55623349	s|1e1.1o2|1e1.2o2	0.0367;-0.0367	4.853e-11;4.888e-11	3.975e-01;3.975e-01	0.2876;0.7124	0.3323;0.6677	2	2	55622374-55622673;55622371-55622673		Dbn1
ENSMUSG00000027104.19	ENSMUSG00000027104.19:t:73693220-73693634	t|1e1.1o1|1e2.1o1	0.0029;-0.0029	5.837e-06;5.837e-06	6.109e-01;6.109e-01	0.8746;0.1254	0.8799;0.1201	2	3	73693582-73704014;73693582-73700967		Atf2
ENSMUSG00000032059.14	ENSMUSG00000032059.14:s:50717522-50717669	s|1e1.1o1|1e2.1o1	-0.0000;0.0000	5.090e-21;5.090e-21	1.000e+00;1.000e+00	0.9995;0.0005	0.9961;0.0039	2	3	50717669-50719977;50717669-50733885		Alg9
ENSMUSG00000044217.18	ENSMUSG00000044217.18:s:99489741-99490707	s|1e1.1o1|1e2.1o1	-0.0000;0.0000	5.090e-21;5.090e-21	1.000e+00;1.000e+00	0.9700;0.0300	0.9835;0.0165	2	3	99490707-99491127;99490707-99492016		Aqp5
ENSMUSG00000034424.6	ENSMUSG00000034424.6:t:117715863-117715942	t|1e1.1o1|1e2.1o1	-0.0000;0.0000	3.350e-18;5.090e-21	1.000e+00;1.000e+00	0.9990;0.0010	0.9972;0.0028	2	3	117715942-117720027;117715942-117717965		Gcsh
ENSMUSG00000023977.16	ENSMUSG00000023977.16:t:47274614-47274716	t|1e1.1o1|1e2.1o1	0.0000;0.0000	5.090e-21;5.090e-21	1.000e+00;1.000e+00	0.0012;0.9988	0.0011;0.9989	2	3	47274716-47277067;47274716-47275683		Ubr2
ENSMUSG00000024283.16	ENSMUSG00000024283.16:t:7917553-7917675	t|1e2.1o1|2e2.1o1|3e2.1o1|4e1.1o2	0.0013;0.0001;0.0000;0.0000	8.101e-21;6.731e-21;5.090e-21;5.090e-21	7.252e-01;8.193e-01;1.000e+00;1.000e+00	0.9511;0.0424;0.0058;0.0002	0.9526;0.0425;0.0046;0.0002	4	3	7916297-7917553;7916297-7917562;7916297-7917565;7910652-7917633		Wac
ENSMUSG00000060090.17	ENSMUSG00000060090.17:s:20263891-20263985	s|1e1.1o1|i	0.0000;-0.0000	5.108e-21;5.225e-21	1.000e+00;1.000e+00	0.0016;0.9984	0.0023;0.9977	1	2	20263985-20267009;20263986-20267008	20263986-20267008	Rp2
ENSMUSG00000116953.2	ENSMUSG00000116953.2:t:15205080-15205177	t|1e1.1o1|1e2.1o1	0.0113;-0.0113	1.392e-04;1.392e-04	5.055e-01;5.055e-01	0.8808;0.1192	0.8985;0.1015	2	3	15202651-15205080;15203296-15205080		9030025P20Rik
ENSMUSG00000026131.22	ENSMUSG00000026131.22:s:34334543-34334617	s|1e1.1o1|1e2.1o1	0.0732;-0.0732	8.429e-12;8.383e-12	1.931e-01;1.931e-01	0.8483;0.1517	0.9221;0.0779	2	3	34334617-34335823;34334617-34338802		Dst
ENSMUSG00000063229.16	ENSMUSG00000063229.16:s:46498397-46498514	s|1e1.1o2|1e1.2o2|1e2.1o1	0.0000;0.0000;0.0000	5.090e-21;5.090e-21;5.090e-21	1.000e+00;1.000e+00;1.000e+00	1.0000;0.0000;0.0000	0.9999;0.0000;0.0000	3	3	46498514-46499602;46498514-46499628;46498514-46501301		Ldha
ENSMUSG00000027778.16	ENSMUSG00000027778.16:s:68838155-68838318	s|1e1.1o1|1e2.1o1	-0.0462;0.0462	2.597e-04;2.597e-04	3.609e-01;3.609e-01	0.9732;0.0268	0.9153;0.0847	2	3	68835124-68838155;68825958-68838155		Ift80
ENSMUSG00000038671.16	ENSMUSG00000038671.16:s:181003184-181003348	s|1e1.1o1|1e2.1o1	0.0393;-0.0393	9.793e-06;9.793e-06	3.249e-01;3.249e-01	0.7956;0.2044	0.8504;0.1496	2	3	181002864-181003184;181001532-181003184		Arfrp1
ENSMUSG00000040472.16	ENSMUSG00000040472.16:t:55959052-55959162	t|1e1.1o1|1e2.1o1	0.0000;-0.0000	5.090e-21;2.355e-17	1.000e+00;1.000e+00	0.0019;0.9981	0.0030;0.9970	2	3	55959162-55959510;55959162-55959301		Rabggta
ENSMUSG00000036503.14	ENSMUSG00000036503.14:t:57740907-57742654	t|1e2.1o1|2e1.1o1|2e2.1o1	-0.0000;0.0000;0.0000	5.090e-21;5.090e-21;5.090e-21	1.000e+00;1.000e+00;1.000e+00	0.9866;0.0003;0.0131	0.9834;0.0003;0.0163	3	3	57740465-57740907;57643621-57740994;57740465-57740994		Rnf13
ENSMUSG00000031078.16	ENSMUSG00000031078.16:t:144011406-144011516	t|1e1.1o1|1e2.1o1	0.0000;0.0000	5.090e-21;5.090e-21	1.000e+00;1.000e+00	0.9998;0.0002	0.9996;0.0004	2	3	144011516-144014916;144011516-144012438		Cttn
ENSMUSG00000050565.17	ENSMUSG00000050565.17:t:155927040-155929482	t|1e1.1o1|1e2.1o1	0.1142;-0.1142	4.055e-02;4.055e-02	4.139e-02;4.139e-02	0.6145;0.3855	0.7373;0.2627	2	3	155916748-155927040;155916880-155927040		Tor1aip2
ENSMUSG00000028402.19	ENSMUSG00000028402.19:s:81253913-81254111	s|1e1.1o1|1e2.1o1	0.0400;-0.0400	2.373e-10;6.756e-10	4.443e-01;4.443e-01	0.0305;0.9695	0.0769;0.9231	2	3	81251255-81253913;81247768-81253913		Mpdz
ENSMUSG00000025340.15	ENSMUSG00000025340.15:s:130219718-130220162	s|1e1.1o2|1e1.2o2|1e2.1o1	0.0358;-0.0689;0.0040	6.395e-03;3.629e-02;6.272e-21	2.782e-01;1.422e-01;8.544e-01	0.3927;0.6061;0.0012	0.4492;0.5125;0.0380	3	3	130219884-130226788;130219884-130226791;130219884-130235850		Rabgef1
ENSMUSG00000039458.16	ENSMUSG00000039458.16:s:12236104-12236234	s|1e1.1o1|2e1.1o1	-0.0062;0.0062	4.761e-03;4.761e-03	3.730e-01;3.730e-01	0.2899;0.7101	0.2944;0.7056	2	2	12236206-12238015;12236234-12238015		Mtmr12
ENSMUSG00000034593.17	ENSMUSG00000034593.17:t:75104925-75105018	t|1e1.1o1|1e2.1o1	0.1206;-0.1206	1.138e-01;1.138e-01	4.334e-02;4.334e-02	0.4604;0.5396	0.5918;0.4082	2	3	75101419-75104925;75103482-75104925		Myo5a
ENSMUSG00000005958.16	ENSMUSG00000005958.16:t:21031640-21031704	t|1e1.1o1|1e2.1o1|1e3.1o1	0.0002;-0.0000;-0.0002	6.983e-14;5.090e-21;5.146e-21	9.892e-01;1.000e+00;9.922e-01	0.9844;0.0020;0.0136	0.9922;0.0007;0.0071	3	4	21024013-21031640;21029360-21031640;21031374-21031640		Ephb3
ENSMUSG00000045975.9	ENSMUSG00000045975.9:t:97676329-97676484	t|1e1.1o1|1e2.1o1	0.0001;-0.0001	1.256e-12;5.125e-21	9.950e-01;9.950e-01	0.9900;0.0100	0.9955;0.0045	2	3	97676442-97677420;97676442-97676529		C2cd2
ENSMUSG00000028677.20	ENSMUSG00000028677.20:s:117134568-117134646	s|1e1.1o1|1e2.1o1	0.0000;0.0000	5.090e-21;5.090e-21	1.000e+00;1.000e+00	0.0076;0.9924	0.0016;0.9984	2	3	117134061-117134568;117130552-117134568		Rnf220
ENSMUSG00000019823.18	ENSMUSG00000019823.18:t:41354959-41355067	t|1e2.1o1|2e1.1o1	0.0000;-0.0000	5.091e-21;5.091e-21	9.998e-01;9.998e-01	0.9909;0.0091	0.9988;0.0012	2	3	41354631-41354959;41354310-41354970		Mical1
ENSMUSG00000021461.18	ENSMUSG00000021461.18:s:63469681-63469858	s|1e3.1o1|2e1.1o1|2e2.1o1	0.0000;0.0000;-0.0000	5.090e-21;5.090e-21;4.164e-16	1.000e+00;1.000e+00;9.999e-01	0.0010;0.0010;0.9980	0.0021;0.0021;0.9959	3	4	63433334-63469795;63469476-63469681;63465370-63469681		Fancc
ENSMUSG00000018189.13	ENSMUSG00000018189.13:s:143674129-143674231	s|1e1.1o2|1e1.2o2	0.0191;-0.0191	3.210e-07;3.208e-07	5.294e-01;5.294e-01	0.5370;0.4630	0.5691;0.4309	2	2	143674231-143675659;143674231-143675662		Uchl5
ENSMUSG00000030291.13	ENSMUSG00000030291.13:s:146544045-146545471	s|1e1.1o2|1e1.2o2|1e2.1o1	0.0068;0.0000;-0.0066	7.123e-21;5.090e-21;7.258e-21	7.840e-01;1.000e+00;7.894e-01	0.9584;0.0003;0.0413	0.9816;0.0005;0.0180	3	3	146544150-146549663;146544150-146549754;146544150-146550648		Med21
ENSMUSG00000027366.13	ENSMUSG00000027366.13:s:126755452-126755508	s|1e1.1o1|1e2.1o1	0.0058;-0.0058	2.142e-10;2.137e-10	7.117e-01;7.117e-01	0.2515;0.7485	0.2658;0.7342	2	3	126755273-126755452;126754665-126755452		Sppl2a
ENSMUSG00000009470.18	ENSMUSG00000009470.18:t:99027185-99027298	t|1e1.1o1|1e2.1o3|1e2.2o3|1e2.3o3	0.3200;-0.0002;-0.2552;-0.0221	9.777e-01;5.147e-21;8.238e-01;4.484e-09	4.007e-08;9.921e-01;2.728e-05;5.618e-01	0.5819;0.0196;0.3426;0.0580	0.8962;0.0051;0.0884;0.0088	4	3	99027298-99062759;99027298-99027452;99027298-99027435;99027298-99027423		Tnpo1
ENSMUSG00000024927.9	ENSMUSG00000024927.9:t:5688579-5688730	t|1e1.1o2|1e1.2o2|1e2.1o1	0.0000;0.0000;-0.0000	5.090e-21;5.090e-21;5.090e-21	1.000e+00;1.000e+00;1.000e+00	0.0005;0.0005;0.9989	0.0007;0.0028;0.9965	3	3	5688004-5688579;5688176-5688579;5688486-5688579		Rela
ENSMUSG00000022681.16	ENSMUSG00000022681.16:t:13652999-13653315	t|1e1.1o1|1e2.1o1	0.0189;-0.0189	1.072e-20;6.232e-19	6.176e-01;6.176e-01	0.0157;0.9843	0.0544;0.9456	2	3	13650298-13652999;13652658-13652999		Ntan1
ENSMUSG00000032449.14	ENSMUSG00000032449.14:t:96962246-96962535	t|1e1.1o1|1e2.1o1	0.0000;-0.0000	5.090e-21;5.090e-21	1.000e+00;1.000e+00	0.9978;0.0022	0.9987;0.0013	2	3	96962535-96967110;96962535-96966446		Slc25a36
ENSMUSG00000037236.17	ENSMUSG00000037236.17:s:35712080-35713779	s|1e1.1o1|2e1.1o1	0.0000;0.0000	5.090e-21;5.090e-21	1.000e+00;1.000e+00	0.0051;0.9949	0.0105;0.9895	2	2	35712363-35714223;35712371-35714223		Matr3
ENSMUSG00000028796.18	ENSMUSG00000028796.18:t:128637147-128637349	t|1e1.1o1|1e2.1o1|1e3.1o2|1e3.2o2|1e4.1o1|2e2.1o1	0.0374;0.0378;0.0000;-0.0007;-0.0683;0.0000	1.524e-09;1.303e-05;5.090e-21;5.311e-21;2.175e-08;5.090e-21	4.715e-01;3.643e-01;1.000e+00;9.701e-01;1.563e-01;1.000e+00	0.0320;0.8084;0.0024;0.0338;0.1179;0.0013	0.0715;0.8681;0.0063;0.0087;0.0421;0.0005	6	5	128617506-128637147;128621663-128637147;128621914-128637147;128621992-128637147;128635877-128637147;128621663-128637149		Phc2
ENSMUSG00000026843.16	ENSMUSG00000026843.16:t:31502497-31502570	t|1e1.1o1|1e2.1o1	-0.0051;0.0051	6.941e-21;6.748e-21	7.889e-01;7.889e-01	0.9440;0.0560	0.9329;0.0671	2	3	31501751-31502497;31502247-31502497		Fubp3
ENSMUSG00000040263.17	ENSMUSG00000040263.17:s:122548521-122548736	s|1e1.1o1|1e2.1o1	-0.0000;0.0000	5.090e-21;5.090e-21	1.000e+00;1.000e+00	0.9994;0.0006	0.9984;0.0016	2	3	122548097-122548521;122546959-122548521		Klhdc4
ENSMUSG00000031310.17	ENSMUSG00000031310.17:s:100453218-100453386	s|1e1.1o1|2e1.1o1	-0.0312;0.0312	3.354e-07;3.351e-07	4.668e-01;4.668e-01	0.0747;0.9253	0.0333;0.9667	2	2	100452911-100453239;100452911-100453218		Zmym3
ENSMUSG00000014850.16	ENSMUSG00000014850.16:t:92393203-92393310	t|1e1.1o1|1e2.1o1	0.0000;-0.0000	5.092e-21;1.108e-13	9.997e-01;9.997e-01	0.0028;0.9972	0.0041;0.9959	2	3	92393310-92489733;92393310-92400229		Msh3
ENSMUSG00000055371.18	ENSMUSG00000055371.18:t:52606437-52606583	t|1e1.1o1|1e2.1o1	-0.0007;0.0007	5.446e-21;5.423e-21	9.524e-01;9.524e-01	0.0297;0.9703	0.0216;0.9784	2	3	52606583-52609914;52606583-52609709		Stam2
ENSMUSG00000038784.14	ENSMUSG00000038784.14:t:35041824-35041957	t|1e1.1o1|1e2.1o1	-0.0000;0.0000	5.092e-21;5.092e-21	9.997e-01;9.997e-01	0.0096;0.9904	0.0017;0.9983	2	3	35041957-35110437;35041957-35045523		Cnot4
ENSMUSG00000025758.11	ENSMUSG00000025758.11:s:40756393-40756507	s|1e1.1o2|1e1.2o2	0.0267;-0.0267	5.152e-15;1.397e-20	5.515e-01;5.515e-01	0.9342;0.0658	0.9663;0.0337	2	2	40756507-40759443;40756507-40759447		Plk4
ENSMUSG00000033373.17	ENSMUSG00000033373.17:t:76956766-76957117	t|1e1.1o1|1e2.1o1	-0.0000;0.0000	5.090e-21;5.090e-21	1.000e+00;1.000e+00	0.9990;0.0010	0.9987;0.0013	2	3	76953848-76956985;76956535-76956985		Fntb
ENSMUSG00000068739.14	ENSMUSG00000068739.14:s:108335490-108335647	s|1e1.1o1|1e2.1o1	0.0103;-0.0103	8.299e-21;8.518e-21	6.860e-01;6.860e-01	0.0917;0.9083	0.1001;0.8999	2	3	108335248-108335490;108334705-108335490		Sars
ENSMUSG00000045302.14	ENSMUSG00000045302.14:s:31113606-31113678	s|1e1.1o1|1e2.1o1	0.0517;-0.0517	2.041e-20;2.209e-20	4.559e-01;4.559e-01	0.9167;0.0833	0.9758;0.0242	2	3	31113433-31113606;31113081-31113606		Preb
ENSMUSG00000017776.16	ENSMUSG00000017776.16:s:75570085-75570490	s|1e1.1o1|1e2.1o1	-0.0000;0.0000	5.090e-21;5.090e-21	1.000e+00;1.000e+00	0.9994;0.0006	0.9971;0.0029	2	3	75570490-75583023;75570490-75594192		Crk
ENSMUSG00000022960.14	ENSMUSG00000022960.14:t:91480521-91480699	t|1e1.1o1|1e2.1o1	0.0000;-0.0000	5.092e-21;6.048e-14	9.998e-01;9.998e-01	0.0053;0.9947	0.0039;0.9961	2	3	91480699-91483055;91480699-91481190		Donson
ENSMUSG00000017288.16	ENSMUSG00000017288.16:s:76070239-76070473	s|1e1.1o1|1e2.1o1|1e3.1o1	-0.0005;0.0005;0.0000	8.279e-21;3.171e-11;5.090e-21	7.070e-01;7.107e-01;1.000e+00	0.0537;0.9453;0.0010	0.0514;0.9474;0.0012	3	4	76068208-76070239;76065533-76070239;76025354-76070239		Vps53
ENSMUSG00000024878.10	ENSMUSG00000024878.10:t:24900120-24900188	t|1e1.1o1|1e2.1o1	-0.0000;0.0000	5.090e-21;5.090e-21	1.000e+00;1.000e+00	0.9990;0.0010	0.9986;0.0014	2	3	24900188-24905691;24900188-24901955		Cbwd1
ENSMUSG00000004099.17	ENSMUSG00000004099.17:t:20853879-20853915	t|1e1.1o1|1e2.1o1|1e3.1o1	0.0000;-0.0000;0.0000	5.090e-21;5.090e-21;5.090e-21	1.000e+00;1.000e+00;1.000e+00	0.0005;0.9974;0.0021	0.0013;0.9974;0.0013	3	4	20853915-20871029;20853915-20864004;20853915-20863142		Dnmt1
ENSMUSG00000003234.17	ENSMUSG00000003234.17:s:20368754-20368851	s|1e1.1o1|1e2.1o1	0.0000;0.0000	5.090e-21;5.090e-21	1.000e+00;1.000e+00	0.9991;0.0009	0.9991;0.0009	2	3	20368851-20368952;20368851-20369171		Abcf3
ENSMUSG00000031166.14	ENSMUSG00000031166.14:t:7996495-7996604	t|1e1.2o2|1e2.1o1	-0.0000;0.0000	5.090e-21;5.090e-21	1.000e+00;1.000e+00	0.0025;0.9975	0.0015;0.9985	2	3	7996604-7998945;7996604-7997624		Wdr13
ENSMUSG00000028973.19	ENSMUSG00000028973.19:s:24612306-24612453	s|1e1.1o1|1e2.1o2	-0.0000;0.0000	5.090e-21;5.090e-21	1.000e+00;1.000e+00	0.9965;0.0035	0.9939;0.0061	2	3	24612453-24613566;24612453-24614352		Abcb8
ENSMUSG00000028771.14	ENSMUSG00000028771.14:s:21260647-21260909	s|1e1.1o1|1e2.1o1	-0.0100;0.0100	7.144e-06;7.144e-06	5.794e-01;5.794e-01	0.8024;0.1976	0.7804;0.2196	2	3	21234882-21260647;21227092-21260647		Ptpn12
ENSMUSG00000079641.4	ENSMUSG00000079641.4:s:36348778-36349055	s|1e1.1o1|1e2.1o1	0.0000;0.0000	5.090e-21;5.090e-21	1.000e+00;1.000e+00	0.0002;0.9998	0.0005;0.9995	2	3	36348669-36348778;36347741-36348778		Rpl39
ENSMUSG00000020453.18	ENSMUSG00000020453.18:t:3249034-3249205	t|1e1.1o1|1e2.1o1|1e3.1o1	0.0009;-0.0011;0.0000	5.388e-11;1.280e-11;5.090e-21	7.350e-01;7.472e-01;1.000e+00	0.9536;0.0455;0.0009	0.9556;0.0427;0.0017	3	4	3243343-3249034;3244547-3249034;3248586-3249034		Patz1
ENSMUSG00000042502.11	ENSMUSG00000042502.11:s:126794195-126794330	s|1e1.1o2|1e1.2o2	-0.0000;0.0000	5.090e-21;5.090e-21	1.000e+00;1.000e+00	0.9994;0.0006	0.9989;0.0011	2	2	126794073-126794195;126794011-126794195		Cd2bp2
ENSMUSG00000050891.11	ENSMUSG00000050891.11:s:58798545-58800598	s|1e1.1o1|2e1.1o1	0.0033;-0.0033	1.580e-15;6.124e-21	8.295e-01;8.295e-01	0.9146;0.0854	0.9314;0.0686	2	2	58798334-58800533;58798334-58800393		Tatdn1
ENSMUSG00000019969.15	ENSMUSG00000019969.15:t:83746286-83746425	t|1e2.1o1|2e1.1o1	0.0000;-0.0000	5.108e-21;5.109e-21	9.973e-01;9.973e-01	0.9790;0.0210	0.9790;0.0210	2	3	83746195-83746286;83735067-83746375		Psen1
ENSMUSG00000025532.14	ENSMUSG00000025532.14:t:130066661-130066759	t|1e1.1o2|1e2.1o1	0.0000;-0.0000	5.090e-21;5.090e-21	1.000e+00;1.000e+00	0.0008;0.9992	0.0076;0.9924	2	3	130058248-130066661;130063789-130066661		Crcp
ENSMUSG00000038187.15	ENSMUSG00000038187.15:t:112934529-112934725	t|1e1.1o1|1e2.1o1|1e3.1o1	-0.0289;0.0141;0.0008	1.908e-03;6.429e-04;5.330e-21	3.525e-01;4.713e-01;9.643e-01	0.2004;0.7980;0.0015	0.1580;0.8157;0.0239	3	4	112934725-112968079;112934725-112950988;112934725-112946239		Btbd10
ENSMUSG00000029175.18	ENSMUSG00000029175.18:s:30814091-30814201	s|1e1.1o1|2e1.1o1	0.0043;-0.0043	6.508e-21;6.738e-21	8.338e-01;8.338e-01	0.0220;0.9780	0.0400;0.9600	2	2	30814188-30814721;30814201-30814721		Slc35f6
ENSMUSG00000020114.13	ENSMUSG00000020114.13:t:119063308-119063451	t|1e1.1o1|1e2.1o1	0.0000;0.0000	5.090e-21;5.090e-21	1.000e+00;1.000e+00	0.9994;0.0006	0.9992;0.0008	2	3	119063451-119075546;119063451-119075057		Cand1
ENSMUSG00000028854.10	ENSMUSG00000028854.10:s:133097017-133098218	s|1e1.1o2|1e1.2o2	0.0076;-0.0076	7.751e-21;7.119e-15	7.424e-01;7.424e-01	0.0267;0.9733	0.0452;0.9548	2	2	133098218-133138987;133098218-133139148		Slc9a1
ENSMUSG00000021519.12	ENSMUSG00000021519.12:s:67062691-67062852	s|1e1.1o1|1e2.1o1	0.0023;-0.0023	7.278e-17;6.397e-21	8.525e-01;8.525e-01	0.9658;0.0342	0.9760;0.0240	2	3	67060442-67062691;67055247-67062691		Mterf3
ENSMUSG00000030002.16	ENSMUSG00000030002.16:s:85929287-85929347	s|1e1.1o1|1e2.1o1	-0.0000;0.0000	5.091e-21;5.091e-21	9.999e-01;9.999e-01	0.9925;0.0075	0.9793;0.0207	2	3	85927542-85929287;85927075-85929287		Dusp11
ENSMUSG00000037533.21	ENSMUSG00000037533.21:s:54582064-54582566	s|1e1.1o1|1e2.1o1	-0.1259;0.1259	5.675e-02;5.675e-02	2.144e-02;2.144e-02	0.9815;0.0185	0.8467;0.1533	2	3	54582566-54585096;54582566-54586906		Rapgef6
ENSMUSG00000032386.16	ENSMUSG00000032386.16:t:65736212-65740730	t|1e1.1o1|1e2.1o1	0.0452;-0.0452	1.090e-03;1.090e-03	2.703e-01;2.703e-01	0.1334;0.8666	0.1915;0.8085	2	3	65740730-65758649;65740730-65746217		Trip4
ENSMUSG00000029713.16	ENSMUSG00000029713.16:t:137528660-137528698	t|1e1.1o1|1e2.1o1|2e1.1o1	0.0000;0.0000;0.0000	5.090e-21;5.090e-21;5.090e-21	1.000e+00;1.000e+00;1.000e+00	0.0001;0.9997;0.0001	0.0002;0.9996;0.0002	3	3	137528698-137531401;137528698-137528957;137528685-137531401		Gnb2
ENSMUSG00000066232.5	ENSMUSG00000066232.5:s:109626278-109626359	s|1e2.2o2|2e1.1o1	0.0000;0.0000	5.090e-21;5.090e-21	1.000e+00;1.000e+00	0.0025;0.9975	0.0008;0.9992	2	3	109626355-109642036;109626359-109628898		Ipo7
ENSMUSG00000036810.17	ENSMUSG00000036810.17:t:88856323-88856432	t|1e1.1o1|1e2.1o1	0.0239;-0.0239	5.551e-16;5.301e-16	5.688e-01;5.688e-01	0.0900;0.9100	0.1166;0.8834	2	3	88846479-88856323;88851783-88856323		Cnep1r1
ENSMUSG00000022151.17	ENSMUSG00000022151.17:t:5241480-5241611	t|1e1.1o1|1e2.1o1	0.0143;-0.0143	1.005e-20;7.285e-16	6.344e-01;6.344e-01	0.0425;0.9575	0.0614;0.9386	2	3	5219284-5241480;5237931-5241480		Ttc33
ENSMUSG00000028447.12	ENSMUSG00000028447.12:t:41714798-41715259	t|1e2.1o1|2e1.1o1	-0.0000;0.0000	5.090e-21;5.090e-21	1.000e+00;1.000e+00	0.9833;0.0167	0.9788;0.0212	2	3	41715259-41715396;41715238-41716396		Dctn3
ENSMUSG00000027651.17	ENSMUSG00000027651.17:t:157885326-157885459	t|1e1.1o1|1e2.1o1	0.0438;-0.0438	6.224e-04;6.224e-04	3.027e-01;3.027e-01	0.0575;0.9425	0.1191;0.8809	2	3	157870965-157885326;157878045-157885326		Rprd1b
ENSMUSG00000021910.16	ENSMUSG00000021910.16:t:30926399-30926482	t|1e1.1o1|1e2.1o1	0.0000;0.0000	5.090e-21;5.090e-21	1.000e+00;1.000e+00	0.0006;0.9994	0.0039;0.9961	2	3	30926482-30928850;30926482-30928524		Nisch
ENSMUSG00000021546.19	ENSMUSG00000021546.19:t:58543388-58543534	t|1e1.1o1|1e2.1o1	0.0349;-0.0349	1.460e-20;1.534e-20	5.243e-01;5.243e-01	0.0767;0.9233	0.1066;0.8934	2	3	58543501-58544641;58543501-58544002		Hnrnpk
ENSMUSG00000012422.15	ENSMUSG00000012422.15:s:90249027-90249061	s|1e1.1o2|1e1.2o2|1e2.1o1	0.0000;0.0000;0.0000	5.090e-21;5.090e-21;5.090e-21	1.000e+00;1.000e+00;1.000e+00	0.0022;0.9868;0.0112	0.0019;0.9978;0.0003	3	3	90249061-90251407;90249061-90252494;90249061-90267459		Tmem167
ENSMUSG00000031487.6	ENSMUSG00000031487.6:t:27613392-27614648	t|1e1.1o1|1e2.1o1	0.0002;-0.0002	9.750e-17;5.185e-21	9.866e-01;9.866e-01	0.9800;0.0200	0.9907;0.0093	2	3	27614648-27615848;27614648-27615478		Brf2
ENSMUSG00000031730.19	ENSMUSG00000031730.19:s:110321545-110321701	s|1e1.1o2|2e1.2o2	-0.0000;0.0000	4.169e-18;5.090e-21	1.000e+00;1.000e+00	0.9983;0.0017	0.9971;0.0029	2	2	110321411-110321548;110321408-110321545		Dhodh
ENSMUSG00000034432.12	ENSMUSG00000034432.12:t:90537376-90537922	t|1e1.1o1|1e2.1o1	0.0000;0.0000	5.090e-21;5.090e-21	1.000e+00;1.000e+00	0.0002;0.9998	0.0004;0.9996	2	3	90533234-90537815;90534391-90537815		Cops8
ENSMUSG00000075054.6	ENSMUSG00000075054.6:t:18165165-18166334	t|1e1.1o1|1e2.1o1	0.0001;-0.0001	5.110e-21;5.109e-21	9.973e-01;9.973e-01	0.9807;0.0193	0.9980;0.0020	2	3	18166334-18167766;18166334-18167377		Yae1d1
ENSMUSG00000075229.12	ENSMUSG00000075229.12:t:35903061-35903186	t|1e1.1o1|1e2.1o1	-0.0000;0.0000	1.127e-20;5.095e-21	9.992e-01;9.992e-01	0.9955;0.0045	0.9899;0.0101	2	3	35892507-35903061;35901773-35903061		Ccdc58
ENSMUSG00000001424.15	ENSMUSG00000001424.15:t:28512834-28512983	t|1e1.1o1|1e2.1o1	0.0000;0.0000	5.090e-21;5.090e-21	1.000e+00;1.000e+00	0.0004;0.9996	0.0006;0.9994	2	3	28475206-28512834;28480641-28512834		Snd1
ENSMUSG00000048612.17	ENSMUSG00000048612.17:s:37960623-37960705	s|1e1.1o1|1e2.1o1	-0.2467;0.2467	8.646e-01;8.646e-01	1.155e-14;1.528e-14	0.7529;0.2471	0.5091;0.4909	2	3	37958393-37960623;37956900-37960623		Myof
ENSMUSG00000024317.16	ENSMUSG00000024317.16:s:21153945-21154056	s|1e1.1o1|1e2.1o1	-0.2600;0.2600	8.322e-01;8.322e-01	5.997e-05;5.997e-05	0.6940;0.3060	0.4371;0.5629	2	3	21154056-21157466;21154056-21159143		Rnf138
ENSMUSG00000022621.17	ENSMUSG00000022621.17:s:89474476-89474629	s|1e1.1o1|1e2.1o1|1e3.1o1|1e4.1o1	0.0001;-0.0000;-0.0000;0.0000	7.862e-15;5.091e-21;5.092e-21;5.090e-21	9.965e-01;9.999e-01;9.997e-01;1.000e+00	0.9854;0.0055;0.0056;0.0011	0.9949;0.0017;0.0017;0.0017	4	5	89472420-89474476;89470541-89474476;89468593-89474476;89468210-89474476		Rabl2
ENSMUSG00000032252.15	ENSMUSG00000032252.15:s:61995711-61995801	s|1e1.1o1|1e2.1o1	-0.0051;0.0051	7.592e-21;8.282e-13	7.621e-01;7.621e-01	0.0417;0.9583	0.0311;0.9689	2	3	61989307-61995711;61977895-61995711		Glce
ENSMUSG00000001632.17	ENSMUSG00000001632.17:t:113297344-113297542	t|1e1.1o1|1e2.1o1	0.0038;-0.0038	7.017e-21;9.439e-13	7.922e-01;7.922e-01	0.0334;0.9666	0.0411;0.9589	2	3	113296322-113297395;113296913-113297395		Brpf1
ENSMUSG00000075528.14	ENSMUSG00000075528.14:s:101308166-101308441	s|1e1.1o1|2e1.1o1	-0.0010;0.0010	5.496e-11;5.396e-21	9.551e-01;9.551e-01	0.9836;0.0164	0.9778;0.0222	2	2	101308060-101308176;101308060-101308166		Aarsd1
ENSMUSG00000027652.16	ENSMUSG00000027652.16:s:158279180-158279396	s|1e1.1o1|1e2.1o1|1e3.1o1	0.0655;-0.0677;0.0000	2.783e-03;3.242e-03;5.090e-21	2.052e-01;1.950e-01;1.000e+00	0.0014;0.9971;0.0014	0.1017;0.8962;0.0020	3	4	158279396-158281449;158279396-158282690;158279396-158285158		Ralgapb
ENSMUSG00000025747.13	ENSMUSG00000025747.13:t:30273464-30273638	t|1e1.1o1|1e2.1o1|2e1.1o1	-0.0000;0.0000;0.0000	5.090e-21;5.090e-21;5.090e-21	1.000e+00;1.000e+00;1.000e+00	0.9814;0.0121;0.0063	0.9859;0.0102;0.0042	3	3	30273638-30276632;30273638-30274832;30273536-30276632		Tyms
ENSMUSG00000014418.17	ENSMUSG00000014418.17:s:46422544-46422693	s|1e1.1o1|2e1.1o1|2e2.1o1	-0.0138;0.0137;0.0000	1.229e-05;1.524e-05;5.090e-21	5.616e-01;5.597e-01;1.000e+00	0.0608;0.9378;0.0015	0.0406;0.9578;0.0017	3	3	46421967-46422582;46421967-46422544;46421605-46422544		Hps5
ENSMUSG00000005034.16	ENSMUSG00000005034.16:t:146463462-146463523	t|1e1.1o1|1e2.1o1|1e3.1o1|1e4.1o1|1e5.1o1|1e6.1o1	-0.0000;0.0000;0.0000;0.0000;0.0000;0.0000	5.111e-21;5.090e-21;5.090e-21;5.090e-21;5.090e-21;5.090e-21	1.000e+00;1.000e+00;1.000e+00;1.000e+00;1.000e+00;1.000e+00	0.9968;0.0006;0.0006;0.0006;0.0006;0.0006	0.9964;0.0007;0.0007;0.0007;0.0007;0.0007	6	7	146463523-146518393;146463523-146494471;146463523-146486902;146463523-146476271;146463523-146475689;146463523-146470281		Prkacb
ENSMUSG00000041120.7	ENSMUSG00000041120.7:s:138820138-138820304	s|1e1.1o1|1e2.1o1	0.0000;0.0000	5.090e-21;5.090e-21	1.000e+00;1.000e+00	0.0007;0.9993	0.0007;0.9993	2	3	138819594-138820138;138812959-138820138		Nbl1
ENSMUSG00000023809.11	ENSMUSG00000023809.11:s:7550143-7550268	s|1e1.1o1|1e2.1o1	-0.0004;0.0004	5.227e-21;2.287e-14	9.811e-01;9.811e-01	0.0211;0.9789	0.0014;0.9986	2	3	7550268-7552739;7550268-7556314		Rps6ka2
ENSMUSG00000025956.11	ENSMUSG00000025956.11:s:64654257-64654368	s|1e1.1o1|1e2.1o1	0.0023;-0.0023	6.241e-21;5.835e-13	8.145e-01;8.145e-01	0.0691;0.9309	0.0751;0.9249	2	3	64653427-64654257;64647296-64654257		Mettl21a
ENSMUSG00000028329.14	ENSMUSG00000028329.14:s:46182969-46183235	s|1e1.1o1|1e2.1o1|1e3.1o1	0.0082;-0.0494;0.0353	2.935e-05;3.692e-03;7.532e-06	5.754e-01;2.440e-01;4.029e-01	0.0910;0.8928;0.0172	0.1079;0.8241;0.0695	3	4	46180398-46183118;46175415-46183118;46155826-46183118		Xpa
ENSMUSG00000022407.11	ENSMUSG00000022407.11:t:80851313-80851402	t|1e1.1o1|1e2.1o1	0.0000;0.0000	5.090e-21;5.090e-21	1.000e+00;1.000e+00	0.0023;0.9977	0.0084;0.9916	2	3	80848228-80851313;80850383-80851313		Adsl
ENSMUSG00000028700.15	ENSMUSG00000028700.15:t:116008262-116008440	t|1e1.1o1|1e2.1o1|2e1.1o1	0.0000;-0.0000;0.0000	5.090e-21;5.090e-21;5.090e-21	1.000e+00;1.000e+00;1.000e+00	0.0007;0.9986;0.0007	0.0009;0.9983;0.0009	3	3	115995025-116008262;116007814-116008262;115995025-116008271		Pomgnt1
ENSMUSG00000060475.14	ENSMUSG00000060475.14:s:13194183-13194361	s|1e1.1o1|1e2.1o1	0.0000;-0.0000	5.090e-21;5.090e-21	1.000e+00;1.000e+00	0.0018;0.9982	0.0044;0.9956	2	3	13193995-13194183;13188446-13194183		Wtap
ENSMUSG00000026879.15	ENSMUSG00000026879.15:t:35173917-35174121	t|1e1.1o1|1e2.1o1|1e3.1o1|1e4.1o1|1e5.1o1	-0.0007;-0.1510;0.0000;0.2210;-0.0479	5.318e-21;1.394e-01;5.090e-21;7.172e-01;2.197e-17	9.692e-01;2.711e-04;1.000e+00;3.117e-20;2.816e-01	0.0413;0.5978;0.0001;0.1643;0.1964	0.0202;0.4471;0.0001;0.3873;0.1415	5	6	35146485-35173917;35156915-35173917;35169730-35173917;35172613-35173917;35172733-35173917		Gsn
ENSMUSG00000030067.18	ENSMUSG00000030067.18:s:98918497-98918618	s|1e1.1o1|1e2.1o1	0.0000;-0.0000	5.090e-21;5.090e-21	1.000e+00;1.000e+00	0.0008;0.9992	0.0013;0.9987	2	3	98918125-98918497;98916749-98918497		Foxp1
ENSMUSG00000025404.16	ENSMUSG00000025404.16:s:127323644-127323744	s|1e1.1o2|1e1.2o2	0.0000;-0.0000	5.090e-21;5.090e-21	1.000e+00;1.000e+00	0.9863;0.0137	0.9885;0.0115	2	2	127323744-127328438;127323744-127328459		R3hdm2
ENSMUSG00000042508.17	ENSMUSG00000042508.17:t:9189818-9190480	t|1e1.1o1|1e2.1o1	-0.0039;0.0039	1.153e-05;1.153e-05	5.810e-01;5.810e-01	0.1346;0.8654	0.1307;0.8693	2	3	9190480-9200376;9190480-9198900		Dmtf1
ENSMUSG00000035949.16	ENSMUSG00000035949.16:s:34698526-34698675	s|1e1.1o1|1e2.1o1	-0.0000;0.0000	5.090e-21;5.090e-21	1.000e+00;1.000e+00	0.9985;0.0015	0.9906;0.0094	2	3	34697459-34698526;34696011-34698526		Fbxw2
ENSMUSG00000043671.15	ENSMUSG00000043671.15:t:35394707-35394839	t|1e1.1o1|1e2.1o1	0.0004;-0.0004	5.204e-21;1.557e-18	9.827e-01;9.827e-01	0.0071;0.9929	0.0180;0.9820	2	3	35394839-35406806;35394839-35402914		Dpy19l3
ENSMUSG00000018841.18	ENSMUSG00000018841.18:s:82780796-82780857	s|1e1.1o1|1e2.1o1	-0.0000;0.0000	5.161e-12;5.093e-21	9.995e-01;9.995e-01	0.9979;0.0021	0.9956;0.0044	2	3	82780636-82780796;82774790-82780796		Rad51d
ENSMUSG00000031402.13	ENSMUSG00000031402.13:s:74169343-74169486	s|1e1.1o1|2e1.1o1	0.0000;0.0000	5.090e-21;5.090e-21	1.000e+00;1.000e+00	0.0004;0.9996	0.0008;0.9992	2	2	74169055-74169394;74169055-74169343		Mpp1
ENSMUSG00000046947.13	ENSMUSG00000046947.13:s:39551918-39552140	s|1e1.1o1|1e2.1o1	-0.0000;0.0000	9.732e-16;5.091e-21	9.999e-01;9.999e-01	0.9974;0.0026	0.9966;0.0034	2	3	39552140-39553297;39552140-39556597		Adck2
ENSMUSG00000061028.8	ENSMUSG00000061028.8:t:19337115-19337230	t|1e1.1o1|1e2.1o1|2e1.1o1	0.0006;0.0000;-0.0005	3.220e-14;5.090e-21;5.259e-21	9.723e-01;1.000e+00;9.768e-01	0.9805;0.0014;0.0181	0.9966;0.0017;0.0017	3	3	19337230-19338337;19337230-19338250;19337226-19338337		Clasrp
ENSMUSG00000051355.19	ENSMUSG00000051355.19:t:22846136-22850057	t|1e1.1o1|1e2.1o1	0.0000;0.0000	5.090e-21;5.090e-21	1.000e+00;1.000e+00	0.0039;0.9961	0.0017;0.9983	2	3	22850057-22932079;22850057-22906411		Commd1
ENSMUSG00000038909.18	ENSMUSG00000038909.18:t:95165085-95166713	t|1e1.1o1|1e2.1o1	-0.0010;0.0010	2.815e-16;1.297e-13	7.356e-01;7.356e-01	0.2052;0.7948	0.2070;0.7930	2	3	95166713-95168295;95166713-95167269		Kat7
ENSMUSG00000030062.8	ENSMUSG00000030062.8:s:88061464-88061776	s|1e1.1o1|1e2.1o1	0.0000;0.0000	5.090e-21;5.090e-21	1.000e+00;1.000e+00	0.9991;0.0009	0.9997;0.0003	2	3	88061776-88065332;88061776-88066971		Rpn1
ENSMUSG00000031774.9	ENSMUSG00000031774.9:s:95306028-95306473	s|1e1.1o1|1e2.1o1	0.0000;0.0000	5.090e-21;5.090e-21	1.000e+00;1.000e+00	0.0045;0.9955	0.0015;0.9985	2	3	95302847-95306028;95302485-95306028		Psme3ip1
ENSMUSG00000039197.11	ENSMUSG00000039197.11:t:21419138-21419174	t|1e1.1o1|1e2.1o1	0.0000;0.0000	5.090e-21;5.090e-21	1.000e+00;1.000e+00	0.0002;0.9998	0.0005;0.9995	2	3	21290639-21419139;21368251-21419139		Adk
ENSMUSG00000030232.20	ENSMUSG00000030232.20:t:140579415-140579622	t|1e1.1o1|1e2.1o1|1e3.1o1|1e4.1o1|1e5.1o1	0.0000;0.0000;0.0000;0.0000;0.0000	5.090e-21;5.090e-21;5.090e-21;5.090e-21;5.090e-21	1.000e+00;1.000e+00;1.000e+00;1.000e+00;1.000e+00	0.0002;0.0027;0.9908;0.0028;0.0027	0.0004;0.0004;0.9938;0.0049;0.0004	5	6	140546725-140579415;140568784-140579415;140570070-140579415;140570761-140579415;140572783-140579415		Aebp2
ENSMUSG00000005615.16	ENSMUSG00000005615.16:t:32270523-32271071	t|1e1.1o1|1e2.1o2|1e2.2o2	0.0078;-0.0070;0.0000	4.078e-06;2.945e-06;5.091e-21	7.190e-01;7.393e-01;9.998e-01	0.9638;0.0339;0.0024	0.9872;0.0102;0.0027	3	3	32249849-32270523;32250112-32270523;32250256-32270523		Pcyt1a
ENSMUSG00000031060.17	ENSMUSG00000031060.17:t:20505672-20505741	t|1e1.1o1|1e2.1o1	-0.0120;0.0120	3.068e-05;3.068e-05	5.668e-01;5.668e-01	0.7832;0.2168	0.7626;0.2374	2	3	20502153-20505672;20503895-20505672		Rbm10
ENSMUSG00000018040.10	ENSMUSG00000018040.10:s:83003715-83004218	s|1e1.1o1|2e1.1o1	-0.0000;0.0000	5.096e-21;5.095e-21	9.992e-01;9.992e-01	0.9882;0.0118	0.9773;0.0227	2	2	83003503-83004093;83003503-83003715		Rrp7a
ENSMUSG00000099083.8	ENSMUSG00000099083.8:t:102462219-102462356	t|1e1.1o1|1e2.1o1	-0.0000;0.0000	5.090e-21;5.090e-21	1.000e+00;1.000e+00	0.0019;0.9981	0.0018;0.9982	2	3	102462356-102471749;102462356-102465895		Atf7
ENSMUSG00000024535.17	ENSMUSG00000024535.17:s:53473202-53473307	s|1e1.1o1|1e2.1o1	-0.0001;0.0001	5.129e-21;5.547e-21	9.945e-01;9.945e-01	0.0256;0.9744	0.0065;0.9935	2	3	53473306-53473627;53473306-53516142		Snx24
ENSMUSG00000062078.16	ENSMUSG00000062078.16:s:10501768-10501910	s|1e1.1o1|1e2.1o1	0.0000;0.0000	5.090e-21;5.090e-21	1.000e+00;1.000e+00	0.9958;0.0042	0.9987;0.0013	2	3	10492992-10501768;10457965-10501768		Qki
ENSMUSG00000028898.16	ENSMUSG00000028898.16:s:132055420-132055877	s|1e1.1o1|1e2.1o1	0.0123;-0.0123	1.202e-10;2.759e-11	6.292e-01;6.292e-01	0.9232;0.0768	0.9467;0.0533	2	3	132053356-132055780;132052571-132055780		Trnau1ap
ENSMUSG00000030256.12	ENSMUSG00000030256.12:s:145809857-145809968	s|1e1.1o2|1e1.2o2	-0.0001;0.0001	5.132e-21;5.128e-21	9.941e-01;9.941e-01	0.0240;0.9760	0.0191;0.9809	2	2	145809593-145809857;145809464-145809857		Bhlhe41
ENSMUSG00000021124.14	ENSMUSG00000021124.14:t:79202791-79203345	t|1e1.1o1|1e2.1o1	0.0000;-0.0000	5.090e-21;5.090e-21	1.000e+00;1.000e+00	0.0040;0.9960	0.0100;0.9900	2	3	79203345-79207183;79203345-79204622		Vti1b
ENSMUSG00000024019.19	ENSMUSG00000024019.19:s:29919945-29920057	s|1e1.1o1|1e2.1o1	0.0000;0.0000	5.090e-21;5.090e-21	1.000e+00;1.000e+00	0.0005;0.9995	0.0006;0.9994	2	3	29920057-29920214;29920057-29920459		Cmtr1
ENSMUSG00000039826.14	ENSMUSG00000039826.14:s:29669223-29669907	s|1e1.1o1|1e2.1o1|1e3.1o1	0.0058;-0.0059;0.0000	5.404e-07;5.329e-07;5.090e-21	5.956e-01;5.951e-01;1.000e+00	0.8914;0.1078;0.0008	0.9041;0.0949;0.0010	3	4	29668880-29669835;29667968-29669835;29651700-29669835		Trub2
ENSMUSG00000066415.5	ENSMUSG00000066415.5:t:100977770-100981999	t|1e1.1o1|1e2.1o1	0.0234;-0.0234	1.046e-08;1.057e-08	5.169e-01;5.169e-01	0.9155;0.0845	0.9533;0.0467	2	3	100957473-100977770;100958009-100977770		Msl2
ENSMUSG00000003617.17	ENSMUSG00000003617.17:s:20027941-20028093	s|1e1.1o2|1e1.2o2	-0.0008;0.0008	2.567e-11;2.527e-11	7.743e-01;7.743e-01	0.2208;0.7792	0.2189;0.7811	2	2	20028093-20029023;20028093-20029026		Cp
ENSMUSG00000020516.16	ENSMUSG00000020516.16:t:86404809-86407017	t|1e1.1o1|1e2.1o1|1e3.1o1	-0.0171;0.0000;0.0126	3.047e-11;5.095e-21;9.512e-21	5.972e-01;9.992e-01;6.506e-01	0.9538;0.0066;0.0404	0.9235;0.0156;0.0568	3	4	86407017-86408409;86407017-86407977;86407017-86407570		Rps6kb1
ENSMUSG00000034667.9	ENSMUSG00000034667.9:s:121435492-121435539	s|1e1.1o1|1e2.1o1	-0.0002;0.0002	5.166e-21;5.159e-21	9.894e-01;9.894e-01	0.9920;0.0080	0.9782;0.0218	2	3	121432160-121435492;121429628-121435492		Xpot
ENSMUSG00000028986.13	ENSMUSG00000028986.13:t:24361888-24362089	t|1e1.1o1|1e2.1o1	0.0000;-0.0000	5.090e-21;5.090e-21	1.000e+00;1.000e+00	0.9985;0.0015	0.9985;0.0015	2	3	24354363-24361888;24356838-24361888		Klhl7
ENSMUSG00000005873.7	ENSMUSG00000005873.7:s:34505458-34505551	s|1e1.1o1|1e2.1o1|1e3.1o1	0.0000;0.0000;0.0000	5.090e-21;5.090e-21;5.090e-21	1.000e+00;1.000e+00;1.000e+00	0.0001;0.9842;0.0157	0.0001;0.9919;0.0080	3	4	34497190-34505458;34490283-34505458;34482856-34505458		Reep5
ENSMUSG00000029131.15	ENSMUSG00000029131.15:s:29971323-29972101	s|1e1.1o1|1e2.1o1	0.0000;0.0000	5.090e-21;5.090e-21	1.000e+00;1.000e+00	0.9994;0.0006	0.9996;0.0004	2	3	29971393-29986128;29971393-30022919		Dnajb6
ENSMUSG00000059070.17	ENSMUSG00000059070.17:s:45369344-45369549	s|1e1.1o1|1e2.1o1|1e3.1o1	0.0000;0.0000;0.0000	5.090e-21;5.090e-21;5.090e-21	1.000e+00;1.000e+00;1.000e+00	0.9980;0.0000;0.0020	0.9997;0.0001;0.0002	3	4	45369442-45369718;45369442-45369862;45369442-45370138		Rpl18
ENSMUSG00000030084.12	ENSMUSG00000030084.12:s:89309068-89309307	s|1e1.1o1|1e2.1o1	0.0000;0.0000	5.090e-21;5.090e-21	1.000e+00;1.000e+00	0.9993;0.0007	0.9993;0.0007	2	3	89308966-89309068;89308431-89309068		Plxna1
ENSMUSG00000039069.20	ENSMUSG00000039069.20:s:179713586-179713679	s|1e1.1o1|1e2.1o1	0.0179;-0.0179	1.397e-03;1.397e-03	4.311e-01;4.311e-01	0.7586;0.2414	0.7905;0.2095	2	3	179713679-179714933;179713679-179720412		Mtg2
ENSMUSG00000063506.15	ENSMUSG00000063506.15:t:33065186-33065314	t|1e1.1o1|1e2.1o1|1e3.1o1	0.0000;0.0000;0.0000	5.090e-21;5.090e-21;5.090e-21	1.000e+00;1.000e+00;1.000e+00	0.9975;0.0003;0.0022	0.9991;0.0004;0.0004	3	4	33020748-33065186;33028230-33065186;33041889-33065186		Arhgap22
ENSMUSG00000027634.15	ENSMUSG00000027634.15:t:156798263-156800422	t|1e1.1o1|1e2.1o1	0.0000;-0.0000	5.090e-21;5.090e-21	1.000e+00;1.000e+00	0.0010;0.9990	0.0014;0.9986	2	3	156800422-156833682;156800422-156811957		Ndrg3
ENSMUSG00000025078.10	ENSMUSG00000025078.10:t:56580008-56580239	t|1e1.1o1|1e2.1o1	0.0000;-0.0000	5.605e-21;5.091e-21	9.999e-01;9.999e-01	0.9914;0.0086	0.9976;0.0024	2	3	56576701-56580008;56577852-56580008		Nhlrc2
ENSMUSG00000074643.13	ENSMUSG00000074643.13:s:155919319-155919373	s|1e1.1o1|1e2.1o2	-0.0000;0.0000	5.090e-21;5.090e-21	1.000e+00;1.000e+00	0.9992;0.0008	0.9991;0.0009	2	3	155918208-155919319;155916285-155919319		Cpne1
ENSMUSG00000020326.8	ENSMUSG00000020326.8:t:40639379-40641886	t|1e2.1o1|2e1.1o2	0.0000;0.0000	5.090e-21;5.090e-21	1.000e+00;1.000e+00	0.9998;0.0002	0.9995;0.0005	2	3	40641886-40642088;40640403-40642999		Ccng1
ENSMUSG00000002963.18	ENSMUSG00000002963.18:t:44510413-44510483	t|1e1.1o1|1e2.1o1	0.0000;-0.0000	5.090e-21;5.090e-21	1.000e+00;1.000e+00	0.0009;0.9991	0.0014;0.9986	2	3	44509369-44510413;44510335-44510413		Pnkp
ENSMUSG00000019823.18	ENSMUSG00000019823.18:s:41361762-41361875	s|1e1.1o1|1e2.1o1	0.0000;0.0000	5.090e-21;5.090e-21	1.000e+00;1.000e+00	0.9994;0.0006	0.9983;0.0017	2	3	41361875-41362024;41361875-41362368		Mical1
ENSMUSG00000069678.11	ENSMUSG00000069678.11:s:83056097-83056249	s|1e1.1o2|1e1.2o2|1e2.1o1	0.0000;-0.0000;0.0000	5.090e-21;8.822e-17;5.090e-21	1.000e+00;9.999e-01;1.000e+00	0.0011;0.9978;0.0011	0.0021;0.9958;0.0021	3	3	83056249-83056414;83056249-83056415;83056249-83056903		Pcgf1
ENSMUSG00000013787.16	ENSMUSG00000013787.16:t:35127380-35127534	t|1e1.1o1|1e2.1o2|1e2.2o2	0.0000;-0.0000;0.0000	5.090e-21;5.090e-21;5.090e-21	1.000e+00;1.000e+00;1.000e+00	0.0029;0.9923;0.0052	0.0019;0.9898;0.0086	3	3	35126820-35127380;35127254-35127380;35127289-35127380		Ehmt2
ENSMUSG00000047417.19	ENSMUSG00000047417.19:s:80379481-80379554	s|1e1.1o2|1e1.2o2	0.0015;-0.0015	5.982e-21;7.847e-14	8.862e-01;8.862e-01	0.0314;0.9686	0.0303;0.9697	2	2	80379331-80379481;80379245-80379481		Rexo1
ENSMUSG00000036613.9	ENSMUSG00000036613.9:t:28909251-28909387	t|1e1.1o1|1e2.1o1	-0.0000;0.0000	5.090e-21;5.090e-21	1.000e+00;1.000e+00	0.9991;0.0009	0.9989;0.0011	2	3	28897655-28909251;28907390-28909251		Eipr1
ENSMUSG00000042626.14	ENSMUSG00000042626.14:s:89325750-89326016	s|1e1.1o1|1e2.1o1	0.0479;-0.0479	1.512e-04;1.512e-04	2.884e-01;2.884e-01	0.7676;0.2324	0.8360;0.1640	2	3	89326016-89329485;89326016-89330233		Shc1
ENSMUSG00000049299.15	ENSMUSG00000049299.15:s:69215221-69215291	s|1e1.1o2|1e1.2o2	0.0000;0.0000	5.090e-21;5.090e-21	1.000e+00;1.000e+00	0.9984;0.0016	0.9995;0.0005	2	2	69215291-69215650;69215291-69215680		Trappc1
ENSMUSG00000024563.17	ENSMUSG00000024563.17:t:76420999-76421192	t|1e1.1o1|1e2.1o1|1e3.1o1	0.0000;0.0107;-0.0105	5.090e-21;8.621e-21;1.096e-14	1.000e+00;6.781e-01;6.819e-01	0.0004;0.0505;0.9491	0.0005;0.0679;0.9315	3	4	76375303-76420999;76395798-76420999;76420020-76420999		Smad2
ENSMUSG00000025781.15	ENSMUSG00000025781.15:t:10060827-10060972	t|1e1.1o1|1e2.1o1	0.4352;-0.4352	1.000e+00;1.000e+00	2.286e-20;0.000e+00	0.2934;0.7066	0.7153;0.2847	2	3	10060972-10063807;10060972-10061581		Atp5c1
ENSMUSG00000023994.14	ENSMUSG00000023994.14:t:48699368-48699534	t|1e1.1o1|1e2.1o1|2e1.1o1|3e1.1o1	0.0168;0.0000;0.0000;-0.0231	6.614e-04;5.090e-21;5.094e-21;1.493e-03	4.271e-01;1.000e+00;9.994e-01;3.739e-01	0.5673;0.0006;0.0053;0.4277	0.5927;0.0008;0.0141;0.3943	4	3	48699534-48700208;48699534-48699896;48699528-48700208;48699516-48700208		Nfya
ENSMUSG00000039384.9	ENSMUSG00000039384.9:t:183768998-183769849	t|1e1.1o1|1e2.1o1	0.0000;-0.0000	5.090e-21;5.090e-21	1.000e+00;1.000e+00	0.0013;0.9987	0.0016;0.9984	2	3	183745931-183768998;183766766-183768998		Dusp10
ENSMUSG00000036932.15	ENSMUSG00000036932.15:s:47602113-47602440	s|1e1.1o1|1e2.1o1	0.0000;0.0000	5.090e-21;5.090e-21	1.000e+00;1.000e+00	0.9992;0.0008	0.9992;0.0008	2	3	47593829-47602113;47592590-47602113		Aifm1
ENSMUSG00000032997.17	ENSMUSG00000032997.17:s:75455436-75455951	s|1e1.1o1|1e2.1o2|1e2.2o2	-0.0000;0.0238;-0.0037	5.090e-21;1.219e-20;6.311e-21	1.000e+00;5.805e-01;8.626e-01	0.0145;0.9440;0.0403	0.0074;0.9762;0.0169	3	3	75455056-75455436;75454462-75455436;75454184-75455436		Chpf
ENSMUSG00000035585.17	ENSMUSG00000035585.17:t:3703527-3703601	t|1e1.1o1|1e2.1o1	0.0000;-0.0000	5.096e-21;5.096e-21	9.991e-01;9.991e-01	0.9675;0.0325	0.9814;0.0186	2	3	3698620-3703527;3698832-3703527		Tsen34
ENSMUSG00000035284.11	ENSMUSG00000035284.11:s:67889787-67889901	s|1e1.1o1|1e2.1o1	0.0000;-0.0000	5.090e-21;5.090e-21	1.000e+00;1.000e+00	0.0014;0.9986	0.0014;0.9986	2	3	67889901-67890605;67889901-67895245		Vps13c
ENSMUSG00000043671.15	ENSMUSG00000043671.15:s:35424716-35424769	s|1e1.1o1|1e2.1o1	-0.0046;0.0046	1.374e-07;1.370e-07	6.450e-01;6.450e-01	0.9528;0.0472	0.9459;0.0541	2	3	35422255-35424716;35421104-35424716		Dpy19l3
ENSMUSG00000022515.7	ENSMUSG00000022515.7:s:4773722-4773803	s|1e1.1o1|1e2.1o1	-0.0001;0.0001	5.116e-21;5.114e-21	9.963e-01;9.963e-01	0.0217;0.9783	0.0136;0.9864	2	3	4772740-4773722;4771818-4773722		Anks3
ENSMUSG00000028273.16	ENSMUSG00000028273.16:t:142010058-142010232	t|1e2.1o1|2e1.1o1|2e3.1o1	0.0000;-0.4736;0.4734	5.090e-21;1.000e+00;1.000e+00	1.000e+00;0.000e+00;1.878e-20	0.0005;0.9973;0.0022	0.0003;0.5128;0.4869	3	4	142010232-142017714;142010230-142017884;142010230-142010466		Pdlim5
ENSMUSG00000056870.10	ENSMUSG00000056870.10:t:44783634-44783705	t|1e1.1o1|1e2.1o1	0.0001;-0.0001	5.117e-21;3.543e-20	9.958e-01;9.958e-01	0.0021;0.9979	0.0168;0.9832	2	3	44728375-44783634;44747838-44783634		Gulp1
ENSMUSG00000015143.16	ENSMUSG00000015143.16:t:80256133-80256247	t|1e1.1o1|1e2.1o1|1e3.1o1	0.0000;0.0000;0.0000	5.090e-21;5.090e-21;5.090e-21	1.000e+00;1.000e+00;1.000e+00	0.9950;0.0016;0.0034	0.9946;0.0032;0.0016	3	4	80256247-80306761;80256247-80306630;80256247-80305441		Actn1
ENSMUSG00000033149.18	ENSMUSG00000033149.18:t:45609352-45609592	t|1e1.1o1|1e2.1o1	-0.0012;0.0012	5.494e-21;5.455e-21	9.474e-01;9.474e-01	0.9974;0.0026	0.9629;0.0371	2	3	45609480-45621855;45609480-45611661		Phldb2
ENSMUSG00000002307.17	ENSMUSG00000002307.17:t:34129251-34129645	t|1e1.1o1|1e2.1o1|1e3.1o2|1e3.2o2|1e4.1o1	-0.0005;-0.0158;0.0057;0.0000;0.0000	5.291e-21;2.155e-06;1.860e-08;5.103e-21;5.090e-21	9.724e-01;5.915e-01;8.021e-01;9.980e-01;1.000e+00	0.0227;0.9689;0.0054;0.0009;0.0009	0.0107;0.9436;0.0346;0.0075;0.0012	5	5	34128437-34129405;34128572-34129405;34128670-34129405;34128828-34129405;34129206-34129405		Daxx
ENSMUSG00000027284.17	ENSMUSG00000027284.17:t:120546635-120549408	t|1e1.2o2|1e2.1o1	0.0000;-0.0000	5.090e-21;1.511e-19	1.000e+00;1.000e+00	0.0014;0.9986	0.0028;0.9972	2	3	120549408-120550884;120549408-120549622		Cdan1
ENSMUSG00000024740.11	ENSMUSG00000024740.11:t:10596358-10596488	t|1e1.1o1|1e2.1o1	0.0000;0.0000	5.090e-21;5.090e-21	1.000e+00;1.000e+00	0.0026;0.9974	0.0031;0.9969	2	3	10592332-10596413;10592954-10596413		Ddb1
ENSMUSG00000038074.17	ENSMUSG00000038074.17:s:54562478-54563086	s|1e1.1o1|1e2.1o1	-0.0162;0.0162	2.951e-08;2.949e-08	5.799e-01;5.799e-01	0.0799;0.9201	0.0495;0.9505	2	3	54559954-54562788;54556671-54562788		Fkbp14
ENSMUSG00000037236.17	ENSMUSG00000037236.17:t:35710611-35710929	t|1e1.1o2|1e1.2o2|1e2.1o2|1e3.1o1	0.0000;-0.0003;0.0000;0.0020	5.090e-21;5.176e-21;5.090e-21;5.692e-21	1.000e+00;9.881e-01;1.000e+00;9.174e-01	0.0002;0.0358;0.0052;0.9597	0.0008;0.0242;0.0002;0.9750	4	4	35695312-35710611;35695345-35710611;35695574-35710611;35705988-35710611		Matr3
ENSMUSG00000006304.15	ENSMUSG00000006304.15:s:74275977-74276206	s|1e1.1o1|2e1.1o1	0.0000;0.0000	5.090e-21;5.090e-21	1.000e+00;1.000e+00	0.9983;0.0017	0.9973;0.0027	2	2	74276058-74285239;74276206-74285239		Arpc2
ENSMUSG00000034154.16	ENSMUSG00000034154.16:s:119237297-119237424	s|1e1.1o1|1e2.1o1	-0.0000;0.0000	5.090e-21;5.090e-21	1.000e+00;1.000e+00	0.0020;0.9980	0.0019;0.9981	2	3	119233428-119237297;119232905-119237297		Ino80
ENSMUSG00000041881.14	ENSMUSG00000041881.14:s:34044575-34045097	s|1e1.1o1|1e2.1o1|2e2.1o1	0.0000;-0.0000;0.0000	5.090e-21;5.090e-21;5.090e-21	1.000e+00;1.000e+00;1.000e+00	0.0099;0.9890;0.0011	0.0103;0.9866;0.0028	3	3	34044624-34046776;34044624-34048641;34044724-34048641		Ndufa7
ENSMUSG00000028282.13	ENSMUSG00000028282.13:t:32648027-32648126	t|1e1.1o1|1e2.1o1	0.0000;-0.0000	5.090e-21;8.215e-20	1.000e+00;1.000e+00	0.0013;0.9987	0.0026;0.9974	2	3	32634883-32648027;32646660-32648027		Casp8ap2
ENSMUSG00000032418.16	ENSMUSG00000032418.16:t:86561872-86562005	t|1e1.1o1|1e2.1o1	-0.0000;0.0000	5.090e-21;5.090e-21	1.000e+00;1.000e+00	0.9994;0.0006	0.9987;0.0013	2	3	86562005-86577726;86562005-86569011		Me1
ENSMUSG00000036550.17	ENSMUSG00000036550.17:t:96460607-96460776	t|1e1.1o1|1e2.1o1	0.0000;0.0000	5.090e-21;5.090e-21	1.000e+00;1.000e+00	0.0020;0.9980	0.0145;0.9855	2	3	96460776-96462314;96460776-96460869		Cnot1
ENSMUSG00000057130.13	ENSMUSG00000057130.13:t:80261919-80262094	t|1e1.1o1|1e2.1o1	-0.0000;0.0000	5.090e-21;5.090e-21	1.000e+00;1.000e+00	0.9997;0.0003	0.9990;0.0010	2	3	80250558-80261919;80258791-80261919		Txnl4a
ENSMUSG00000038047.19	ENSMUSG00000038047.19:t:86521056-86521200	t|1e1.1o1|1e2.1o1	-0.0002;0.0002	4.894e-09;5.116e-09	9.505e-01;9.505e-01	0.0203;0.9797	0.0144;0.9856	2	3	86521200-86523874;86521200-86522394		Haus6
ENSMUSG00000037235.14	ENSMUSG00000037235.14:t:34336154-34336268	t|1e1.1o1|1e2.1o1	-0.0130;0.0130	9.384e-21;3.475e-14	6.782e-01;6.782e-01	0.0456;0.9544	0.0262;0.9738	2	3	34336268-34344673;34336268-34341658		Mxd4
ENSMUSG00000026701.16	ENSMUSG00000026701.16:t:161071766-161071912	t|1e1.1o3|1e1.3o3|1e2.1o1	-0.0011;0.0000;0.0017	5.453e-21;5.090e-21;5.602e-21	9.523e-01;1.000e+00;9.284e-01	0.0438;0.0007;0.9558	0.0249;0.0006;0.9745	3	3	161071912-161078592;161071912-161078327;161071912-161074827		Prdx6
ENSMUSG00000024792.10	ENSMUSG00000024792.10:t:6134382-6134491	t|1e1.1o3|1e1.2o3|1e1.3o3|1e2.1o1	-0.0388;0.0364;0.0000;0.0000	1.001e-03;8.619e-04;5.101e-21;5.287e-21	3.002e-01;3.187e-01;9.984e-01;9.718e-01	0.3779;0.5754;0.0169;0.0254	0.3234;0.6284;0.0196;0.0262	4	3	6134491-6134894;6134491-6134825;6134491-6134803;6134491-6134676		Zfpl1
ENSMUSG00000028538.13	ENSMUSG00000028538.13:t:117889037-117889079	t|1e1.1o1|1e2.1o1	0.0439;-0.0439	6.284e-06;6.284e-06	3.244e-01;3.244e-01	0.0385;0.9615	0.0926;0.9074	2	3	117889079-117964746;117889079-117911847		St3gal3
ENSMUSG00000026249.11	ENSMUSG00000026249.11:s:79798994-79799274	s|1e1.1o1|1e2.1o1	-0.0000;0.0000	5.090e-21;5.090e-21	1.000e+00;1.000e+00	0.9988;0.0012	0.9962;0.0038	2	3	79794672-79798994;79788468-79798994		Serpine2
ENSMUSG00000050627.14	ENSMUSG00000050627.14:t:114746049-114746189	t|1e1.1o1|1e2.1o1	0.0000;0.0000	5.090e-21;5.090e-21	1.000e+00;1.000e+00	0.9989;0.0011	0.9989;0.0011	2	3	114746189-114749590;114746189-114748189		Gpd1l
ENSMUSG00000051355.19	ENSMUSG00000051355.19:t:22906411-22906947	t|1e1.1o1|1e2.1o1|1e3.1o1	-0.0000;0.0000;0.0000	5.090e-21;5.090e-21;5.090e-21	1.000e+00;1.000e+00;1.000e+00	0.9985;0.0014;0.0002	0.9917;0.0055;0.0027	3	4	22906692-22932079;22906692-22923900;22906692-22922651		Commd1
ENSMUSG00000025159.9	ENSMUSG00000025159.9:t:41939191-41939783	t|1e1.1o1|1e2.1o1|2e2.1o1	0.0000;-0.0000;0.0000	5.090e-21;5.090e-21;5.090e-21	1.000e+00;1.000e+00;1.000e+00	0.0030;0.9963;0.0008	0.0012;0.9976;0.0012	3	3	41939290-41942108;41939290-41940846;41939285-41940846		Mms19
ENSMUSG00000025512.16	ENSMUSG00000025512.16:t:141111820-141112886	t|1e1.1o1|1e2.1o1	0.0000;-0.0000	1.944e-18;5.097e-21	9.990e-01;9.990e-01	0.9914;0.0086	0.9974;0.0026	2	3	141112886-141119686;141112886-141119389		Chid1
ENSMUSG00000026305.16	ENSMUSG00000026305.16:t:91047863-91047912	t|1e1.1o1|1e2.1o1	0.0000;0.0000	5.090e-21;5.090e-21	1.000e+00;1.000e+00	0.9938;0.0062	0.9971;0.0029	2	3	91040019-91047863;91047742-91047863		Lrrfip1
ENSMUSG00000027378.17	ENSMUSG00000027378.17:s:127610091-127610178	s|1e1.1o2|1e1.2o2	0.0270;-0.0270	9.285e-04;9.285e-04	3.897e-01;3.897e-01	0.3937;0.6063	0.4375;0.5625	2	2	127608041-127610091;127608038-127610091		Nphp1
ENSMUSG00000058267.14	ENSMUSG00000058267.14:s:160022785-160023115	s|1e1.1o2|1e1.2o2|2e1.2o2	-0.0000;0.0001;-0.0000	5.090e-21;5.109e-21;5.093e-21	1.000e+00;9.971e-01;9.996e-01	0.0042;0.9760;0.0195	0.0010;0.9949;0.0041	3	2	160022881-160024491;160022881-160024516;160023115-160024516		Mrps14
ENSMUSG00000037286.16	ENSMUSG00000037286.16:s:100790690-100790770	s|1e1.1o1|1e2.1o1	-0.0000;0.0000	5.090e-21;5.090e-21	1.000e+00;1.000e+00	0.9973;0.0027	0.9969;0.0031	2	3	100790770-100810076;100790770-100824691		Stag1
ENSMUSG00000002489.17	ENSMUSG00000002489.17:t:89588573-89590062	t|1e2.1o1|2e1.1o2	-0.0000;0.0000	5.090e-21;5.090e-21	1.000e+00;1.000e+00	0.9986;0.0014	0.9984;0.0016	2	3	89590062-89591566;89590047-89657160		Tiam1
ENSMUSG00000020415.17	ENSMUSG00000020415.17:s:43311855-43312092	s|1e1.1o1|2e1.1o1	0.0003;-0.0003	5.192e-21;5.202e-21	9.845e-01;9.845e-01	0.9635;0.0365	0.9889;0.0111	2	2	43311235-43311934;43311235-43311855		Pttg1
ENSMUSG00000027014.15	ENSMUSG00000027014.15:s:77766937-77767071	s|1e1.1o2|1e1.2o2	0.0084;-0.0084	8.235e-04;8.235e-04	4.873e-01;4.873e-01	0.3155;0.6845	0.3303;0.6697	2	2	77763110-77766937;77763107-77766937		Cwc22
ENSMUSG00000041297.9	ENSMUSG00000041297.9:s:17895673-17895878	s|1e1.1o1|1e2.1o1	0.0538;-0.0538	8.252e-03;8.252e-03	2.125e-01;2.125e-01	0.3856;0.6144	0.4573;0.5427	2	3	17894390-17895673;17894210-17895673		Cdk13
ENSMUSG00000007850.17	ENSMUSG00000007850.17:s:50275471-50275563	s|1e1.1o1|1e2.1o1	-0.0073;0.0073	6.492e-21;6.336e-21	7.643e-01;7.643e-01	0.8457;0.1543	0.8308;0.1692	2	3	50275563-50275968;50275563-50276604		Hnrnph1
ENSMUSG00000000301.17	ENSMUSG00000000301.17:s:59874269-59874566	s|1e1.1o1|1e2.1o1	0.0001;-0.0001	1.556e-12;5.125e-21	9.950e-01;9.950e-01	0.9840;0.0160	0.9954;0.0046	2	3	59867810-59874269;59862084-59874269		Pemt
ENSMUSG00000009995.18	ENSMUSG00000009995.18:s:73332268-73332450	s|1e1.1o2|1e1.2o2|1e2.1o1	0.0000;-0.0000;-0.0000	5.092e-21;5.090e-21;1.111e-16	9.997e-01;1.000e+00;9.995e-01	0.0021;0.0021;0.9958	0.0089;0.0013;0.9898	3	3	73332320-73332535;73332320-73332590;73332320-73332711		Tafazzin
ENSMUSG00000020827.19	ENSMUSG00000020827.19:s:70494296-70494374	s|1e1.1o2|1e1.2o2	-0.0000;0.0000	5.090e-21;5.090e-21	1.000e+00;1.000e+00	0.9992;0.0008	0.9989;0.0011	2	2	70494374-70494594;70494374-70494697		Mink1
ENSMUSG00000017119.21	ENSMUSG00000017119.21:t:101459120-101459434	t|1e1.1o1|1e2.1o1	0.0000;0.0000	5.090e-21;5.090e-21	1.000e+00;1.000e+00	0.0010;0.9990	0.0005;0.9995	2	3	101444924-101459225;101458088-101459225		Nbr1
ENSMUSG00000038172.15	ENSMUSG00000038172.15:t:83181931-83182038	t|1e1.1o1|1e2.1o1	-0.0000;0.0000	2.322e-19;5.090e-21	1.000e+00;1.000e+00	0.9979;0.0021	0.9973;0.0027	2	3	83182038-83189354;83182038-83184210		Ttc39b
ENSMUSG00000035437.16	ENSMUSG00000035437.16:t:37422528-37422641	t|1e1.1o1|1e2.1o1	0.0000;-0.0000	5.090e-21;5.090e-21	1.000e+00;1.000e+00	0.9984;0.0016	0.9990;0.0010	2	3	37399090-37422528;37406711-37422528		Rabgap1
ENSMUSG00000015776.13	ENSMUSG00000015776.13:s:26799005-26799085	s|1e1.1o2|1e1.2o2	0.0005;-0.0005	5.258e-21;5.275e-21	9.748e-01;9.748e-01	0.0215;0.9785	0.0286;0.9714	2	2	26798421-26799005;26798313-26799005		Med22
ENSMUSG00000025151.17	ENSMUSG00000025151.17:s:93579466-93579851	s|1e1.1o2|1e1.2o2	0.0000;0.0000	5.090e-21;5.090e-21	1.000e+00;1.000e+00	0.9998;0.0002	0.9998;0.0002	2	2	93579283-93579466;93579282-93579466		Maged1
ENSMUSG00000021969.9	ENSMUSG00000021969.9:t:58076547-58076662	t|1e1.1o1|1e2.1o1	-0.0008;0.0008	5.349e-21;5.325e-21	9.653e-01;9.653e-01	0.9809;0.0191	0.9653;0.0347	2	3	58076662-58078286;58076662-58077008		Zdhhc20
ENSMUSG00000048154.18	ENSMUSG00000048154.18:t:98733063-98733348	t|1e1.1o1|1e2.1o1	-0.0000;0.0000	5.090e-21;5.090e-21	1.000e+00;1.000e+00	0.9885;0.0115	0.9888;0.0112	2	3	98733348-98734956;98733348-98734462		Kmt2d
ENSMUSG00000000339.15	ENSMUSG00000000339.15:s:116301594-116301857	s|1e1.1o1|1e2.1o2	-0.0000;0.0000	5.090e-21;5.090e-21	1.000e+00;1.000e+00	0.9994;0.0006	0.9989;0.0011	2	3	116301500-116301594;116300642-116301594		Rtca
ENSMUSG00000060126.15	ENSMUSG00000060126.15:s:76082533-76082896	s|1e1.1o1|1e2.1o1	0.0000;0.0000	5.090e-21;5.090e-21	1.000e+00;1.000e+00	1.0000;0.0000	1.0000;0.0000	2	3	76082896-76083057;76082896-76083643		Tpt1
ENSMUSG00000061983.8	ENSMUSG00000061983.8:s:23662523-23662537	s|1e1.1o1|i	-0.1428;0.1428	9.941e-02;9.941e-02	9.257e-03;9.257e-03	0.4853;0.5147	0.3379;0.6621	1	2	23661902-23662523;23662411-23662522	23662411-23662522	Rps12
ENSMUSG00000027506.16	ENSMUSG00000027506.16:s:9009671-9009772	s|1e1.1o1|1e2.1o1|1e3.1o1	0.0215;0.0000;-0.0283	1.149e-20;5.090e-21;1.397e-12	5.911e-01;1.000e+00;5.435e-01	0.0078;0.0004;0.9918	0.0556;0.0054;0.9409	3	4	9008637-9009671;9001540-9009671;9000100-9009671		Tpd52
ENSMUSG00000037443.14	ENSMUSG00000037443.14:s:133882988-133883682	s|1e1.1o2|1e1.2o2	0.0000;-0.0000	5.090e-21;5.090e-21	1.000e+00;1.000e+00	0.9946;0.0054	0.9981;0.0019	2	2	133881707-133882988;133881701-133882988		Cep85
ENSMUSG00000021910.16	ENSMUSG00000021910.16:s:30911688-30911783	s|1e1.1o1|1e2.1o1	0.0000;0.0000	5.090e-21;5.090e-21	1.000e+00;1.000e+00	0.9996;0.0004	0.9998;0.0002	2	3	30910751-30911688;30898972-30911688		Nisch
ENSMUSG00000024483.20	ENSMUSG00000024483.20:s:36789739-36789915	s|1e1.1o1|2e1.1o1	0.0000;0.0000	5.090e-21;5.090e-21	1.000e+00;1.000e+00	0.9994;0.0006	0.9992;0.0008	2	2	36789887-36791027;36789915-36791027		Ankhd1
ENSMUSG00000020859.17	ENSMUSG00000020859.17:t:93981384-93981557	t|1e2.1o1|2e1.1o1	0.0000;0.0000	5.090e-21;5.090e-21	1.000e+00;1.000e+00	0.9991;0.0009	0.9991;0.0009	2	3	93980481-93981384;93962456-93981498		Spag9
ENSMUSG00000010095.14	ENSMUSG00000010095.14:t:8690773-8691243	t|1e1.1o1|1e2.1o1|1e3.1o1|1e4.1o1	0.0000;0.0000;0.0000;-0.0000	3.579e-18;5.094e-21;5.090e-21;5.090e-21	9.980e-01;9.994e-01;1.000e+00;1.000e+00	0.9852;0.0059;0.0006;0.0069	0.9916;0.0060;0.0012;0.0012	4	5	8691116-8700348;8691116-8691682;8691116-8691479;8691116-8691325		Slc3a2
ENSMUSG00000036620.15	ENSMUSG00000036620.15:t:50124291-50124484	t|1e1.1o1|1e2.1o1	0.0000;0.0000	5.090e-21;5.090e-21	1.000e+00;1.000e+00	0.0002;0.9998	0.0004;0.9996	2	3	50123505-50124291;50124210-50124291		Mgat4b
ENSMUSG00000038902.16	ENSMUSG00000038902.16:s:94771769-94773813	s|1e1.1o1|1e2.1o1	0.0000;-0.0000	5.090e-21;5.090e-21	1.000e+00;1.000e+00	0.9971;0.0029	0.9980;0.0020	2	3	94771978-94777391;94771978-94778299		Pogz
ENSMUSG00000025903.15	ENSMUSG00000025903.15:s:4898807-4898872	s|1e1.1o1|1e2.1o1	0.0000;-0.0000	5.090e-21;5.090e-21	1.000e+00;1.000e+00	0.9918;0.0082	0.9988;0.0012	2	3	4898872-4900491;4898872-4902534		Lypla1
ENSMUSG00000025348.11	ENSMUSG00000025348.11:t:128778677-128778884	t|1e1.1o1|1e2.1o1	-0.0548;0.0548	8.575e-09;8.589e-09	3.624e-01;3.624e-01	0.2830;0.7170	0.2176;0.7824	2	3	128777445-128778677;128777810-128778677		Itga7
ENSMUSG00000041408.19	ENSMUSG00000041408.19:t:34461188-34461395	t|1e1.1o1|1e2.1o1|2e2.1o1	0.0000;0.0000;0.0000	5.090e-21;5.090e-21;5.090e-21	1.000e+00;1.000e+00;1.000e+00	0.0021;0.9974;0.0005	0.0005;0.9989;0.0005	3	3	34459343-34461188;34459977-34461188;34459977-34461269		Wapl
ENSMUSG00000024095.16	ENSMUSG00000024095.16:t:80358057-80358294	t|1e1.1o1|1e2.1o1	0.0000;-0.0000	5.090e-21;5.090e-21	1.000e+00;1.000e+00	0.0005;0.9995	0.0009;0.9991	2	3	80358294-80369086;80358294-80360952		Hnrnpll
ENSMUSG00000045128.10	ENSMUSG00000045128.10:t:71347366-71348151	t|1e1.1o1|1e2.1o1	0.0000;0.0000	5.090e-21;5.090e-21	1.000e+00;1.000e+00	0.0001;0.9999	0.0001;0.9999	2	3	71348151-71348560;71348151-71348244		Rpl18a
ENSMUSG00000046679.17	ENSMUSG00000046679.17:s:86442783-86442945	s|1e1.1o1|1e2.1o1	-0.0000;0.0000	9.075e-21;5.090e-21	1.000e+00;1.000e+00	0.9985;0.0015	0.9975;0.0025	2	3	86442945-86446728;86442945-86449107		C87436
ENSMUSG00000026554.16	ENSMUSG00000026554.16:s:172016506-172017375	s|1e1.1o1|1e2.1o1	0.0000;0.0000	5.090e-21;5.090e-21	1.000e+00;1.000e+00	0.0069;0.9931	0.0020;0.9980	2	3	172016636-172018411;172016636-172020085		Dcaf8
ENSMUSG00000028759.14	ENSMUSG00000028759.14:t:137948837-137949034	t|1e1.1o2|1e1.2o2|1e2.1o2|1e2.2o2|1e3.1o1	0.0928;0.0038;-0.1097;0.0000;0.0006	1.861e-02;8.223e-21;1.098e-02;5.090e-21;5.274e-21	9.548e-02;7.106e-01;2.860e-02;1.000e+00;9.724e-01	0.7480;0.0502;0.1820;0.0003;0.0216	0.8524;0.0585;0.0695;0.0004;0.0272	5	4	137944051-137948837;137944110-137948837;137944605-137948837;137944691-137948837;137946835-137948837		Hp1bp3
ENSMUSG00000061136.17	ENSMUSG00000061136.17:t:53062406-53065044	t|1e1.1o1|1e2.1o1	-0.0000;0.0000	5.090e-21;5.090e-21	1.000e+00;1.000e+00	0.9992;0.0008	0.9971;0.0029	2	3	53065044-53066398;53065044-53065156		Prpf40a
ENSMUSG00000020694.18	ENSMUSG00000020694.18:s:105100620-105100681	s|1e1.1o1|1e2.1o1	0.0339;-0.0339	3.526e-03;3.526e-03	3.068e-01;3.068e-01	0.6710;0.3290	0.7236;0.2764	2	3	105100663-105101371;105100663-105112012		Tlk2
ENSMUSG00000035478.15	ENSMUSG00000035478.15:s:80231270-80231553	s|1e1.1o2|1e1.2o2	-0.0022;0.0022	5.458e-21;5.388e-21	9.106e-01;9.106e-01	0.0652;0.9348	0.0572;0.9428	2	2	80231119-80231270;80231035-80231270		Mbd3
ENSMUSG00000078676.10	ENSMUSG00000078676.10:t:98701285-98701312	t|1e1.1o1|1e2.1o1	-0.0000;0.0000	5.224e-16;5.091e-21	9.999e-01;9.999e-01	0.9942;0.0058	0.9969;0.0031	2	3	98700917-98701285;98701012-98701285		Casc3
ENSMUSG00000031708.18	ENSMUSG00000031708.18:s:84299849-84299917	s|1e1.1o1|1e2.1o1|i	0.0029;0.0000;-0.0035	5.588e-21;5.108e-21;5.905e-21	8.848e-01;1.000e+00;8.619e-01	0.9431;0.0003;0.0565	0.9458;0.0004;0.0538	2	3	84299772-84299849;84299674-84299849;84299773-84299848	84299773-84299848	Tecr
ENSMUSG00000017670.17	ENSMUSG00000017670.17:t:165156651-165156701	t|1e1.1o1|1e2.1o1	0.0000;-0.0000	5.090e-21;7.260e-21	1.000e+00;1.000e+00	0.0012;0.9988	0.0024;0.9976	2	3	165156701-165157918;165156701-165157524		Elmo2
ENSMUSG00000090000.3	ENSMUSG00000090000.3:s:77017713-77017912	s|1e1.1o1|1e2.1o1	-0.0000;0.0000	5.090e-21;5.090e-21	1.000e+00;1.000e+00	0.0163;0.9837	0.0133;0.9867	2	3	77017912-77018320;77017912-77027264		Ier3ip1
ENSMUSG00000030086.17	ENSMUSG00000030086.17:s:89544569-89544713	s|1e1.1o1|1e2.1o1	0.0007;-0.0007	3.095e-12;7.814e-21	7.421e-01;7.421e-01	0.9520;0.0480	0.9539;0.0461	2	3	89444455-89544569;89396800-89544569		Chchd6
ENSMUSG00000057506.6	ENSMUSG00000057506.6:s:44134798-44134885	s|1e1.1o1|1e2.1o1	-0.0000;0.0000	5.090e-21;5.090e-21	1.000e+00;1.000e+00	0.9994;0.0006	0.9966;0.0034	2	3	44134496-44134798;44131579-44134798		Bloc1s2
ENSMUSG00000045205.17	ENSMUSG00000045205.17:t:11290191-11290289	t|1e1.1o1|1e2.1o1	-0.0049;0.0049	2.732e-08;2.778e-08	7.172e-01;7.172e-01	0.0429;0.9571	0.0339;0.9661	2	3	11290289-11292554;11290289-11290391		Dpy19l4
ENSMUSG00000031878.19	ENSMUSG00000031878.19:t:105237660-105237899	t|1e1.1o1|1e2.1o1	0.0000;-0.0000	5.090e-21;5.090e-21	1.000e+00;1.000e+00	0.0006;0.9994	0.0058;0.9942	2	3	105237899-105242761;105237899-105239832		Nae1
ENSMUSG00000053460.9	ENSMUSG00000053460.9:t:72405441-72405610	t|1e1.1o1|1e2.1o2|1e2.2o2	-0.0003;0.0000;0.0003	5.229e-21;5.090e-21;5.249e-21	9.805e-01;1.000e+00;9.770e-01	0.0271;0.0008;0.9721	0.0185;0.0009;0.9807	3	3	72404156-72405441;72404963-72405441;72405032-72405441		Ggcx
ENSMUSG00000044408.8	ENSMUSG00000044408.8:s:54703150-54703358	s|1e2.1o1|2e1.1o1	0.0000;0.0000	5.090e-21;5.090e-21	1.000e+00;1.000e+00	0.9995;0.0005	0.9992;0.0008	2	3	54693320-54703157;54697456-54703150		Sptssa
ENSMUSG00000027244.15	ENSMUSG00000027244.15:s:91524270-91524350	s|1e1.1o1|1e2.1o1	-0.0000;0.0000	5.090e-21;5.090e-21	9.999e-01;9.999e-01	0.0060;0.9940	0.0013;0.9987	2	3	91524086-91524270;91522892-91524270		Atg13
ENSMUSG00000029730.17	ENSMUSG00000029730.17:s:138166320-138166434	s|1e1.1o1|1e2.2o2	0.0000;0.0000	5.090e-21;5.090e-21	1.000e+00;1.000e+00	0.9998;0.0002	0.9994;0.0006	2	3	138166234-138166320;138163165-138166320		Mcm7
ENSMUSG00000028811.13	ENSMUSG00000028811.13:t:129094519-129094648	t|1e1.1o1|1e2.1o1	0.0000;0.0000	5.090e-21;5.090e-21	1.000e+00;1.000e+00	0.9987;0.0013	0.9988;0.0012	2	3	129091081-129094519;129093947-129094519		Yars
ENSMUSG00000026799.16	ENSMUSG00000026799.16:t:29399435-29399476	t|1e1.1o1|1e2.1o1	-0.0000;0.0000	5.090e-21;5.090e-21	1.000e+00;1.000e+00	0.9992;0.0008	0.9991;0.0009	2	3	29390338-29399435;29395028-29399435		Med27
ENSMUSG00000036550.17	ENSMUSG00000036550.17:s:96515258-96515532	s|1e1.1o1|1e2.1o1	0.0000;0.0000	5.090e-21;5.090e-21	1.000e+00;1.000e+00	0.9994;0.0006	0.9993;0.0007	2	3	96502014-96515258;96475027-96515258		Cnot1
ENSMUSG00000046111.19	ENSMUSG00000046111.19:t:15233796-15234379	t|1e1.1o1|1e2.1o1	0.0269;-0.0269	1.245e-05;1.245e-05	4.437e-01;4.437e-01	0.0441;0.9559	0.0812;0.9188	2	3	15234379-15235445;15234379-15234865		Cep295
ENSMUSG00000026504.18	ENSMUSG00000026504.18:s:176695778-176695930	s|1e1.1o1|1e2.1o1	0.0001;-0.0001	5.118e-21;2.082e-13	9.957e-01;9.957e-01	0.0065;0.9935	0.0102;0.9898	2	3	176695930-176699619;176695930-176702130		Sdccag8
ENSMUSG00000052139.19	ENSMUSG00000052139.19:t:32241925-32242306	t|1e1.1o1|1e2.1o1|1e3.1o1	-0.0000;0.0000;0.0000	5.090e-21;5.090e-21;5.090e-21	1.000e+00;1.000e+00;1.000e+00	0.9992;0.0004;0.0004	0.9988;0.0006;0.0006	3	4	32215008-32241925;32222179-32241925;32237450-32241925		Babam2
ENSMUSG00000027810.15	ENSMUSG00000027810.15:t:58438508-58438577	t|1e1.1o1|1e2.1o1	-0.0000;0.0000	5.090e-21;5.090e-21	1.000e+00;1.000e+00	0.9989;0.0011	0.9986;0.0014	2	3	58433507-58438508;58433858-58438508		Eif2a
ENSMUSG00000020923.18	ENSMUSG00000020923.18:s:102202206-102202326	s|1e1.1o1|1e2.1o1	-0.0994;0.0994	1.916e-03;1.916e-03	4.452e-02;4.452e-02	0.4289;0.5711	0.3240;0.6760	2	3	102201862-102202206;102201402-102202206		Ubtf
ENSMUSG00000025583.17	ENSMUSG00000025583.17:t:119548490-119548592	t|1e1.1o1|1e2.1o1	0.0000;-0.0000	5.090e-21;5.090e-21	1.000e+00;1.000e+00	0.9973;0.0027	0.9984;0.0016	2	3	119494797-119548490;119547076-119548490		Rptor
ENSMUSG00000033039.11	ENSMUSG00000033039.11:s:79006976-79007186	s|1e1.1o1|2e1.1o1	-0.0052;0.0052	6.926e-21;7.859e-11	8.081e-01;8.081e-01	0.0404;0.9596	0.0213;0.9787	2	2	79006987-79008701;79007186-79008701		Micall1
ENSMUSG00000031558.16	ENSMUSG00000031558.16:s:48405985-48407283	s|1e1.1o1|1e2.1o1	0.0000;-0.0000	5.090e-21;2.766e-18	1.000e+00;1.000e+00	0.0023;0.9977	0.0027;0.9973	2	3	48407283-48407605;48407283-48414099		Slit2
ENSMUSG00000052798.14	ENSMUSG00000052798.14:s:117623698-117623816	s|1e1.1o1|1e2.1o1	-0.0000;0.0000	5.090e-21;5.090e-21	1.000e+00;1.000e+00	0.9995;0.0005	0.9923;0.0077	2	3	117621044-117623698;117617965-117623698		Nup107
ENSMUSG00000024006.18	ENSMUSG00000024006.18:t:29206897-29207235	t|1e1.1o1|1e2.1o1	0.0000;-0.0000	5.090e-21;5.090e-21	1.000e+00;1.000e+00	0.0011;0.9989	0.0010;0.9990	2	3	29207235-29218983;29207235-29210272		Stk38
ENSMUSG00000028249.16	ENSMUSG00000028249.16:t:6377077-6377142	t|1e1.1o2|1e1.2o2|1e2.1o1|1e3.1o1	-0.0000;0.0000;0.0000;0.0000	5.090e-21;5.090e-21;5.090e-21;5.090e-21	1.000e+00;1.000e+00;1.000e+00;1.000e+00	0.9922;0.0010;0.0064;0.0002	0.9865;0.0116;0.0016;0.0003	4	4	6365759-6377077;6365921-6377077;6367808-6377077;6376894-6377077		Sdcbp
ENSMUSG00000032422.19	ENSMUSG00000032422.19:s:88301751-88302382	s|1e1.1o1|1e2.1o1	-0.0000;0.0000	5.090e-21;5.090e-21	1.000e+00;1.000e+00	0.9985;0.0015	0.9980;0.0020	2	3	88297768-88302304;88292695-88302304		Snx14
ENSMUSG00000040687.17	ENSMUSG00000040687.17:t:90969054-90969601	t|1e1.1o1|1e2.1o1	0.0757;-0.0757	5.793e-02;5.793e-02	1.298e-01;1.298e-01	0.1111;0.8889	0.2060;0.7940	2	3	90969100-90973101;90969100-90970902		Madd
ENSMUSG00000029433.17	ENSMUSG00000029433.17:s:123655649-123655896	s|1e2.2o2|2e1.1o1|2e2.1o2	0.0000;0.0000;0.0000	5.090e-21;5.090e-21;5.090e-21	1.000e+00;1.000e+00;1.000e+00	0.0003;0.0024;0.9973	0.0004;0.0004;0.9992	3	3	123650672-123655868;123654515-123655800;123650770-123655800		Diablo
ENSMUSG00000002625.11	ENSMUSG00000002625.11:t:32540870-32540995	t|1e2.1o1|2e1.1o1|2e2.1o1	-0.0007;0.0000;0.0020	5.320e-21;5.090e-21;5.691e-21	9.690e-01;1.000e+00;9.175e-01	0.0313;0.0041;0.9644	0.0090;0.0005;0.9905	3	3	32540995-32551453;32540965-32551785;32540965-32551453		Akap8l
ENSMUSG00000055447.20	ENSMUSG00000055447.20:t:49731232-49735373	t|1e1.1o1|1e2.1o2|1e3.1o1|2e2.2o2	0.0167;-0.0116;0.0000;0.0000	1.065e-20;9.396e-21;5.090e-21;5.090e-21	6.171e-01;6.786e-01;1.000e+00;1.000e+00	0.9435;0.0497;0.0064;0.0001	0.9537;0.0391;0.0052;0.0002	4	4	49727175-49731232;49728441-49731232;49729098-49731232;49728445-49731237		Cd47
ENSMUSG00000028911.17	ENSMUSG00000028911.17:t:131618518-131618660	t|1e1.1o1|1e2.1o1	-0.0136;0.0136	1.610e-04;1.610e-04	5.035e-01;5.035e-01	0.5163;0.4837	0.4926;0.5074	2	3	131601181-131618518;131613615-131618518		Srsf4
ENSMUSG00000024006.18	ENSMUSG00000024006.18:s:29226022-29226969	s|1e1.1o2|1e1.2o2|2e1.1o2	-0.0229;0.0224;0.0000	3.869e-03;3.751e-03;5.090e-21	3.349e-01;3.376e-01;1.000e+00	0.2194;0.7791;0.0015	0.1743;0.8236;0.0022	3	2	29219118-29226685;29219115-29226685;29219118-29226382		Stk38
ENSMUSG00000021144.15	ENSMUSG00000021144.15:s:113086737-113086859	s|1e1.1o2|2e1.2o2	0.0000;0.0000	5.090e-21;5.090e-21	1.000e+00;1.000e+00	0.9997;0.0003	0.9995;0.0005	2	2	113086854-113090395;113086859-113090400		Mta1
ENSMUSG00000023805.18	ENSMUSG00000023805.18:t:6087659-6087737	t|1e1.1o1|1e2.1o1	-0.1871;0.1871	3.935e-01;3.935e-01	1.962e-04;1.962e-04	0.8308;0.1692	0.6417;0.3583	2	3	6085834-6087659;6086780-6087659		Synj2
ENSMUSG00000030555.17	ENSMUSG00000030555.17:t:67316911-67317034	t|1e1.1o1|1e2.1o1|1e3.1o1|1e4.1o1|1e5.1o1	0.0481;0.0000;0.0000;-0.0576;0.0000	1.412e-04;5.090e-21;5.090e-21;4.556e-04;5.092e-21	2.680e-01;1.000e+00;1.000e+00;2.179e-01;9.997e-01	0.0451;0.0008;0.0008;0.9525;0.0008	0.1089;0.0008;0.0008;0.8763;0.0090	5	6	67297593-67316911;67299106-67316911;67305153-67316911;67312274-67316911;67316691-67316911		Ttc23
ENSMUSG00000058690.15	ENSMUSG00000058690.15:s:36640391-36640553	s|1e1.1o1|1e2.1o1	0.0000;-0.0000	5.124e-21;5.095e-21	9.993e-01;9.993e-01	0.9917;0.0083	0.9978;0.0022	2	3	36631169-36640391;36601719-36640391		Ccser2
ENSMUSG00000026307.13	ENSMUSG00000026307.13:s:91232996-91233176	s|1e1.1o2|1e1.2o2	0.0000;-0.0000	5.090e-21;2.133e-17	1.000e+00;1.000e+00	0.0023;0.9977	0.0031;0.9969	2	2	91233176-91236015;91233176-91236036		Scly
ENSMUSG00000011658.17	ENSMUSG00000011658.17:s:44545971-44546144	s|1e2.1o1|2e1.1o1|2e2.1o1|3e1.1o1	0.0000;-0.0002;0.0001;0.0000	5.090e-21;6.588e-12;5.118e-21;5.090e-21	1.000e+00;9.922e-01;9.956e-01;1.000e+00	0.0010;0.9927;0.0052;0.0010	0.0017;0.9882;0.0084;0.0017	4	3	44546069-44546685;44546092-44546339;44546092-44546685;44546144-44546339		Fuz
ENSMUSG00000037300.20	ENSMUSG00000037300.20:t:125417016-125417098	t|1e1.1o1|1e2.1o1|1e3.1o1	-0.0171;0.0000;0.0153	3.759e-07;5.090e-21;3.077e-07	5.663e-01;1.000e+00;5.829e-01	0.1767;0.0007;0.8226	0.1404;0.0030;0.8571	3	4	125417098-125436642;125417098-125426395;125417098-125421569		Ttc13
ENSMUSG00000015697.15	ENSMUSG00000015697.15:s:95247473-95247623	s|1e1.1o2|1e1.2o2	0.0456;-0.0456	7.871e-04;7.871e-04	2.673e-01;2.673e-01	0.8354;0.1646	0.8943;0.1057	2	2	95247376-95247473;95247373-95247473		Setdb1
ENSMUSG00000054199.19	ENSMUSG00000054199.19:s:88797742-88798264	s|1e1.1o1|1e2.1o1	-0.0001;0.0001	3.865e-14;5.198e-21	9.840e-01;9.840e-01	0.9865;0.0135	0.9857;0.0143	2	3	88798264-88799825;88798264-88801749		Gon4l
ENSMUSG00000001855.16	ENSMUSG00000001855.16:s:31887965-31888062	s|1e1.1o1|1e2.1o1	-0.0119;0.0119	5.475e-10;7.094e-10	6.292e-01;6.292e-01	0.0740;0.9260	0.0529;0.9471	2	3	31888062-31888215;31888062-31892604		Nup214
ENSMUSG00000019467.16	ENSMUSG00000019467.16:s:127021952-127022028	s|1e1.1o2|1e1.2o2	0.0000;-0.0000	5.090e-21;5.090e-21	1.000e+00;1.000e+00	0.0080;0.9920	0.0040;0.9960	2	2	127021863-127021952;127021795-127021952		Arhgef25
ENSMUSG00000024844.16	ENSMUSG00000024844.16:s:5416462-5417196	s|1e1.1o1|1e2.1o1|2e1.1o1	-0.0079;0.0022;0.0000	7.698e-21;5.743e-21;5.090e-21	7.618e-01;9.113e-01;1.000e+00	0.9670;0.0175;0.0157	0.9541;0.0382;0.0077	3	3	5415984-5416596;5415186-5416596;5415984-5416462		Banf1
ENSMUSG00000024622.9	ENSMUSG00000024622.9:t:61288332-61288504	t|1e1.2o2|1e2.1o1	0.0001;-0.0001	5.121e-21;4.580e-20	9.952e-01;9.952e-01	0.0104;0.9896	0.0159;0.9841	2	3	61288504-61290647;61288504-61290415		Hmgxb3
ENSMUSG00000003421.14	ENSMUSG00000003421.14:t:44725493-44725652	t|1e1.1o2|1e1.2o2|1e2.1o1	0.0131;-0.0187;0.0000	9.496e-21;3.108e-18;5.090e-21	6.554e-01;6.089e-01;1.000e+00	0.0435;0.9561;0.0004	0.0571;0.9364;0.0062	3	3	44724105-44725493;44724111-44725493;44725265-44725493		Nosip
ENSMUSG00000042104.19	ENSMUSG00000042104.19:t:119235509-119235625	t|1e1.1o1|1e2.1o1|1e3.1o1	0.0000;0.0000;-0.0000	5.090e-21;5.090e-21;5.090e-21	1.000e+00;1.000e+00;1.000e+00	0.0028;0.0028;0.9944	0.0043;0.0011;0.9947	3	4	119235625-119244557;119235625-119240238;119235625-119239183		Uggt2
ENSMUSG00000021007.15	ENSMUSG00000021007.15:t:98628231-98628346	t|1e1.1o1|1e2.1o1	0.0148;-0.0148	1.512e-05;1.512e-05	5.642e-01;5.642e-01	0.0509;0.9491	0.0819;0.9181	2	3	98614741-98628231;98625875-98628231		Spata7
ENSMUSG00000034135.16	ENSMUSG00000034135.16:s:46113298-46114183	s|1e1.1o1|1e2.1o1	0.0031;-0.0031	1.593e-07;1.592e-07	7.210e-01;7.210e-01	0.9550;0.0450	0.9668;0.0332	2	3	46113368-46115504;46113368-46119220		Sik3
ENSMUSG00000032228.17	ENSMUSG00000032228.17:t:71790938-71791077	t|1e1.1o1|1e2.1o1	0.0000;0.0000	5.090e-21;5.090e-21	1.000e+00;1.000e+00	0.9993;0.0007	0.9995;0.0005	2	3	71791077-71792465;71791077-71791692		Tcf12
ENSMUSG00000052533.15	ENSMUSG00000052533.15:s:30191964-30192057	s|1e1.1o1|1e2.1o1	-0.0007;0.0007	6.148e-21;7.338e-15	8.724e-01;8.724e-01	0.0361;0.9639	0.0288;0.9712	2	3	30192057-30193672;30192057-30194069		Nup188
ENSMUSG00000027285.14	ENSMUSG00000027285.14:t:120442819-120442911	t|1e1.1o1|1e2.1o1	-0.0001;0.0001	6.179e-16;5.114e-21	9.963e-01;9.963e-01	0.9980;0.0020	0.9875;0.0125	2	3	120440026-120442819;120440139-120442819		Haus2
ENSMUSG00000021711.18	ENSMUSG00000021711.18:s:104283752-104283852	s|1e1.1o2|1e1.2o2	0.0112;-0.0112	3.103e-05;3.103e-05	5.556e-01;5.556e-01	0.5058;0.4942	0.5234;0.4766	2	2	104281062-104283752;104281059-104283752		Trappc13
ENSMUSG00000026005.16	ENSMUSG00000026005.16:t:66754272-66754406	t|1e1.1o1|1e2.1o1	0.0000;-0.0000	5.090e-21;5.090e-21	1.000e+00;1.000e+00	0.0008;0.9992	0.0013;0.9987	2	3	66745684-66754272;66753875-66754272		Rpe
ENSMUSG00000026490.19	ENSMUSG00000026490.19:t:179826927-179827018	t|1e1.1o1|1e2.1o1|1e3.1o1	0.0000;-0.0000;-0.0000	1.439e-18;5.090e-21;5.090e-21	9.999e-01;1.000e+00;1.000e+00	0.9962;0.0019;0.0019	0.9962;0.0019;0.0019	3	4	179788852-179826927;179803559-179826927;179819059-179826927		Cdc42bpa
ENSMUSG00000033352.12	ENSMUSG00000033352.12:t:65600758-65600809	t|1e1.1o1|1e2.1o1	0.0000;-0.0000	5.090e-21;5.090e-21	1.000e+00;1.000e+00	0.0010;0.9990	0.0011;0.9989	2	3	65600809-65610310;65600809-65603004		Map2k4
ENSMUSG00000032058.15	ENSMUSG00000032058.15:s:50790510-50790601	s|1e1.1o1|1e2.1o1	-0.0000;0.0000	5.090e-21;5.090e-21	1.000e+00;1.000e+00	0.9994;0.0006	0.9988;0.0012	2	3	50790601-50791139;50790601-50794774		Ppp2r1b
ENSMUSG00000039850.17	ENSMUSG00000039850.17:t:119390672-119390711	t|1e1.2o2|1e2.1o1	0.0000;-0.0000	5.090e-21;5.090e-21	1.000e+00;1.000e+00	0.0014;0.9986	0.0018;0.9982	2	3	119382782-119390672;119390487-119390672		Endov
ENSMUSG00000014767.18	ENSMUSG00000014767.18:t:15735745-15735972	t|1e1.1o1|1e2.1o1	0.0409;-0.0409	1.828e-03;1.828e-03	2.966e-01;2.966e-01	0.1692;0.8308	0.2286;0.7714	2	3	15733883-15735878;15734659-15735878		Tbp
ENSMUSG00000024900.6	ENSMUSG00000024900.6:t:3399189-3401674	t|1e1.1o1|1e2.1o1|1e3.1o1|1e4.1o1	0.0000;-0.0001;0.0000;0.0000	5.093e-21;1.302e-10;5.093e-21;5.093e-21	9.995e-01;9.968e-01;9.995e-01;9.995e-01	0.0018;0.9946;0.0018;0.0018	0.0027;0.9920;0.0027;0.0027	4	5	3372698-3399189;3373374-3399189;3383815-3399189;3391872-3399189		Cpt1a
ENSMUSG00000045679.15	ENSMUSG00000045679.15:t:17043454-17043574	t|1e1.1o1|1e2.1o1	0.0000;-0.0000	5.090e-21;5.090e-21	1.000e+00;1.000e+00	0.0007;0.9993	0.0011;0.9989	2	3	17043574-17047775;17043574-17045615		Pqlc3
ENSMUSG00000032295.16	ENSMUSG00000032295.16:t:57047483-57047587	t|1e1.1o1|1e2.1o1	-0.0005;0.0005	5.241e-21;5.227e-21	9.793e-01;9.793e-01	0.0301;0.9699	0.0126;0.9874	2	3	57046992-57047483;57047248-57047483		Man2c1
ENSMUSG00000061207.12	ENSMUSG00000061207.12:t:35043727-35043824	t|1e1.1o1|1e2.1o2|1e2.2o2|1e3.1o1	-0.0001;-0.0042;0.0001;0.0097	5.134e-21;3.521e-05;5.107e-21;1.474e-05	9.938e-01;5.854e-01;9.974e-01;5.710e-01	0.0219;0.7992;0.0068;0.1723	0.0051;0.7913;0.0139;0.1901	4	4	35043824-35055406;35043824-35050989;35043824-35050974;35043824-35044579		Stk19
ENSMUSG00000029465.15	ENSMUSG00000029465.15:t:122534880-122535256	t|1e1.1o1|1e2.1o1	0.0000;0.0000	5.090e-21;5.090e-21	1.000e+00;1.000e+00	0.9998;0.0002	0.9997;0.0003	2	3	122530060-122534880;122533949-122534880		Arpc3
ENSMUSG00000025728.17	ENSMUSG00000025728.17:s:26150436-26150647	s|1e1.1o1|1e2.1o1	0.0000;0.0000	5.090e-21;5.090e-21	1.000e+00;1.000e+00	0.9980;0.0020	0.9991;0.0009	2	3	26150012-26150436;26149609-26150436		Pigq
ENSMUSG00000022442.17	ENSMUSG00000022442.17:t:83390481-83390528	t|1e1.1o1|1e2.1o1	0.0000;-0.0000	5.091e-21;5.090e-21	1.000e+00;1.000e+00	0.9953;0.0047	0.9981;0.0019	2	3	83390528-83394935;83390528-83393864		Ttll1
ENSMUSG00000031783.11	ENSMUSG00000031783.11:t:95589149-95589317	t|1e1.1o1|1e2.1o1	0.0000;0.0000	5.090e-21;5.090e-21	1.000e+00;1.000e+00	0.0032;0.9968	0.0081;0.9919	2	3	95588771-95589149;95588861-95589149		Polr2c
ENSMUSG00000032586.10	ENSMUSG00000032586.10:s:107845793-107845948	s|1e1.1o1|1e2.1o1	0.0000;-0.0000	5.092e-21;8.006e-14	9.997e-01;9.997e-01	0.0012;0.9988	0.0041;0.9959	2	3	107845948-107846907;107845948-107847203		Traip
ENSMUSG00000020781.15	ENSMUSG00000020781.15:s:115712482-115712542	s|1e1.1o1|1e2.1o1	0.0000;-0.0000	1.628e-20;5.101e-21	9.985e-01;9.985e-01	0.9856;0.0144	0.9975;0.0025	2	3	115712542-115712825;115712542-115713409		Tsen54
ENSMUSG00000014599.11	ENSMUSG00000014599.11:s:107654042-107654100	s|1e1.1o1|1e2.1o1	-0.0258;0.0258	1.267e-20;1.212e-20	5.667e-01;5.667e-01	0.1031;0.8969	0.0781;0.9219	2	3	107653156-107654042;107650461-107654042		Csf1
ENSMUSG00000052997.16	ENSMUSG00000052997.16:t:33840113-33840891	t|1e1.1o1|1e2.1o1	0.0000;0.0000	5.090e-21;5.090e-21	1.000e+00;1.000e+00	0.9895;0.0105	0.9947;0.0053	2	3	33840891-33842163;33840891-33841228		Uba2
ENSMUSG00000005804.15	ENSMUSG00000005804.15:s:122580423-122580773	s|1e1.1o1|1e2.1o1|2e2.1o1	0.0081;-0.0113;0.0000	1.678e-05;4.214e-05;5.098e-21	6.093e-01;5.667e-01;9.988e-01	0.0670;0.9317;0.0012	0.0853;0.9048;0.0084	3	3	122580624-122580904;122580624-122584509;122580773-122584509		Bloc1s6
ENSMUSG00000030029.15	ENSMUSG00000030029.15:t:94631828-94631902	t|1e1.1o1|1e2.1o1	0.0000;-0.0000	5.090e-21;5.090e-21	1.000e+00;1.000e+00	0.9982;0.0018	0.9986;0.0014	2	3	94631902-94640908;94631902-94632227		Lrig1
ENSMUSG00000027287.15	ENSMUSG00000027287.15:t:120425282-120425905	t|1e1.1o1|1e2.1o1|1e3.1o1|1e4.1o1	-0.2217;-0.0065;0.2136;0.0000	6.859e-01;7.296e-21;6.452e-01;5.090e-21	1.417e-06;7.864e-01;8.279e-13;1.000e+00	0.9579;0.0411;0.0005;0.0005	0.7367;0.0195;0.2401;0.0055	4	5	120416757-120425282;120421098-120425282;120421176-120425282;120421395-120425282		Snap23
ENSMUSG00000021244.16	ENSMUSG00000021244.16:s:85103996-85106110	s|1e1.1o1|1e2.1o1	-0.0085;0.0085	3.814e-12;3.430e-12	7.353e-01;7.353e-01	0.9242;0.0758	0.9020;0.0980	2	3	85104076-85107037;85104076-85111745		Ylpm1
ENSMUSG00000004642.14	ENSMUSG00000004642.14:s:33799245-33799506	s|1e1.1o1|1e2.1o1	0.0000;0.0000	5.090e-21;5.090e-21	1.000e+00;1.000e+00	0.9989;0.0011	0.9994;0.0006	2	3	33798272-33799245;33792519-33799245		Slbp
ENSMUSG00000056167.9	ENSMUSG00000056167.9:t:114456461-114456603	t|1e1.1o1|1e2.1o1	0.0000;-0.0000	5.090e-21;5.090e-21	1.000e+00;1.000e+00	0.0007;0.9993	0.0009;0.9991	2	3	114456603-114460890;114456603-114458075		Cnot10
ENSMUSG00000027620.17	ENSMUSG00000027620.17:t:156021097-156021160	t|1e1.1o1|1e2.1o1	0.0000;0.0000	5.090e-21;5.090e-21	1.000e+00;1.000e+00	0.9981;0.0019	0.9997;0.0003	2	3	156021160-156021807;156021160-156021354		Rbm39
ENSMUSG00000062762.18	ENSMUSG00000062762.18:t:36700193-36701221	t|1e1.1o1|1e2.1o1	-0.0000;0.0000	5.090e-21;5.090e-21	1.000e+00;1.000e+00	0.9992;0.0008	0.9987;0.0013	2	3	36701221-36704536;36701221-36701494		Ei24
ENSMUSG00000068663.15	ENSMUSG00000068663.15:s:10549525-10549683	s|1e1.1o1|1e2.1o1	0.0082;-0.0082	9.761e-09;9.788e-09	6.872e-01;6.872e-01	0.0306;0.9694	0.0504;0.9496	2	3	10549683-10556256;10549683-10559478		Clec16a
ENSMUSG00000032216.16	ENSMUSG00000032216.16:t:72616394-72616444	t|1e1.1o1|1e2.1o1	0.0000;0.0000	5.090e-21;5.090e-21	1.000e+00;1.000e+00	0.0004;0.9996	0.0001;0.9999	2	3	72584813-72616394;72593396-72616394		Nedd4
ENSMUSG00000028708.17	ENSMUSG00000028708.17:s:115730408-115731067	s|1e1.1o2|1e1.2o2	0.0082;-0.0082	3.340e-09;3.302e-09	6.781e-01;6.781e-01	0.9456;0.0544	0.9596;0.0404	2	2	115730503-115731817;115730503-115731956		Mknk1
ENSMUSG00000028669.16	ENSMUSG00000028669.16:t:135713252-135713329	t|1e1.1o1|1e2.1o1	-0.0000;0.0000	5.090e-21;5.090e-21	1.000e+00;1.000e+00	0.9993;0.0007	0.9984;0.0016	2	3	135713329-135713703;135713329-135713562		Pithd1
ENSMUSG00000021149.9	ENSMUSG00000021149.9:s:9045985-9046119	s|1e1.1o1|1e2.1o1	-0.0001;0.0001	5.139e-21;5.137e-21	9.929e-01;9.929e-01	0.9758;0.0242	0.9736;0.0264	2	3	9042851-9045985;9042071-9045985		Gtpbp4
ENSMUSG00000018501.18	ENSMUSG00000018501.18:s:62267442-62267587	s|1e1.1o3|1e1.2o3|1e1.3o3	-0.0090;-0.0040;0.0144	2.572e-04;2.617e-10;4.990e-04	4.845e-01;7.351e-01;4.791e-01	0.6302;0.0678;0.3039	0.6087;0.0600;0.3245	3	2	62264448-62267461;62264400-62267461;62264280-62267461		Ncor1
ENSMUSG00000042506.16	ENSMUSG00000042506.16:s:61059086-61059218	s|1e1.1o2|1e1.2o2	0.0000;0.0000	5.090e-21;5.090e-21	1.000e+00;1.000e+00	0.0013;0.9987	0.0011;0.9989	2	2	61057798-61059086;61057610-61059086		Usp22
ENSMUSG00000044783.17	ENSMUSG00000044783.17:t:88195670-88195748	t|1e1.1o2|1e1.2o2|1e2.1o1	0.0000;0.0000;-0.0000	5.090e-21;5.090e-21;5.090e-21	1.000e+00;1.000e+00;1.000e+00	0.0040;0.0003;0.9957	0.0032;0.0005;0.9964	3	3	88195748-88202764;88195748-88202750;88195748-88197043		Hjurp
ENSMUSG00000041870.18	ENSMUSG00000041870.18:t:114941618-114941685	t|1e1.1o1|1e2.1o1	0.0000;0.0000	5.090e-21;5.090e-21	1.000e+00;1.000e+00	0.0005;0.9995	0.0008;0.9992	2	3	114938873-114941618;114939877-114941618		Ankrd13a
ENSMUSG00000040356.17	ENSMUSG00000040356.17:s:35065498-35065643	s|1e1.1o2|1e1.2o2	-0.0000;0.0000	5.090e-21;5.090e-21	1.000e+00;1.000e+00	0.9978;0.0022	0.9923;0.0077	2	2	35065149-35065498;35065123-35065498		Skic2
ENSMUSG00000028106.14	ENSMUSG00000028106.14:s:95681424-95681684	s|1e1.1o1|1e2.1o1|i	-0.0008;0.1408;-0.1160	5.326e-21;1.944e-01;1.090e-01	9.692e-01;2.507e-02;5.200e-02	0.0255;0.6601;0.3127	0.0046;0.8159;0.1817	2	3	95680465-95681424;95679508-95681424;95680466-95681423	95680466-95681423	Rprd2
ENSMUSG00000032497.20	ENSMUSG00000032497.20:s:111034823-111034915	s|1e1.1o1|1e2.1o1	0.4239;-0.4239	1.000e+00;1.000e+00	2.040e-20;0.000e+00	0.0118;0.9882	0.4411;0.5589	2	3	111034915-111036865;111034915-111043209		Lrrfip2
ENSMUSG00000025007.14	ENSMUSG00000025007.14:s:40576754-40576907	s|1e1.1o1|1e2.1o1|1e3.1o1|1e4.1o1	-0.0001;0.0000;0.0000;0.0000	5.112e-21;5.093e-21;5.090e-21;5.090e-21	9.969e-01;9.996e-01;1.000e+00;1.000e+00	0.9841;0.0104;0.0039;0.0004	0.9777;0.0170;0.0005;0.0050	4	5	40574636-40576754;40574049-40576754;40568520-40576754;40566365-40576754		Aldh18a1
ENSMUSG00000028649.23	ENSMUSG00000028649.23:t:123279248-123279479	t|1e1.1o1|1e2.1o1	0.6041;-0.6041	1.000e+00;1.000e+00	1.634e-20;0.000e+00	0.1173;0.8827	0.7074;0.2926	2	3	123279479-123281021;123279479-123280342		Macf1
ENSMUSG00000030689.16	ENSMUSG00000030689.16:s:126457046-126457124	s|1e1.1o2|1e1.2o2	0.0128;-0.0128	9.322e-21;9.728e-21	6.602e-01;6.602e-01	0.9396;0.0604	0.9538;0.0462	2	2	126456959-126457046;126456894-126457046		Ino80e
ENSMUSG00000000555.9	ENSMUSG00000000555.9:t:103267477-103267607	t|1e1.1o1|1e2.1o1	-0.0000;0.0000	5.090e-21;5.090e-21	1.000e+00;1.000e+00	0.9981;0.0019	0.9938;0.0062	2	3	103267607-103274727;103267607-103268339		Itga5
ENSMUSG00000003269.19	ENSMUSG00000003269.19:t:45457356-45457511	t|1e1.1o1|1e2.1o1	0.0000;0.0000	5.090e-21;5.090e-21	1.000e+00;1.000e+00	0.0005;0.9995	0.0007;0.9993	2	3	45457511-45461604;45457511-45457600		Cyth2
ENSMUSG00000074643.13	ENSMUSG00000074643.13:s:155920820-155920894	s|1e1.1o1|1e2.1o1	-0.0000;0.0000	5.090e-21;5.090e-21	1.000e+00;1.000e+00	0.9975;0.0025	0.9972;0.0028	2	3	155920743-155920820;155920574-155920820		Cpne1
ENSMUSG00000028423.16	ENSMUSG00000028423.16:t:41021749-41021847	t|1e1.1o1|1e2.1o1	-0.0000;0.0000	5.090e-21;5.090e-21	1.000e+00;1.000e+00	0.9983;0.0017	0.9981;0.0019	2	3	41018489-41021749;41021429-41021749		Nfx1
ENSMUSG00000025261.19	ENSMUSG00000025261.19:s:150680183-150680249	s|1e1.1o2|1e1.2o2	0.0000;0.0000	5.090e-21;5.090e-21	1.000e+00;1.000e+00	0.9986;0.0014	0.9988;0.0012	2	2	150680249-150681440;150680249-150681443		Huwe1
ENSMUSG00000022515.7	ENSMUSG00000022515.7:s:4765129-4765296	s|1e1.1o2|1e1.2o2	-0.0000;0.0000	5.100e-21;5.099e-21	9.986e-01;9.986e-01	0.0165;0.9835	0.0013;0.9987	2	2	4764187-4765129;4764043-4765129		Anks3
ENSMUSG00000042303.20	ENSMUSG00000042303.20:s:80861966-80862066	s|1e1.1o1|1e2.1o1	0.0000;-0.0000	5.090e-21;1.795e-17	1.000e+00;1.000e+00	0.0023;0.9977	0.0031;0.9969	2	3	80862066-80881014;80862066-80886770		Sgsm3
ENSMUSG00000058594.16	ENSMUSG00000058594.16:t:11768914-11769044	t|1e1.1o3|1e2.1o1	-0.0000;0.0000	5.090e-21;5.090e-21	1.000e+00;1.000e+00	0.0078;0.9922	0.0016;0.9984	2	3	11769044-11782243;11769044-11771933		Fbh1
ENSMUSG00000008976.17	ENSMUSG00000008976.17:t:84659120-84660667	t|1e1.1o1|i	0.0000;0.0000	5.108e-21;5.108e-21	1.000e+00;1.000e+00	0.0007;0.9993	0.0008;0.9992	1	2	84657034-84659120;84658204-84659119	84658204-84659119	Gabpa
ENSMUSG00000040818.11	ENSMUSG00000040818.11:s:26329691-26329786	s|1e1.1o1|1e2.1o1	0.0000;-0.0000	5.103e-21;1.408e-18	9.980e-01;9.980e-01	0.0077;0.9923	0.0115;0.9885	2	3	26329786-26332666;26329786-26333122		Dennd6a
ENSMUSG00000009621.19	ENSMUSG00000009621.19:t:27173321-27173430	t|1e1.1o1|1e2.1o1	-0.0000;0.0000	1.792e-15;5.091e-21	9.999e-01;9.999e-01	0.9973;0.0027	0.9964;0.0036	2	3	27173430-27175645;27173430-27174851		Vav2
ENSMUSG00000025969.16	ENSMUSG00000025969.16:t:62854492-62857854	t|1e1.1o2|1e1.2o2|1e2.1o1	0.0111;0.0300;-0.0379	5.521e-07;1.402e-20;1.717e-04	5.976e-01;5.418e-01;3.490e-01	0.3027;0.0290;0.6681	0.3239;0.0605;0.6156	3	3	62825460-62854492;62825475-62854492;62851743-62854492		Nrp2
ENSMUSG00000024073.17	ENSMUSG00000024073.17:t:74996213-74996358	t|1e1.1o1|1e2.1o1	0.0000;-0.0000	5.095e-21;5.096e-21	9.992e-01;9.992e-01	0.9730;0.0270	0.9772;0.0228	2	3	74984374-74996213;74993288-74996213		Birc6
ENSMUSG00000020056.17	ENSMUSG00000020056.17:s:88051829-88051936	s|1e1.1o2|1e1.2o2	-0.0110;0.0110	2.726e-07;2.726e-07	6.253e-01;6.253e-01	0.8114;0.1886	0.7981;0.2019	2	2	88051936-88055112;88051936-88055115		Washc3
ENSMUSG00000025616.15	ENSMUSG00000025616.15:t:87271470-87271561	t|1e1.1o1|1e2.1o1	0.0069;-0.0069	7.163e-21;1.466e-17	7.808e-01;7.808e-01	0.0234;0.9766	0.0447;0.9553	2	3	87269056-87271470;87270073-87271470		Usp16
ENSMUSG00000093904.3	ENSMUSG00000093904.3:s:127672354-127672594	s|1e1.1o1|1e2.1o1	0.0000;0.0000	5.090e-21;5.090e-21	1.000e+00;1.000e+00	0.9950;0.0050	0.9945;0.0055	2	3	127667975-127672354;127663932-127672354		Tomm20
ENSMUSG00000021327.20	ENSMUSG00000021327.20:t:21571173-21572876	t|1e1.1o1|1e2.1o1	0.0114;-0.0114	6.588e-13;9.169e-21	6.842e-01;6.842e-01	0.9462;0.0538	0.9699;0.0301	2	3	21572876-21578132;21572876-21577605		Zkscan3
ENSMUSG00000025373.15	ENSMUSG00000025373.15:s:128264460-128264572	s|1e1.1o1|1e2.1o1|1e3.1o1	-0.0000;-0.0011;0.0016	5.090e-21;5.630e-16;6.512e-21	1.000e+00;8.087e-01;8.355e-01	0.0029;0.9619;0.0342	0.0010;0.9604;0.0386	3	4	128264572-128268066;128264572-128271182;128264572-128272337		Rnf41
ENSMUSG00000028969.11	ENSMUSG00000028969.11:s:24627330-24627386	s|1e1.1o1|1e2.1o1	-0.0000;0.0000	5.090e-21;5.090e-21	1.000e+00;1.000e+00	0.9923;0.0077	0.9950;0.0050	2	3	24626048-24627330;24625803-24627330		Cdk5
ENSMUSG00000055401.15	ENSMUSG00000055401.15:t:148233836-148234176	t|1e1.1o2|1e1.2o2|1e2.1o1|1e3.1o1|1e4.1o1	-0.1364;0.0126;0.0666;0.0234;0.0000	1.073e-01;3.141e-10;5.848e-04;2.827e-04;5.096e-21	2.019e-02;6.268e-01;1.691e-01;4.553e-01;9.991e-01	0.5733;0.1043;0.1360;0.1618;0.0238	0.4342;0.1352;0.2172;0.1979;0.0181	5	5	148234123-148236470;148234123-148236399;148234123-148236287;148234123-148236071;148234123-148235545		Fbxo6
ENSMUSG00000024740.11	ENSMUSG00000024740.11:s:10585615-10585836	s|1e1.1o1|1e2.1o1	0.0010;-0.0010	5.391e-21;5.423e-21	9.560e-01;9.560e-01	0.0327;0.9673	0.0417;0.9583	2	3	10585836-10587156;10585836-10588066		Ddb1
ENSMUSG00000061455.14	ENSMUSG00000061455.14:s:48181499-48181535	s|1e1.1o1|i	0.0000;-0.0000	5.108e-21;3.731e-17	9.999e-01;9.999e-01	0.0029;0.9971	0.0031;0.9969	1	2	48181535-48182058;48181536-48182057	48181536-48182057	Stx17
ENSMUSG00000032534.19	ENSMUSG00000032534.19:s:102484525-102484638	s|1e1.1o1|1e2.1o1	0.0000;-0.0000	5.090e-21;5.090e-21	1.000e+00;1.000e+00	0.9971;0.0029	0.9989;0.0011	2	3	102480274-102484525;102479747-102484525		Cep63
ENSMUSG00000003190.13	ENSMUSG00000003190.13:s:44645967-44646110	s|1e1.1o2|1e1.2o2	0.0000;-0.0000	5.103e-21;4.297e-19	9.980e-01;9.980e-01	0.0017;0.9983	0.0135;0.9865	2	2	44643900-44645968;44643873-44645968		Bcl2l12
ENSMUSG00000025007.14	ENSMUSG00000025007.14:t:40566216-40566365	t|1e1.1o1|1e2.1o1	0.0000;-0.0000	5.090e-21;5.090e-21	1.000e+00;1.000e+00	0.0005;0.9995	0.0036;0.9964	2	3	40566365-40576754;40566365-40568306		Aldh18a1
ENSMUSG00000020886.18	ENSMUSG00000020886.18:s:69909267-69909775	s|1e1.1o1|1e2.1o1	0.0395;-0.0395	1.488e-03;1.488e-03	3.147e-01;3.147e-01	0.9064;0.0936	0.9596;0.0404	2	3	69909775-69917749;69909775-69921225		Dlg4
ENSMUSG00000001034.18	ENSMUSG00000001034.18:t:61384332-61384780	t|1e1.1o1|1e2.1o1	-0.0003;0.0003	5.192e-21;1.087e-13	9.858e-01;9.858e-01	0.0169;0.9831	0.0031;0.9969	2	3	61384780-61385161;61384780-61384906		Mapk7
ENSMUSG00000079553.12	ENSMUSG00000079553.12:s:34101576-34102852	s|1e1.1o1|1e2.1o1	-0.0000;0.0000	5.090e-21;5.090e-21	1.000e+00;1.000e+00	0.9991;0.0009	0.9989;0.0011	2	3	34101421-34102073;34100478-34102073		Kifc1
ENSMUSG00000022551.9	ENSMUSG00000022551.9:t:76228457-76228639	t|1e1.1o1|2e1.1o1|3e1.1o1|4e2.1o1	0.0000;0.0000;0.0000;0.0000	5.090e-21;5.090e-21;5.090e-21;5.090e-21	1.000e+00;1.000e+00;1.000e+00;1.000e+00	0.0029;0.0093;0.9881;0.0001	0.0015;0.0073;0.9910;0.0001	4	3	76227892-76228457;76227892-76228480;76227892-76228502;76228224-76228506		Cyc1
ENSMUSG00000022721.20	ENSMUSG00000022721.20:t:18070964-18071095	t|1e1.1o1|1e2.1o1	0.0000;-0.0000	5.090e-21;5.090e-21	1.000e+00;1.000e+00	0.0027;0.9973	0.0015;0.9985	2	3	18070341-18070964;18070884-18070964		Trmt2a
ENSMUSG00000055884.9	ENSMUSG00000055884.9:s:65171588-65171960	s|1e1.1o1|1e2.1o1	-0.0000;0.0000	1.711e-13;5.092e-21	9.996e-01;9.996e-01	0.9978;0.0022	0.9957;0.0043	2	3	65171960-65173289;65171960-65177049		Fancm
ENSMUSG00000001052.16	ENSMUSG00000001052.16:t:129805441-129805521	t|1e1.1o1|1e2.1o1|1e3.1o1	0.0141;0.0000;-0.0190	1.124e-03;5.097e-21;1.812e-03	4.684e-01;9.989e-01;4.256e-01	0.5683;0.0059;0.4247	0.5980;0.0145;0.3893	3	4	129805521-129827480;129805521-129824181;129805521-129814187		Sec24b
ENSMUSG00000042472.12	ENSMUSG00000042472.12:s:84384949-84385556	s|1e1.1o1|1e2.1o1	0.0093;-0.0093	2.960e-09;3.079e-09	6.676e-01;6.676e-01	0.1073;0.8927	0.1271;0.8729	2	3	84385556-84385825;84385556-84386876		Zfp410
ENSMUSG00000060594.7	ENSMUSG00000060594.7:s:50988186-50988394	s|1e1.1o1|1e2.1o1	0.0556;-0.0556	2.917e-02;2.917e-02	1.922e-01;1.922e-01	0.4209;0.5791	0.4975;0.5025	2	3	50987645-50988186;50985445-50988186		Layn
ENSMUSG00000033216.10	ENSMUSG00000033216.10:s:88332465-88332629	s|1e1.1o1|1e2.1o1	-0.0078;0.0078	1.829e-08;1.851e-08	6.801e-01;6.801e-01	0.9631;0.0369	0.9510;0.0490	2	3	88275218-88332465;88258687-88332465		Eefsec
ENSMUSG00000029635.16	ENSMUSG00000029635.16:s:146222918-146223049	s|1e1.1o1|1e2.1o3|1e2.2o3|1e2.3o3	0.0000;0.0413;-0.0135;-0.0195	5.090e-21;1.190e-05;4.796e-10;1.158e-20	1.000e+00;3.405e-01;5.935e-01;6.112e-01	0.0004;0.8519;0.0917;0.0554	0.0009;0.9092;0.0621;0.0236	4	3	146223049-146225147;146223049-146229434;146223049-146229449;146223049-146229464		Cdk8
ENSMUSG00000026988.16	ENSMUSG00000026988.16:s:59692964-59693070	s|1e1.1o2|1e1.2o2	0.0235;-0.0235	2.986e-03;2.986e-03	3.681e-01;3.681e-01	0.6303;0.3697	0.6526;0.3474	2	2	59692084-59692964;59692081-59692964		Wdsub1
ENSMUSG00000024082.6	ENSMUSG00000024082.6:s:79253457-79253898	s|1e1.1o1|1e2.1o1	-0.0000;0.0000	5.090e-21;5.090e-21	1.000e+00;1.000e+00	0.9989;0.0011	0.9980;0.0020	2	3	79253898-79254304;79253898-79255202		Ndufaf7
ENSMUSG00000010054.5	ENSMUSG00000010054.5:s:107441775-107441895	s|1e1.1o1|2e1.1o1	0.0001;-0.0001	5.122e-21;1.177e-16	9.950e-01;9.950e-01	0.0096;0.9904	0.0147;0.9853	2	2	107441871-107442046;107441895-107442046		Tusc2
ENSMUSG00000073435.11	ENSMUSG00000073435.11:s:25115826-25115927	s|1e1.1o1|1e2.1o1	-0.0000;0.0000	5.090e-21;5.090e-21	1.000e+00;1.000e+00	0.9982;0.0018	0.9956;0.0044	2	3	25115927-25116002;25115927-25116188		Nme3
ENSMUSG00000066979.7	ENSMUSG00000066979.7:s:131163266-131163335	s|1e1.1o1|1e2.1o1	-0.0000;0.0000	5.090e-21;5.090e-21	1.000e+00;1.000e+00	0.0221;0.9779	0.0113;0.9887	2	3	131163335-131164027;131163335-131165063		Bub3
ENSMUSG00000022106.15	ENSMUSG00000022106.15:s:73392271-73392652	s|1e1.1o1|1e2.1o1|1e3.1o1	0.0006;0.0000;-0.0031	5.842e-21;5.090e-21;6.551e-15	9.029e-01;1.000e+00;8.241e-01	0.0274;0.0012;0.9714	0.0347;0.0056;0.9590	3	4	73392334-73395828;73392334-73397942;73392334-73399380		Rcbtb2
ENSMUSG00000093445.8	ENSMUSG00000093445.8:s:137637840-137637917	s|1e1.1o1|1e2.1o1	-0.0003;0.0003	5.334e-21;5.325e-21	9.662e-01;9.662e-01	0.9700;0.0300	0.9694;0.0306	2	3	137637917-137638210;137637917-137639027		Lrch4
ENSMUSG00000039205.17	ENSMUSG00000039205.17:s:32257424-32257544	s|1e1.1o2|1e1.2o2	-0.0204;0.0204	1.700e-05;1.700e-05	5.038e-01;5.038e-01	0.8193;0.1807	0.7873;0.2127	2	2	32257544-32260044;32257544-32260059		Ciz1
ENSMUSG00000020946.14	ENSMUSG00000020946.14:t:103578351-103578459	t|1e1.1o1|1e2.1o1	-0.0255;0.0255	1.301e-20;1.903e-11	4.308e-01;4.308e-01	0.0985;0.9015	0.0545;0.9455	2	3	103578459-103588456;103578459-103580081		Gosr2
ENSMUSG00000043067.16	ENSMUSG00000043067.16:t:24397001-24397025	t|1e1.1o1|1e2.1o1|1e3.1o1	-0.0000;0.0000;0.0000	5.090e-21;5.090e-21;5.090e-21	1.000e+00;1.000e+00;1.000e+00	0.9987;0.0006;0.0006	0.9985;0.0008;0.0008	3	4	24397025-24414135;24397025-24405244;24397025-24399083		Dpy19l1
ENSMUSG00000029141.17	ENSMUSG00000029141.17:t:31708057-31708126	t|1e1.1o1|1e2.1o1	-0.0000;0.0000	5.090e-21;5.090e-21	1.000e+00;1.000e+00	0.9988;0.0012	0.9980;0.0020	2	3	31706025-31708057;31707955-31708057		Slc4a1ap
ENSMUSG00000029994.18	ENSMUSG00000029994.18:s:86731835-86731948	s|1e1.1o1|2e1.1o1	0.0000;0.0000	5.090e-21;5.090e-21	1.000e+00;1.000e+00	0.0020;0.9980	0.0023;0.9977	2	2	86730875-86731901;86730875-86731835		Anxa4
ENSMUSG00000053716.10	ENSMUSG00000053716.10:t:106247900-106248334	t|1e1.1o1|1e2.1o1	-0.0000;0.0000	5.090e-21;5.090e-21	1.000e+00;1.000e+00	0.9987;0.0013	0.9982;0.0018	2	3	106246522-106247900;106246905-106247900		Dusp7
ENSMUSG00000000901.18	ENSMUSG00000000901.18:s:75759897-75759949	s|1e1.1o1|i	0.0000;-0.0000	5.109e-21;5.109e-21	9.999e-01;9.999e-01	0.0150;0.9850	0.0133;0.9867	1	2	75759324-75759897;75759828-75759896	75759828-75759896	Mmp11
ENSMUSG00000024622.9	ENSMUSG00000024622.9:t:61269299-61269432	t|1e1.1o1|1e2.1o1	-0.0000;0.0000	5.091e-21;5.091e-21	9.999e-01;9.999e-01	0.0120;0.9880	0.0071;0.9929	2	3	61269432-61273863;61269432-61270475		Hmgxb3
ENSMUSG00000030172.16	ENSMUSG00000030172.16:s:119699134-119699269	s|1e1.1o1|1e2.1o1|1e3.1o1	-0.0000;-0.0001;0.0001	5.090e-21;3.736e-18;5.121e-21	1.000e+00;9.937e-01;9.952e-01	0.0016;0.9968;0.0016	0.0014;0.9816;0.0171	3	4	119698442-119699134;119690772-119699134;119671692-119699134		Erc1
ENSMUSG00000001366.15	ENSMUSG00000001366.15:s:78015573-78015938	s|1e1.1o1|1e2.1o1	-0.0000;0.0000	3.541e-19;5.105e-21	9.978e-01;9.978e-01	0.9865;0.0135	0.9874;0.0126	2	3	78011636-78015573;78008968-78015573		Fbxo9
ENSMUSG00000029036.19	ENSMUSG00000029036.19:s:155840136-155840195	s|1e1.1o2|1e1.2o2	0.0000;-0.0000	5.090e-21;5.090e-21	1.000e+00;1.000e+00	0.0005;0.9995	0.0033;0.9967	2	2	155839309-155840136;155839283-155840136		Atad3a
ENSMUSG00000020277.11	ENSMUSG00000020277.11:t:77837844-77837921	t|1e1.1o1|1e2.1o1	0.0000;0.0000	5.090e-21;5.090e-21	1.000e+00;1.000e+00	0.0007;0.9993	0.0006;0.9994	2	3	77837921-77845433;77837921-77841275		Pfkl
ENSMUSG00000023079.15	ENSMUSG00000023079.15:t:134387427-134387972	t|1e1.1o1|1e2.1o1	0.0000;0.0000	5.090e-21;5.090e-21	1.000e+00;1.000e+00	0.0005;0.9995	0.0007;0.9993	2	3	134387972-134391365;134387972-134389092		Gtf2ird1
ENSMUSG00000030796.18	ENSMUSG00000030796.18:t:44881572-44881759	t|1e2.1o2|1e2.2o2|2e1.1o2	0.0000;0.0000;0.0000	5.090e-21;5.090e-21;5.090e-21	1.000e+00;1.000e+00;1.000e+00	0.0005;0.9990;0.0005	0.0006;0.9989;0.0006	3	3	44880855-44881607;44880894-44881607;44870089-44881628		Tead2
ENSMUSG00000020741.18	ENSMUSG00000020741.18:s:74554857-74554957	s|1e1.1o1|1e2.1o1	-0.0000;0.0000	5.090e-21;5.090e-21	1.000e+00;1.000e+00	0.9980;0.0020	0.9909;0.0091	2	3	74554957-74555600;74554957-74555833		Cluh
ENSMUSG00000039542.17	ENSMUSG00000039542.17:t:49413436-49416863	t|1e1.1o1|1e2.1o1	-0.0470;0.0470	1.921e-17;1.851e-20	3.095e-01;3.095e-01	0.9601;0.0399	0.9027;0.0973	2	3	49416863-49419889;49416863-49418153		Ncam1
ENSMUSG00000037669.16	ENSMUSG00000037669.16:s:8270600-8270755	s|1e1.1o1|1e2.1o1|1e3.1o1	0.0150;-0.0068;-0.0048	8.072e-05;2.405e-07;7.962e-09	4.742e-01;6.278e-01;6.747e-01	0.7840;0.1174;0.0953	0.8117;0.1037;0.0859	3	4	8270755-8277220;8270755-8288443;8270755-8318364		Ldah
ENSMUSG00000098950.8	ENSMUSG00000098950.8:s:155968931-155969012	s|1e1.1o2|1e1.2o2	-0.0000;0.0000	5.090e-21;5.090e-21	1.000e+00;1.000e+00	0.9994;0.0006	0.9991;0.0009	2	2	155968322-155968931;155968254-155968931		Gm28036
ENSMUSG00000022791.20	ENSMUSG00000022791.20:t:32494340-32494534	t|1e1.1o1|1e2.1o3|1e2.2o3|1e2.3o3|1e3.1o1	-0.0788;0.0010;0.0354;0.0001;0.0000	2.783e-03;5.374e-21;7.344e-06;5.113e-21;5.090e-21	1.545e-01;9.582e-01;4.411e-01;9.965e-01;1.000e+00	0.9834;0.0004;0.0111;0.0046;0.0004	0.8931;0.0265;0.0754;0.0116;0.0011	5	4	32490451-32494340;32492053-32494340;32492098-32494340;32492228-32494340;32493345-32494340		Tnk2
ENSMUSG00000024357.11	ENSMUSG00000024357.11:t:35571320-35571433	t|1e1.1o1|1e2.1o1|1e3.1o1	0.0000;0.0020;-0.0018	5.090e-21;5.675e-21;5.677e-21	1.000e+00;9.195e-01;9.262e-01	0.0006;0.9625;0.0370	0.0007;0.9856;0.0137	3	4	35571433-35632632;35571433-35631844;35571433-35625912		Sil1
ENSMUSG00000021258.11	ENSMUSG00000021258.11:s:108145838-108146151	s|1e1.1o1|2e2.1o2	-0.0000;0.0000	2.270e-20;5.090e-21	1.000e+00;1.000e+00	0.9984;0.0016	0.9974;0.0026	2	3	108146139-108148436;108146151-108152620		Ccnk
ENSMUSG00000038759.16	ENSMUSG00000038759.16:t:35224196-35224531	t|1e2.1o1|2e1.1o2	0.0000;0.0000	5.090e-21;5.090e-21	1.000e+00;1.000e+00	0.9997;0.0003	0.9992;0.0008	2	3	35223015-35224196;35168894-35224372		Nup205
ENSMUSG00000021171.9	ENSMUSG00000021171.9:s:116333791-116333908	s|1e2.1o1|2e1.1o1|i	0.0000;0.0000;0.0000	5.108e-21;5.108e-21;5.108e-21	1.000e+00;1.000e+00;1.000e+00	0.0030;0.0003;0.9967	0.0037;0.0004;0.9959	2	3	116333847-116353054;116333908-116334837;116333909-116334836	116333909-116334836	Esyt2
ENSMUSG00000063904.5	ENSMUSG00000063904.5:s:4973712-4973801	s|1e1.1o1|1e2.2o2	0.0000;0.0000	5.090e-21;5.090e-21	1.000e+00;1.000e+00	0.9994;0.0006	0.9993;0.0007	2	3	4973232-4973712;4972367-4973712		Dpp3
ENSMUSG00000030323.14	ENSMUSG00000030323.14:s:115858299-115858584	s|1e1.1o1|1e2.1o1	0.0299;-0.0299	4.209e-07;4.218e-07	4.826e-01;4.826e-01	0.0133;0.9867	0.0652;0.9348	2	3	115858584-115859608;115858584-115861297		Ift122
ENSMUSG00000020790.15	ENSMUSG00000020790.15:t:72613454-72616006	t|1e1.1o1|1e2.1o1	0.0000;-0.0000	5.090e-21;1.341e-19	1.000e+00;1.000e+00	0.0024;0.9976	0.0026;0.9974	2	3	72603175-72613454;72605309-72613454		Ankfy1
ENSMUSG00000023079.15	ENSMUSG00000023079.15:s:134392036-134392130	s|1e1.1o1|1e2.1o1	0.0323;-0.0323	1.717e-06;1.717e-06	4.111e-01;4.111e-01	0.7125;0.2875	0.7639;0.2361	2	3	134391402-134392036;134389129-134392036		Gtf2ird1
ENSMUSG00000035469.18	ENSMUSG00000035469.18:t:59460037-59460749	t|1e1.1o1|1e2.1o1	0.0001;-0.0001	5.126e-21;8.455e-13	9.944e-01;9.944e-01	0.0042;0.9958	0.0098;0.9902	2	3	59455211-59460642;59459024-59460642		Rcbtb1
ENSMUSG00000049792.7	ENSMUSG00000049792.7:t:111675922-111677846	t|1e1.1o1|1e2.1o3|1e2.2o3|1e2.3o3	-0.0060;0.0000;0.0000;0.0013	1.114e-15;5.090e-21;5.090e-21;5.473e-21	8.017e-01;1.000e+00;1.000e+00;9.450e-01	0.9774;0.0048;0.0022;0.0151	0.9597;0.0097;0.0006;0.0290	4	3	111677846-111679478;111677846-111679147;111677846-111679079;111677846-111679019		Bag5
ENSMUSG00000056763.17	ENSMUSG00000056763.17:s:10166089-10166238	s|1e1.1o1|1e2.1o1	0.0070;-0.0070	7.792e-07;7.790e-07	6.507e-01;6.507e-01	0.9400;0.0600	0.9509;0.0491	2	3	10166238-10174437;10166238-10178594		Cspp1
ENSMUSG00000030282.15	ENSMUSG00000030282.15:t:142715692-142716343	t|1e1.1o1|1e2.1o1|1e3.1o1	0.0000;0.0000;-0.0000	5.090e-21;5.090e-21;5.091e-21	1.000e+00;1.000e+00;9.999e-01	0.0005;0.0026;0.9969	0.0060;0.0055;0.9865	3	4	142702752-142716249;142710435-142716249;142713663-142716249		Cmas
ENSMUSG00000021555.16	ENSMUSG00000021555.16:s:59748718-59748885	s|1e1.1o1|2e1.1o1	0.0000;-0.0000	5.090e-21;5.090e-21	1.000e+00;1.000e+00	0.0006;0.9994	0.0037;0.9963	2	2	59748858-59755060;59748885-59755060		Naa35
ENSMUSG00000019822.13	ENSMUSG00000019822.13:s:41365271-41365347	s|1e1.1o1|1e2.1o2|1e2.2o2	-0.0000;0.0000;0.0000	5.090e-21;5.090e-21;5.090e-21	1.000e+00;1.000e+00;1.000e+00	0.9955;0.0009;0.0036	0.9954;0.0009;0.0037	3	3	41365020-41365271;41365009-41365271;41364971-41365271		Smpd2
ENSMUSG00000008373.17	ENSMUSG00000008373.17:t:3633556-3633746	t|1e1.1o1|1e2.1o1	0.0000;-0.0000	1.514e-16;5.241e-21	9.783e-01;9.783e-01	0.9735;0.0265	0.9833;0.0167	2	3	3633055-3633557;3633186-3633557		Prpf31
ENSMUSG00000015189.13	ENSMUSG00000015189.13:t:4635746-4635886	t|1e1.1o1|1e2.1o1	-0.0019;0.0019	3.269e-05;3.269e-05	5.654e-01;5.654e-01	0.1097;0.8903	0.1087;0.8913	2	3	4631598-4635746;4634103-4635746		Casd1
ENSMUSG00000040859.15	ENSMUSG00000040859.15:t:129359023-129359756	t|1e1.1o1|1e2.1o1	0.0000;-0.0000	5.090e-21;5.090e-21	1.000e+00;1.000e+00	0.9980;0.0020	0.9984;0.0016	2	3	129355795-129359023;129358379-129359023		Bsdc1
ENSMUSG00000001120.16	ENSMUSG00000001120.16:s:76606795-76606873	s|1e1.1o1|1e2.1o1	-0.0128;0.0128	1.208e-06;1.208e-06	6.516e-01;6.516e-01	0.9803;0.0197	0.9458;0.0542	2	3	76606153-76606795;76603750-76606795		Pcbp3
ENSMUSG00000024941.10	ENSMUSG00000024941.10:s:5820419-5820580	s|1e1.1o1|i	0.0000;0.0000	5.108e-21;5.108e-21	1.000e+00;1.000e+00	0.0005;0.9995	0.0006;0.9994	1	2	5820380-5820521;5820381-5820418	5820381-5820418	Scyl1
ENSMUSG00000009418.18	ENSMUSG00000009418.18:t:135391460-135391537	t|1e1.1o1|1e2.1o1	-0.1952;0.1952	4.665e-01;4.665e-01	1.410e-06;1.410e-06	0.9923;0.0077	0.7784;0.2216	2	3	135391537-135392444;135391537-135391653		Nav1
ENSMUSG00000030516.15	ENSMUSG00000030516.15:s:64962670-64963172	s|1e1.1o1|i	0.0000;0.0000	5.108e-21;5.108e-21	1.000e+00;1.000e+00	0.0020;0.9980	0.0006;0.9994	1	2	64962544-64962670;64962545-64962669	64962545-64962669	Tjp1
ENSMUSG00000029551.14	ENSMUSG00000029551.14:s:139812477-139812640	s|1e1.1o1|2e1.1o1	-0.0032;0.0032	2.666e-13;1.205e-11	6.732e-01;6.732e-01	0.1094;0.8906	0.1013;0.8987	2	2	139812119-139812564;139812119-139812477		Psmg3
ENSMUSG00000024927.9	ENSMUSG00000024927.9:t:5690331-5690462	t|1e1.1o1|1e2.1o1	0.0000;-0.0000	5.090e-21;5.090e-21	1.000e+00;1.000e+00	0.0063;0.9937	0.0105;0.9895	2	3	5689031-5690331;5689978-5690331		Rela
ENSMUSG00000037791.16	ENSMUSG00000037791.16:s:77913853-77914645	s|1e1.1o1|1e2.1o2	-0.0045;0.0045	1.046e-11;2.197e-11	7.296e-01;7.296e-01	0.1232;0.8768	0.1144;0.8856	2	3	77914645-77915639;77914645-77915787		Phf12
ENSMUSG00000045374.19	ENSMUSG00000045374.19:s:75335524-75335669	s|1e1.1o1|1e2.1o1	-0.0031;0.0031	6.743e-05;6.743e-05	6.101e-01;6.101e-01	0.8560;0.1440	0.8590;0.1410	2	3	75335260-75335524;75332915-75335524		Wdr81
ENSMUSG00000022184.9	ENSMUSG00000022184.9:t:4001111-4001464	t|1e1.1o1|1e2.1o1	-0.0000;0.0000	5.090e-21;5.090e-21	1.000e+00;1.000e+00	0.9992;0.0008	0.9985;0.0015	2	3	4001186-4005239;4001186-4002192		Fbxo4
ENSMUSG00000025616.15	ENSMUSG00000025616.15:t:87261623-87261726	t|1e1.1o1|1e2.1o1	0.0003;-0.0003	5.176e-21;1.304e-20	9.869e-01;9.869e-01	0.0182;0.9818	0.0222;0.9778	2	3	87255630-87261623;87259028-87261623		Usp16
ENSMUSG00000014301.14	ENSMUSG00000014301.14:s:4435783-4436018	s|1e1.1o2|1e1.2o2	-0.0000;0.0000	5.090e-21;5.090e-21	1.000e+00;1.000e+00	0.9991;0.0009	0.9985;0.0015	2	2	4435126-4435783;4435013-4435783		Pam16
ENSMUSG00000022551.9	ENSMUSG00000022551.9:s:76228676-76228698	s|1e1.1o2|1e1.2o2	0.0000;0.0000	5.090e-21;5.090e-21	1.000e+00;1.000e+00	0.0005;0.9995	0.0008;0.9992	2	2	76228698-76228757;76228698-76228782		Cyc1
ENSMUSG00000059208.16	ENSMUSG00000059208.16:s:33877844-33878055	s|1e1.1o1|2e1.1o1	0.0000;0.0000	5.090e-21;5.090e-21	1.000e+00;1.000e+00	0.0001;0.9999	0.0002;0.9998	2	2	33877439-33877874;33877439-33877844		Hnrnpm
ENSMUSG00000052105.18	ENSMUSG00000052105.18:t:66643977-66645149	t|1e1.1o1|1e2.1o1	0.0000;-0.0000	5.091e-21;5.090e-21	1.000e+00;1.000e+00	0.9978;0.0022	0.9979;0.0021	2	3	66645149-66649821;66645149-66647479		Mtcl1
ENSMUSG00000024858.15	ENSMUSG00000024858.15:s:4337851-4338013	s|1e1.1o2|1e1.2o2	0.0000;0.0000	5.090e-21;5.090e-21	1.000e+00;1.000e+00	0.9985;0.0015	0.9995;0.0005	2	2	4337722-4337851;4337651-4337851		Grk2
ENSMUSG00000027610.18	ENSMUSG00000027610.18:s:155434614-155434730	s|1e1.1o1|1e2.1o1	0.0000;-0.0000	5.144e-21;5.091e-21	9.998e-01;9.998e-01	0.9922;0.0078	0.9980;0.0020	2	3	155429496-155434614;155423953-155434614		Gss
ENSMUSG00000052698.16	ENSMUSG00000052698.16:s:67182603-67182704	s|1e1.1o1|1e2.1o1	-0.0000;0.0000	5.090e-21;5.090e-21	1.000e+00;1.000e+00	0.9985;0.0015	0.9921;0.0079	2	3	67180011-67182603;67170262-67182603		Tln2
ENSMUSG00000048285.10	ENSMUSG00000048285.10:t:70919265-70919355	t|1e1.1o1|1e2.1o1	-0.0000;0.0000	5.090e-21;5.090e-21	1.000e+00;1.000e+00	0.9992;0.0008	0.9987;0.0013	2	3	70910916-70919265;70918405-70919265		Frmd6
ENSMUSG00000024875.6	ENSMUSG00000024875.6:s:5139800-5139904	s|1e1.1o1|1e2.1o1	0.0000;0.0000	5.090e-21;5.090e-21	1.000e+00;1.000e+00	0.9997;0.0003	0.9997;0.0003	2	3	5139904-5140032;5139904-5141396		Yif1a
ENSMUSG00000047215.15	ENSMUSG00000047215.15:s:65547731-65547826	s|1e1.1o1|1e2.1o1	0.0000;0.0000	5.090e-21;5.090e-21	1.000e+00;1.000e+00	0.9998;0.0002	0.9989;0.0011	2	3	65546953-65547731;65546022-65547731		Rpl9
ENSMUSG00000038291.17	ENSMUSG00000038291.17:t:46486298-46486859	t|1e1.1o1|1e2.1o1	0.0000;-0.0000	5.090e-21;5.090e-21	1.000e+00;1.000e+00	0.0009;0.9991	0.0016;0.9984	2	3	46486859-46533259;46486859-46487439		Snx25
ENSMUSG00000094724.9	ENSMUSG00000094724.9:t:7259080-7259193	t|1e1.1o1|1e2.1o1	0.0000;0.0000	5.090e-21;5.090e-21	1.000e+00;1.000e+00	0.9997;0.0003	0.9997;0.0003	2	3	7256191-7259080;7258097-7259080		Rnaset2b
ENSMUSG00000022800.15	ENSMUSG00000022800.15:s:32704494-32704622	s|1e1.1o1|1e2.1o2	0.0000;0.0000	5.090e-21;5.090e-21	1.000e+00;1.000e+00	0.0008;0.9992	0.0027;0.9973	2	3	32704622-32708500;32704622-32711635		Fyttd1
ENSMUSG00000018707.14	ENSMUSG00000018707.14:s:110621850-110622065	s|1e1.1o1|1e2.1o1	0.0000;0.0000	5.090e-21;5.090e-21	1.000e+00;1.000e+00	0.9997;0.0003	0.9997;0.0003	2	3	110622065-110622719;110622065-110624276		Dync1h1
ENSMUSG00000034998.19	ENSMUSG00000034998.19:s:88770141-88770691	s|1e1.1o1|1e2.1o1	0.0000;-0.0000	5.091e-21;2.167e-15	9.999e-01;9.999e-01	0.0027;0.9973	0.0035;0.9965	2	3	88770691-88781096;88770691-88783284		Foxn2
ENSMUSG00000037206.16	ENSMUSG00000037206.16:t:58063551-58065513	t|1e1.1o1|1e2.1o1|1e3.1o1	0.0000;-0.0141;0.0146	5.090e-21;5.549e-05;6.058e-05	1.000e+00;5.339e-01;5.297e-01	0.0008;0.3107;0.6885	0.0001;0.2884;0.7115	3	4	58065513-58097177;58065513-58066245;58065513-58065710		Islr
ENSMUSG00000022003.8	ENSMUSG00000022003.8:s:76014178-76014566	s|1e1.1o1|1e2.1o1	0.0000;-0.0000	5.092e-21;4.230e-14	9.997e-01;9.997e-01	0.0020;0.9980	0.0042;0.9958	2	3	76014134-76014436;76012582-76014436		Slc25a30
ENSMUSG00000041763.15	ENSMUSG00000041763.15:t:44029671-44029822	t|1e1.1o1|1e2.1o1	0.0101;-0.0101	1.408e-09;1.379e-09	6.486e-01;6.486e-01	0.7795;0.2205	0.7988;0.2012	2	3	44022752-44029671;44024614-44029671		Tpp2
ENSMUSG00000030796.18	ENSMUSG00000030796.18:s:44870067-44870401	s|1e3.2o2|2e1.1o1|2e2.1o1	0.0000;0.0000;-0.0000	5.090e-21;5.090e-21;5.090e-21	1.000e+00;1.000e+00;1.000e+00	0.0007;0.0007;0.9987	0.0008;0.0008;0.9984	3	4	44870089-44881628;44870125-44870512;44870125-44873105		Tead2
ENSMUSG00000022971.19	ENSMUSG00000022971.19:s:91181871-91181912	s|1e1.1o1|1e2.1o1	0.0000;-0.0000	5.090e-21;5.090e-21	1.000e+00;1.000e+00	0.9858;0.0142	0.9894;0.0106	2	3	91181912-91182830;91181912-91184832		Ifnar2
ENSMUSG00000036989.17	ENSMUSG00000036989.17:s:105268590-105268821	s|1e1.2o2|2e1.1o2|2e1.2o2	-0.0026;-0.0055;0.0072	1.055e-06;3.582e-06;1.041e-03	6.408e-01;5.863e-01;4.649e-01	0.1343;0.1165;0.7468	0.1333;0.0993;0.7751	3	2	105268417-105268595;105268435-105268590;105268417-105268590		Trim3
ENSMUSG00000032897.18	ENSMUSG00000032897.18:t:120647574-120647686	t|1e1.1o1|1e2.1o1|1e3.1o1	0.0000;-0.0000;0.0000	5.090e-21;8.870e-19;5.095e-21	1.000e+00;9.988e-01;9.992e-01	0.0008;0.9933;0.0058	0.0015;0.9923;0.0062	3	4	120647686-120688638;120647686-120682727;120647686-120672659		Nfyc
ENSMUSG00000004446.13	ENSMUSG00000004446.13:t:120878684-120878749	t|1e1.1o1|1e2.1o1	-0.0012;0.0012	8.168e-17;5.441e-21	9.493e-01;9.493e-01	0.9762;0.0238	0.9728;0.0272	2	3	120878749-120893695;120878749-120883390		Bid
ENSMUSG00000001774.9	ENSMUSG00000001774.9:s:18213322-18213578	s|1e1.1o1|1e2.1o2	-0.0000;0.0000	5.100e-21;5.099e-21	9.986e-01;9.986e-01	0.9904;0.0096	0.9766;0.0234	2	3	18213479-18215579;18213479-18216589		Chordc1
ENSMUSG00000031229.17	ENSMUSG00000031229.17:s:104869707-104869731	s|1e1.1o1|1e2.1o1	-0.0000;0.0000	5.090e-21;5.090e-21	1.000e+00;1.000e+00	0.0050;0.9950	0.0037;0.9963	2	3	104869404-104869707;104867421-104869707		Atrx
ENSMUSG00000001524.15	ENSMUSG00000001524.15:s:35982118-35982249	s|1e1.1o1|2e1.1o1	0.0012;-0.0012	5.473e-21;3.974e-15	9.451e-01;9.451e-01	0.0202;0.9798	0.0275;0.9725	2	2	35981854-35982122;35981854-35982118		Gtf2h4
ENSMUSG00000028677.20	ENSMUSG00000028677.20:t:117143048-117143169	t|1e1.1o1|1e2.1o2|1e2.2o2	0.0034;0.0000;-0.0042	3.819e-16;5.090e-21;6.260e-21	7.968e-01;1.000e+00;8.205e-01	0.9090;0.0067;0.0845	0.9220;0.0138;0.0639	3	3	117143169-117146223;117143169-117145720;117143169-117145560		Rnf220
ENSMUSG00000030688.16	ENSMUSG00000030688.16:s:100991705-100991852	s|1e1.1o1|2e1.1o1	-0.0000;0.0000	5.090e-21;5.090e-21	1.000e+00;1.000e+00	0.0026;0.9974	0.0015;0.9985	2	2	100991836-100992391;100991852-100992391		Stard10
ENSMUSG00000037373.13	ENSMUSG00000037373.13:t:33416482-33416688	t|1e1.1o1|1e2.1o1	0.0000;0.0000	5.090e-21;5.090e-21	1.000e+00;1.000e+00	0.0033;0.9967	0.0010;0.9990	2	3	33416688-33424227;33416688-33418353		Ctbp1
ENSMUSG00000022404.9	ENSMUSG00000022404.9:t:81227831-81228362	t|1e1.1o1|1e2.1o1	0.0000;0.0000	5.090e-21;5.090e-21	1.000e+00;1.000e+00	0.9987;0.0013	0.9985;0.0015	2	3	81228362-81244878;81228362-81229107		Slc25a17
ENSMUSG00000026238.15	ENSMUSG00000026238.15:s:86454448-86454672	s|1e1.1o1|1e2.1o1|1e3.1o1	0.0000;0.0000;0.0000	5.090e-21;5.090e-21;5.090e-21	1.000e+00;1.000e+00;1.000e+00	0.0000;0.0006;0.9993	0.0001;0.0007;0.9993	3	4	86454672-86455571;86454672-86456497;86454672-86456895		Ptma
ENSMUSG00000022146.13	ENSMUSG00000022146.13:s:6856570-6856792	s|1e1.1o2|1e1.2o2	0.0111;-0.0111	2.292e-11;9.413e-21	6.713e-01;6.713e-01	0.9469;0.0531	0.9655;0.0345	2	2	6854133-6856570;6854130-6856570		Osmr
ENSMUSG00000027207.16	ENSMUSG00000027207.16:s:125708027-125708305	s|1e2.1o1|2e1.1o1|2e2.1o1	-0.0009;0.0000;0.0011	5.409e-21;5.090e-21;1.004e-19	9.578e-01;1.000e+00;9.518e-01	0.0242;0.0009;0.9748	0.0104;0.0014;0.9881	3	3	125708288-125720198;125708305-125712246;125708305-125720198		Galk2
ENSMUSG00000073481.10	ENSMUSG00000073481.10:t:184554532-184554603	t|1e1.1o1|1e2.1o1	0.0000;0.0000	5.090e-21;5.090e-21	1.000e+00;1.000e+00	0.0040;0.9960	0.0033;0.9967	2	3	184554603-184564773;184554603-184554686		Mtarc2
ENSMUSG00000024056.11	ENSMUSG00000024056.11:s:71807267-71807397	s|1e1.1o1|1e2.1o1	-0.0000;0.0000	5.090e-21;5.090e-21	1.000e+00;1.000e+00	0.9997;0.0003	0.9989;0.0011	2	3	71806364-71807267;71803348-71807267		Ndc80
ENSMUSG00000024833.16	ENSMUSG00000024833.16:t:6011119-6011243	t|1e1.1o1|1e2.1o1|2e1.1o1	-0.0322;0.0000;0.0321	4.344e-03;5.090e-21;4.120e-03	3.271e-01;1.000e+00;3.291e-01	0.8308;0.0022;0.1685	0.7766;0.0020;0.2212	3	3	6011243-6013854;6011243-6013322;6011214-6013854		Pola2
ENSMUSG00000025332.15	ENSMUSG00000025332.15:s:151020629-151020706	s|1e1.1o1|1e2.1o1	0.0218;-0.0218	9.001e-07;9.001e-07	5.280e-01;5.280e-01	0.8388;0.1612	0.8810;0.1190	2	3	151020706-151022626;151020706-151023022		Kdm5c
ENSMUSG00000031930.12	ENSMUSG00000031930.12:t:108212178-108212274	t|1e1.1o1|1e2.1o1	-0.0000;0.0000	5.099e-21;5.104e-21	9.987e-01;9.987e-01	0.0150;0.9850	0.0080;0.9920	2	3	108184633-108212178;108210101-108212178		Wwp2
ENSMUSG00000039983.14	ENSMUSG00000039983.14:s:118859789-118859874	s|1e1.1o1|2e1.1o1	0.0401;-0.0401	1.940e-02;1.940e-02	2.447e-01;2.447e-01	0.6755;0.3245	0.7393;0.2607	2	2	118857868-118859798;118857868-118859789		Ccdc32
ENSMUSG00000041408.19	ENSMUSG00000041408.19:t:34444221-34444316	t|1e1.1o1|1e2.1o1	0.0000;0.0000	5.090e-21;5.090e-21	1.000e+00;1.000e+00	0.9989;0.0011	0.9990;0.0010	2	3	34417062-34444221;34431198-34444221		Wapl
ENSMUSG00000031520.7	ENSMUSG00000031520.7:t:54633737-54633843	t|1e1.1o1|1e2.1o1	-0.0019;0.0019	1.453e-09;1.401e-09	8.850e-01;8.850e-01	0.0303;0.9697	0.0206;0.9794	2	3	54612518-54633737;54622211-54633737		Vegfc
ENSMUSG00000020776.19	ENSMUSG00000020776.19:s:116046784-116046861	s|1e1.1o2|1e1.2o2	0.0000;-0.0000	5.090e-21;5.090e-21	1.000e+00;1.000e+00	0.0012;0.9988	0.0016;0.9984	2	2	116046334-116046784;116046326-116046784		Fbf1
ENSMUSG00000031295.14	ENSMUSG00000031295.14:s:159371961-159372014	s|1e1.1o2|1e1.2o2	0.0000;0.0000	5.090e-21;5.090e-21	1.000e+00;1.000e+00	0.0013;0.9987	0.0010;0.9990	2	2	159372014-159373162;159372014-159373164		Phka2
ENSMUSG00000010392.9	ENSMUSG00000010392.9:s:76654346-76654405	s|1e1.1o1|1e2.1o1	0.0000;-0.0000	1.691e-18;5.091e-21	9.998e-01;9.998e-01	0.9936;0.0064	0.9973;0.0027	2	3	76652181-76654346;76645626-76654346		Gosr1
ENSMUSG00000006676.18	ENSMUSG00000006676.18:s:108371539-108371722	s|1e1.1o1|1e2.1o1	0.0000;0.0000	5.090e-21;5.090e-21	1.000e+00;1.000e+00	0.9986;0.0014	0.9996;0.0004	2	3	108371722-108371826;108371722-108372011		Usp19
ENSMUSG00000048755.10	ENSMUSG00000048755.10:t:83430998-83432143	t|1e1.1o1|1e2.1o1	0.0013;-0.0013	6.533e-21;7.017e-16	8.350e-01;8.350e-01	0.0293;0.9707	0.0382;0.9618	2	3	83432143-83436735;83432143-83433319		Mcat
ENSMUSG00000035152.15	ENSMUSG00000035152.15:t:83256473-83256619	t|1e1.1o1|1e2.1o1	-0.1785;0.1785	3.432e-01;3.432e-01	1.737e-03;1.737e-03	0.6537;0.3463	0.4733;0.5267	2	3	83241997-83256473;83255662-83256473		Ap2b1
ENSMUSG00000027430.13	ENSMUSG00000027430.13:t:144588821-144588993	t|1e1.1o1|1e2.1o1|1e3.1o1|1e4.1o1	-0.0001;0.0000;0.0000;0.0000	2.140e-10;5.093e-21;5.093e-21;5.093e-21	9.967e-01;9.995e-01;9.995e-01;9.995e-01	0.9969;0.0010;0.0010;0.0010	0.9917;0.0028;0.0028;0.0028	4	5	144477784-144588821;144521322-144588821;144574030-144588821;144580503-144588821		Dtd1
ENSMUSG00000026767.13	ENSMUSG00000026767.13:s:12410671-12410731	s|1e1.1o2|1e1.2o2|1e2.1o1|1e3.1o1|1e4.1o1|1e5.1o1	-0.1033;0.0015;0.0018;0.0000;0.0888;-0.0061	3.007e-02;5.581e-21;5.700e-21;5.093e-21;6.713e-04;7.532e-11	6.409e-02;9.312e-01;9.168e-01;9.996e-01;9.927e-02;6.919e-01	0.8666;0.0213;0.0226;0.0022;0.0248;0.0623	0.7517;0.0320;0.0338;0.0104;0.1183;0.0482	6	6	12408979-12410671;12408977-12410671;12405887-12410671;12404948-12410671;12402377-12410671;12391490-12410671		Mindy3
ENSMUSG00000020849.14	ENSMUSG00000020849.14:s:75646400-75646506	s|1e2.1o1|2e1.1o1	0.0000;0.0000	5.090e-21;5.090e-21	1.000e+00;1.000e+00	0.0004;0.9996	0.0026;0.9974	2	3	75646478-75650118;75646506-75647643		Ywhae
ENSMUSG00000032115.15	ENSMUSG00000032115.15:t:44296864-44297367	t|1e1.1o1|1e2.1o2|1e2.2o2	0.0000;0.0000;-0.0000	5.090e-21;5.090e-21;5.090e-21	1.000e+00;1.000e+00;1.000e+00	0.0002;0.0096;0.9903	0.0002;0.0144;0.9854	3	3	44292887-44296864;44296568-44296864;44296602-44296864		Hyou1
ENSMUSG00000002820.7	ENSMUSG00000002820.7:t:21182016-21182146	t|1e1.1o1|1e2.1o1	-0.0000;0.0000	5.090e-21;5.090e-21	1.000e+00;1.000e+00	0.9988;0.0012	0.9983;0.0017	2	3	21179965-21182016;21180723-21182016		Atg4d
ENSMUSG00000020265.17	ENSMUSG00000020265.17:t:77445646-77445778	t|1e1.1o2|1e1.2o2|1e2.1o1	0.0401;-0.0000;-0.0136	1.700e-20;5.090e-21;9.676e-21	5.045e-01;1.000e+00;6.694e-01	0.9330;0.0166;0.0502	0.9665;0.0022;0.0293	3	3	77442175-77445646;77442184-77445646;77442802-77445646		Sumo3
ENSMUSG00000024943.10	ENSMUSG00000024943.10:t:23246091-23246232	t|1e1.1o1|1e2.1o1	0.0000;-0.0000	5.118e-21;5.090e-21	1.000e+00;1.000e+00	0.9974;0.0026	0.9978;0.0022	2	3	23246232-23250998;23246232-23249871		Smc5
ENSMUSG00000000902.14	ENSMUSG00000000902.14:s:75757137-75757451	s|1e1.1o1|1e2.2o2	0.0000;0.0000	5.090e-21;5.090e-21	1.000e+00;1.000e+00	0.9986;0.0014	0.9996;0.0004	2	3	75752745-75757137;75747490-75757137		Smarcb1
ENSMUSG00000073147.5	ENSMUSG00000073147.5:s:23590073-23590170	s|1e1.1o1|i	0.0000;-0.0000	5.110e-21;1.873e-13	9.997e-01;9.997e-01	0.0026;0.9974	0.0041;0.9959	1	2	23589668-23590073;23589669-23590072	23589669-23590072	5031425E22Rik
ENSMUSG00000029246.15	ENSMUSG00000029246.15:t:77074638-77074704	t|1e1.1o1|1e2.1o1	-0.0000;0.0000	2.262e-20;5.090e-21	1.000e+00;1.000e+00	0.9988;0.0012	0.9975;0.0025	2	3	77074704-77098804;77074704-77097288		Ppat
ENSMUSG00000044308.18	ENSMUSG00000044308.18:s:69846684-69846815	s|1e1.2o2|2e1.1o2	0.0000;0.0000	5.090e-21;5.090e-21	1.000e+00;1.000e+00	0.9990;0.0010	0.9994;0.0006	2	2	69846809-69848737;69846815-69848735		Ubr3
ENSMUSG00000053291.16	ENSMUSG00000053291.16:t:26872289-26872466	t|1e2.1o1|2e1.1o1|2e2.1o1	-0.0000;0.0000;0.0000	5.090e-21;5.090e-21;5.090e-21	1.000e+00;1.000e+00;1.000e+00	0.0080;0.0004;0.9916	0.0034;0.0005;0.9962	3	3	26872466-26873847;26872384-26874141;26872384-26873847		Rab4b
ENSMUSG00000025245.15	ENSMUSG00000025245.15:s:123539603-123540161	s|1e1.1o1|1e2.1o1	0.0000;0.0000	5.090e-21;5.090e-21	1.000e+00;1.000e+00	0.0014;0.9986	0.0014;0.9986	2	3	123539476-123540101;123538690-123540101		Lztfl1
ENSMUSG00000020818.17	ENSMUSG00000020818.17:t:116752349-116752521	t|1e1.1o1|1e2.1o1	0.0000;0.0000	5.090e-21;5.090e-21	1.000e+00;1.000e+00	0.0008;0.9992	0.0007;0.9993	2	3	116750204-116752349;116751943-116752349		Mfsd11
ENSMUSG00000026116.12	ENSMUSG00000026116.12:s:36863797-36863901	s|1e1.1o1|1e2.1o1	0.0000;0.0000	5.090e-21;5.090e-21	1.000e+00;1.000e+00	0.0013;0.9987	0.0013;0.9987	2	3	36863669-36863797;36862234-36863797		Tmem131
ENSMUSG00000058690.15	ENSMUSG00000058690.15:t:36622719-36622802	t|1e1.1o1|1e2.1o1|1e3.1o1	0.0000;-0.0000;-0.0000	5.090e-21;5.090e-21;5.090e-21	1.000e+00;1.000e+00;1.000e+00	0.9968;0.0016;0.0016	0.9978;0.0011;0.0011	3	4	36622802-36630974;36622802-36628167;36622802-36626884		Ccser2
ENSMUSG00000028708.17	ENSMUSG00000028708.17:t:115735147-115736447	t|1e1.1o1|1e2.1o1	0.0677;-0.0677	1.076e-02;1.076e-02	1.643e-01;1.643e-01	0.1591;0.8409	0.2450;0.7550	2	3	115732742-115735147;115733821-115735147		Mknk1
ENSMUSG00000047866.21	ENSMUSG00000047866.21:t:87378804-87378945	t|1e1.1o1|1e2.1o1	0.0000;0.0000	5.090e-21;5.090e-21	1.000e+00;1.000e+00	0.9996;0.0004	0.9996;0.0004	2	3	87368428-87378804;87378267-87378804		Lonp2
ENSMUSG00000027942.18	ENSMUSG00000027942.18:s:89966049-89966404	s|1e1.1o1|1e2.1o1	-0.0148;0.0148	9.308e-21;1.110e-16	6.423e-01;6.423e-01	0.0993;0.9007	0.0701;0.9299	2	3	89966107-89967669;89966107-89968945		4933434E20Rik
ENSMUSG00000049225.15	ENSMUSG00000049225.15:t:11960494-11962233	t|1e1.1o1|1e2.1o1|1e3.1o1	-0.0775;-0.0125;0.1135	4.875e-02;2.455e-05;7.335e-02	1.216e-01;5.738e-01;4.931e-02	0.8451;0.0840;0.0782	0.7363;0.0592;0.2045	3	4	11962233-11966302;11962233-11965884;11962233-11965614		Pdp1
ENSMUSG00000040648.16	ENSMUSG00000040648.16:s:97646510-97647631	s|1e1.1o1|1e2.1o1	0.1634;-0.1634	2.944e-01;2.944e-01	1.212e-02;1.212e-02	0.3722;0.6278	0.5388;0.4612	2	3	97645286-97647559;97640869-97647559		Ppip5k2
ENSMUSG00000008540.12	ENSMUSG00000008540.12:s:138127766-138127860	s|1e1.1o1|1e2.1o1	0.0000;-0.0000	5.090e-21;5.227e-21	1.000e+00;1.000e+00	0.0014;0.9986	0.0024;0.9976	2	3	138127860-138130494;138127860-138133130		Mgst1
ENSMUSG00000005936.20	ENSMUSG00000005936.20:s:29182225-29182345	s|1e1.1o1|1e2.1o1	0.0000;0.0000	5.090e-21;5.090e-21	1.000e+00;1.000e+00	0.9993;0.0007	0.9992;0.0008	2	3	29182345-29182935;29182345-29183948		Kctd20
ENSMUSG00000022013.5	ENSMUSG00000022013.5:s:78112238-78112565	s|1e1.1o1|1e2.1o1	0.0022;-0.0022	5.787e-21;5.858e-21	9.063e-01;9.063e-01	0.9590;0.0410	0.9752;0.0248	2	3	78094430-78112238;78090411-78112238		Dnajc15
ENSMUSG00000024220.15	ENSMUSG00000024220.15:t:28421766-28422234	t|1e1.1o1|1e2.1o1	-0.0000;0.0000	5.090e-21;5.090e-21	1.000e+00;1.000e+00	0.0113;0.9887	0.0055;0.9945	2	3	28420414-28422060;28421572-28422060		Zfp523
ENSMUSG00000022521.11	ENSMUSG00000022521.11:s:3912038-3912184	s|1e1.1o1|1e2.1o1	0.0000;-0.0000	4.224e-15;5.091e-21	9.999e-01;9.999e-01	0.9964;0.0036	0.9971;0.0029	2	3	3911449-3912038;3910219-3912038		Crebbp
ENSMUSG00000038685.19	ENSMUSG00000038685.19:t:180997444-180997606	t|1e1.1o1|1e2.1o1	0.0000;-0.0000	5.090e-21;5.096e-21	1.000e+00;1.000e+00	0.0029;0.9971	0.0021;0.9979	2	3	180996918-180997444;180997345-180997444		Rtel1
ENSMUSG00000009207.16	ENSMUSG00000009207.16:s:74359975-74360145	s|1e1.1o1|1e2.1o1	-0.0037;0.0037	2.277e-05;2.277e-05	5.637e-01;5.637e-01	0.2837;0.7163	0.2780;0.7220	2	3	74358518-74359975;74352641-74359975		Lnpk
ENSMUSG00000026455.15	ENSMUSG00000026455.15:s:134415382-134415480	s|1e1.1o2|1e1.2o2	0.0003;-0.0003	2.100e-14;5.389e-21	9.590e-01;9.590e-01	0.9775;0.0225	0.9769;0.0231	2	2	134415480-134416673;134415480-134416754		Klhl12
ENSMUSG00000058070.15	ENSMUSG00000058070.15:s:108501070-108501211	s|1e1.1o1|1e2.1o1	0.0000;0.0000	5.090e-21;5.090e-21	1.000e+00;1.000e+00	0.9943;0.0057	0.9970;0.0030	2	3	108501211-108502486;108501211-108503593		Eml1
ENSMUSG00000031799.11	ENSMUSG00000031799.11:t:72892432-72892565	t|1e1.1o1|1e2.1o1|1e3.1o1	0.0000;0.0000;0.0000	5.090e-21;5.090e-21;5.090e-21	1.000e+00;1.000e+00;1.000e+00	0.0036;0.9906;0.0057	0.0040;0.9949;0.0012	3	4	72888893-72892432;72889297-72892432;72889764-72892432		Tpm4
ENSMUSG00000029860.17	ENSMUSG00000029860.17:s:42333366-42333544	s|1e1.1o1|i	-0.0496;0.0496	1.863e-20;1.722e-20	4.796e-01;4.796e-01	0.9616;0.0384	0.9386;0.0614	1	2	42333544-42334247;42333545-42334246	42333545-42334246	Zyx
ENSMUSG00000044627.12	ENSMUSG00000044627.12:s:32173293-32177657	s|1e1.1o1|1e2.1o1	0.0000;0.0000	5.090e-21;5.090e-21	1.000e+00;1.000e+00	0.9925;0.0075	0.9964;0.0036	2	3	32171822-32177609;32170815-32177609		Swi5
ENSMUSG00000035851.15	ENSMUSG00000035851.15:s:86967945-86968034	s|1e1.1o1|1e2.1o1	-0.0367;0.0367	2.144e-14;1.599e-20	5.079e-01;5.079e-01	0.9821;0.0179	0.9334;0.0666	2	3	86968034-86968492;86968034-86969111		Ythdc1
ENSMUSG00000026925.17	ENSMUSG00000026925.17:s:26292112-26292235	s|1e1.1o2|1e1.2o2	0.0007;-0.0007	4.181e-10;4.513e-10	9.614e-01;9.614e-01	0.0129;0.9871	0.0126;0.9874	2	2	26291797-26292112;26291710-26292112		Inpp5e
ENSMUSG00000022816.12	ENSMUSG00000022816.12:t:37655252-37656876	t|1e1.1o1|i	0.0000;0.0000	5.108e-21;5.108e-21	1.000e+00;1.000e+00	0.0001;0.9999	0.0001;0.9999	1	2	37647206-37655252;37654789-37655251	37654789-37655251	Fstl1
ENSMUSG00000034341.18	ENSMUSG00000034341.18:t:115971048-115971170	t|1e1.1o1|1e2.1o1	0.0000;-0.0000	5.090e-21;5.090e-21	1.000e+00;1.000e+00	0.0075;0.9925	0.0081;0.9919	2	3	115971170-115972058;115971170-115971372		Wbp2
ENSMUSG00000041997.17	ENSMUSG00000041997.17:s:70655537-70656072	s|1e1.1o1|1e2.1o1|1e3.1o1	-0.0214;0.0109;0.0013	1.443e-04;1.445e-05;6.828e-08	4.623e-01;6.477e-01;7.915e-01	0.9553;0.0149;0.0274	0.9197;0.0417;0.0355	3	4	70617339-70655537;70600419-70655537;70587893-70655537		Tlk1
ENSMUSG00000033039.11	ENSMUSG00000033039.11:t:79004959-79005101	t|1e1.1o1|1e2.1o1	0.0167;-0.0167	4.967e-05;4.967e-05	5.048e-01;5.048e-01	0.0630;0.9370	0.0960;0.9040	2	3	78999371-79004959;79004027-79004959		Micall1
ENSMUSG00000029552.20	ENSMUSG00000029552.20:t:17086136-17086221	t|1e1.1o1|1e2.1o1	0.0000;0.0000	5.090e-21;5.090e-21	1.000e+00;1.000e+00	0.9996;0.0004	0.9992;0.0008	2	3	17065312-17086136;17082642-17086136		Tes
ENSMUSG00000049659.16	ENSMUSG00000049659.16:t:20635084-20636198	t|1e1.1o1|1e2.1o1	0.0000;-0.0000	5.090e-21;5.090e-21	1.000e+00;1.000e+00	0.0008;0.9992	0.0012;0.9988	2	3	20636198-20648313;20636198-20642465		Aftph
ENSMUSG00000033845.14	ENSMUSG00000033845.14:s:4855796-4855962	s|1e1.1o1|1e2.1o2	-0.0000;0.0000	5.096e-21;5.096e-21	9.991e-01;9.991e-01	0.9780;0.0220	0.9804;0.0196	2	3	4854328-4855796;4852956-4855796		Mrpl15
ENSMUSG00000040451.19	ENSMUSG00000040451.19:s:32135656-32137623	s|1e1.1o1|1e2.1o1|1e3.1o1|1e4.1o1	-0.0000;0.0000;0.0000;0.0000	5.090e-21;5.090e-21;5.092e-21;8.750e-21	1.000e+00;1.000e+00;9.998e-01;9.991e-01	0.0057;0.0008;0.0043;0.9875	0.0010;0.0010;0.0090;0.9890	4	5	32135077-32136924;32134779-32136924;32134047-32136924;32120263-32136924		Sgms1
ENSMUSG00000025408.16	ENSMUSG00000025408.16:t:127131190-127131347	t|1e1.1o1|1e2.1o1	0.0090;-0.0090	2.374e-10;3.503e-10	6.917e-01;6.917e-01	0.0850;0.9150	0.0984;0.9016	2	3	127126760-127131190;127129628-127131190		Ddit3
ENSMUSG00000032740.18	ENSMUSG00000032740.18:t:29430490-29430651	t|1e1.1o1|1e2.1o1	0.0000;-0.0000	5.090e-21;5.593e-18	1.000e+00;1.000e+00	0.0019;0.9981	0.0029;0.9971	2	3	29420456-29430490;29427458-29430490		Ccdc88a
ENSMUSG00000020946.14	ENSMUSG00000020946.14:t:103567675-103570223	t|1e1.1o1|1e2.1o1	0.0010;-0.0010	5.322e-21;5.809e-21	9.185e-01;9.185e-01	0.0653;0.9347	0.0733;0.9267	2	3	103570223-103577408;103570223-103574618		Gosr2
ENSMUSG00000041236.9	ENSMUSG00000041236.9:s:18998397-18998463	s|1e1.1o1|1e2.1o1	0.0000;-0.0000	5.090e-21;5.090e-21	1.000e+00;1.000e+00	0.9911;0.0089	0.9907;0.0093	2	3	18998463-19007950;18998463-19011774		Vps41
ENSMUSG00000063273.12	ENSMUSG00000063273.12:s:51345760-51345864	s|1e2.1o1|2e1.1o1	0.0000;0.0000	5.090e-21;5.090e-21	1.000e+00;1.000e+00	0.0008;0.9992	0.0008;0.9992	2	3	51345784-51370685;51345864-51349327		Naa15
ENSMUSG00000020263.15	ENSMUSG00000020263.15:s:83460483-83460570	s|1e1.1o2|1e1.2o2	-0.0000;0.0000	4.782e-19;5.100e-21	9.984e-01;9.984e-01	0.9971;0.0029	0.9907;0.0093	2	2	83457617-83460483;83457614-83460483		Appl2
ENSMUSG00000063445.15	ENSMUSG00000063445.15:t:4532281-4532530	t|1e1.1o1|1e2.1o2|1e2.2o2	-0.0000;0.0000;0.0000	5.109e-21;5.090e-21;5.090e-21	1.000e+00;1.000e+00;1.000e+00	0.9977;0.0005;0.0018	0.9971;0.0015;0.0015	3	3	4532530-4534161;4532530-4533465;4532530-4533097		Nmral1
ENSMUSG00000009995.18	ENSMUSG00000009995.18:s:73327538-73329493	s|1e1.1o2|1e1.2o2|1e2.1o1	0.0169;-0.0035;0.0000	2.782e-13;6.240e-21;5.113e-21	6.303e-01;8.691e-01;9.965e-01	0.9449;0.0378;0.0171	0.9717;0.0068;0.0224	3	3	73327623-73331625;73327623-73331628;73327623-73331784		Tafazzin
ENSMUSG00000035798.15	ENSMUSG00000035798.15:t:110796873-110796998	t|1e1.1o1|1e2.1o1	0.0078;-0.0078	1.520e-05;1.520e-05	6.223e-01;6.223e-01	0.9165;0.0835	0.9321;0.0679	2	3	110796998-110803545;110796998-110798158		Zdhhc17
ENSMUSG00000061046.10	ENSMUSG00000061046.10:s:26004397-26004647	s|1e1.1o1|1e2.1o1|2e2.1o1	0.0148;-0.0170;0.0002	1.826e-06;1.592e-09;7.960e-21	5.759e-01;5.808e-01;7.332e-01	0.8840;0.0671;0.0438	0.9128;0.0429;0.0447	3	3	26004168-26004402;26003699-26004402;26003699-26004397		Haghl
ENSMUSG00000029177.10	ENSMUSG00000029177.10:t:30829299-30829914	t|1e1.1o1|1e2.1o1	-0.0870;0.0870	3.121e-03;3.121e-03	1.014e-01;1.014e-01	0.4222;0.5778	0.3294;0.6706	2	3	30824457-30829808;30827172-30829808		Cenpa
ENSMUSG00000015176.12	ENSMUSG00000015176.12:s:46064302-46064588	s|1e1.1o1|1e2.1o1	0.0000;0.0000	5.090e-21;5.090e-21	1.000e+00;1.000e+00	0.0003;0.9997	0.0007;0.9993	2	3	46064588-46066115;46064588-46067142		Nolc1
ENSMUSG00000024392.18	ENSMUSG00000024392.18:t:35358211-35358826	t|1e1.1o1|1e2.1o1	0.0321;-0.0321	1.382e-20;1.987e-20	5.229e-01;5.229e-01	0.0637;0.9363	0.1084;0.8916	2	3	35357758-35358211;35358052-35358211		Bag6
ENSMUSG00000017264.17	ENSMUSG00000017264.17:t:148665559-148665620	t|1e1.1o1|1e2.1o1	0.0000;-0.0000	5.090e-21;5.090e-21	1.000e+00;1.000e+00	0.0005;0.9995	0.0010;0.9990	2	3	148663914-148665559;148664987-148665559		Exosc10
ENSMUSG00000113262.2	ENSMUSG00000113262.2:s:81223074-81223314	s|1e1.1o1|1e2.1o1	-0.0000;0.0000	5.090e-21;5.090e-21	1.000e+00;1.000e+00	0.9914;0.0086	0.9970;0.0030	2	3	81223314-81223541;81223314-81226193		Gm48551
ENSMUSG00000027428.10	ENSMUSG00000027428.10:t:144386294-144386379	t|1e1.1o1|1e2.1o1	0.0146;-0.0146	9.787e-09;9.740e-09	6.449e-01;6.449e-01	0.9478;0.0522	0.9913;0.0087	2	3	144386379-144389914;144386379-144387104		Rbbp9
ENSMUSG00000081534.4	ENSMUSG00000081534.4:t:97687784-97687951	t|1e1.1o1|1e2.1o1|1e3.1o1	0.0000;-0.0000;0.0000	5.090e-21;5.092e-21;5.092e-21	1.000e+00;9.997e-01;9.998e-01	0.0001;0.9904;0.0095	0.0009;0.9840;0.0151	3	4	97676461-97687784;97682497-97687784;97684836-97687784		Slc48a1
ENSMUSG00000039480.15	ENSMUSG00000039480.15:s:34275734-34275813	s|1e1.1o2|1e1.2o2|1e2.1o1|1e3.1o1	-0.0236;-0.0041;0.0000;0.0362	3.498e-03;7.333e-04;5.090e-21;3.805e-05	3.626e-01;4.964e-01;1.000e+00;4.044e-01	0.7432;0.2268;0.0009;0.0264	0.6945;0.2217;0.0016;0.0768	4	4	34274194-34275734;34274191-34275734;34254036-34275734;34200458-34275734		Nt5dc1
ENSMUSG00000033985.18	ENSMUSG00000033985.18:s:116658915-116659003	s|1e1.1o1|1e2.1o1	-0.0000;0.0000	2.942e-14;5.092e-21	9.997e-01;9.997e-01	0.9948;0.0052	0.9961;0.0039	2	3	116659003-116659421;116659003-116662036		Tesk2
ENSMUSG00000035215.10	ENSMUSG00000035215.10:t:80690452-80690545	t|1e2.1o1|2e1.1o1|2e2.1o1|2e3.1o2|2e3.2o2	-0.0004;-0.0042;-0.0013;-0.0020;0.0527	5.217e-21;5.450e-04;1.049e-07;5.763e-21;9.510e-03	9.825e-01;5.045e-01;8.372e-01;9.160e-01;2.233e-01	0.0251;0.8656;0.0345;0.0301;0.0449	0.0022;0.8614;0.0227;0.0022;0.1165	5	4	80690545-80690859;80690542-80691015;80690542-80690859;80690542-80690848;80690542-80690774		Lsm7
ENSMUSG00000022052.10	ENSMUSG00000022052.10:t:67266314-67266479	t|1e1.1o1|1e2.1o1	-0.0000;0.0000	5.100e-21;5.100e-21	9.986e-01;9.986e-01	0.9732;0.0268	0.9772;0.0228	2	3	67266479-67276324;67266479-67275387		Ppp2r2a
ENSMUSG00000020289.16	ENSMUSG00000020289.16:t:32200125-32200278	t|1e1.1o2|1e2.1o1|1e3.1o1|1e4.1o1	0.0000;0.0000;0.0000;0.0000	5.090e-21;5.090e-21;5.090e-21;5.090e-21	1.000e+00;1.000e+00;1.000e+00;1.000e+00	0.0007;0.0007;0.0007;0.9980	0.0006;0.0006;0.0006;0.9982	4	5	32200278-32217505;32200278-32213025;32200278-32205439;32200278-32203875		Nprl3
ENSMUSG00000026189.14	ENSMUSG00000026189.14:s:72316446-72316579	s|1e1.1o1|1e2.1o1	-0.0000;0.0000	5.090e-21;5.090e-21	1.000e+00;1.000e+00	0.9993;0.0007	0.9982;0.0018	2	3	72315490-72316446;72314961-72316446		Pecr
ENSMUSG00000025920.20	ENSMUSG00000025920.20:t:16464275-16464434	t|1e1.1o1|1e2.1o1	0.0000;-0.0000	5.257e-21;5.091e-21	9.998e-01;9.998e-01	0.9935;0.0065	0.9977;0.0023	2	3	16464434-16510547;16464434-16497770		Stau2
ENSMUSG00000007850.17	ENSMUSG00000007850.17:s:50270648-50271017	s|1e1.1o1|1e2.1o1|1e3.1o1|i	0.0000;-0.1598;0.0508;0.1058	5.108e-21;1.833e-01;1.656e-20;4.550e-05	1.000e+00;3.131e-07;4.761e-01;7.559e-04	0.0051;0.7526;0.0714;0.1707	0.0013;0.5948;0.1186;0.2842	3	4	50270791-50271653;50270791-50272286;50270791-50273364;50271018-50271652	50271018-50271652	Hnrnph1
ENSMUSG00000022437.8	ENSMUSG00000022437.8:s:84088210-84088737	s|1e1.1o1|1e2.1o1	0.0000;0.0000	5.090e-21;5.090e-21	1.000e+00;1.000e+00	0.0002;0.9998	0.0004;0.9996	2	3	84088296-84088774;84088296-84091072		Samm50
ENSMUSG00000057411.10	ENSMUSG00000057411.10:s:26010320-26010460	s|1e1.1o1|1e2.1o1	-0.0000;0.0000	5.090e-21;5.090e-21	1.000e+00;1.000e+00	0.9994;0.0006	0.9989;0.0011	2	3	26009957-26010320;26009292-26010320		Antkmt
ENSMUSG00000032333.7	ENSMUSG00000032333.7:t:58163407-58164072	t|1e1.1o1|1e2.1o1	0.1182;-0.1182	1.359e-01;1.359e-01	5.134e-02;5.134e-02	0.5865;0.4135	0.7190;0.2810	2	3	58162323-58163923;58163096-58163923		Stoml1
ENSMUSG00000021068.18	ENSMUSG00000021068.18:t:70087529-70087654	t|1e1.1o1|1e2.1o1	-0.0000;0.0000	5.090e-21;5.092e-21	1.000e+00;1.000e+00	0.0023;0.9977	0.0021;0.9979	2	3	70087654-70091921;70087654-70088906		Nin
ENSMUSG00000020721.17	ENSMUSG00000020721.17:t:107576117-107576369	t|1e1.1o1|1e2.1o1	-0.0000;0.0000	3.623e-17;5.090e-21	1.000e+00;1.000e+00	0.9980;0.0020	0.9969;0.0031	2	3	107563871-107576117;107574491-107576117		Helz
ENSMUSG00000024012.19	ENSMUSG00000024012.19:s:29551635-29551752	s|1e1.1o3|1e1.2o3|1e1.3o3|i	0.0000;0.0000;0.0000;-0.0000	5.108e-21;5.108e-21;5.108e-21;5.108e-21	1.000e+00;1.000e+00;1.000e+00;1.000e+00	0.0017;0.0018;0.0089;0.9873	0.0071;0.0111;0.0141;0.9679	3	2	29551253-29551635;29551231-29551635;29551212-29551635;29551254-29551634	29551254-29551634	Mtch1
ENSMUSG00000031644.20	ENSMUSG00000031644.20:t:61507554-61507656	t|1e1.1o1|1e2.1o1	-0.1148;0.1148	4.852e-02;4.852e-02	4.271e-02;4.271e-02	0.9794;0.0206	0.8532;0.1468	2	3	61502981-61507554;61503193-61507554		Nek1
ENSMUSG00000058704.10	ENSMUSG00000058704.10:s:74559623-74562980	s|1e1.1o1|1e2.1o1|1e3.1o1	-0.0027;0.0000;0.0003	5.970e-21;5.090e-21;5.179e-21	8.951e-01;1.000e+00;9.864e-01	0.9812;0.0022;0.0163	0.9611;0.0075;0.0310	3	4	74552082-74562223;74549011-74562223;74532569-74562223		Memo1
ENSMUSG00000031156.19	ENSMUSG00000031156.19:t:7755851-7756002	t|1e1.1o2|1e2.1o2|1e2.2o2|2e2.2o2	-0.0009;-0.0000;0.0011;-0.0000	5.381e-21;5.090e-21;5.429e-21;5.090e-21	9.613e-01;1.000e+00;9.509e-01;1.000e+00	0.0299;0.0008;0.9685;0.0008	0.0115;0.0007;0.9871;0.0007	4	3	7750672-7755851;7752131-7755851;7752170-7755851;7752170-7755886		Slc35a2
ENSMUSG00000033216.10	ENSMUSG00000033216.10:t:88335528-88335624	t|1e1.2o2|1e2.1o1	0.0000;-0.0000	5.094e-21;6.110e-17	9.994e-01;9.994e-01	0.0058;0.9942	0.0081;0.9919	2	3	88335624-88423188;88335624-88353186		Eefsec
ENSMUSG00000039183.7	ENSMUSG00000039183.7:t:25101585-25102383	t|1e2.1o1|2e1.1o1|2e2.1o1	0.0000;0.0000;-0.0002	5.129e-21;5.090e-21;5.172e-21	9.942e-01;1.000e+00;9.886e-01	0.0246;0.0004;0.9750	0.0191;0.0029;0.9793	3	3	25102383-25102780;25102288-25103099;25102288-25102780		Nubp2
ENSMUSG00000042323.18	ENSMUSG00000042323.18:t:30804507-30804692	t|1e2.1o1|2e1.1o1|2e2.1o1	0.0017;0.0000;-0.0015	5.600e-21;5.090e-21;5.588e-21	9.286e-01;1.000e+00;9.363e-01	0.9655;0.0008;0.0337	0.9876;0.0006;0.0118	3	3	30796939-30804507;30789921-30804510;30796939-30804510		Pbrm1
ENSMUSG00000037313.17	ENSMUSG00000037313.17:s:33828748-33828854	s|1e1.1o2|1e1.2o2	-0.0050;0.0050	3.873e-13;6.153e-21	8.244e-01;8.244e-01	0.9317;0.0683	0.9080;0.0920	2	2	33828854-33829009;33828854-33829070		Tacc3
ENSMUSG00000027601.14	ENSMUSG00000027601.14:s:19254190-19254331	s|1e1.1o1|1e2.1o1	0.0000;-0.0000	5.090e-21;4.424e-20	1.000e+00;1.000e+00	0.0018;0.9982	0.0026;0.9974	2	3	19254331-19254805;19254331-19260616		Mtfr1
ENSMUSG00000027751.14	ENSMUSG00000027751.14:s:54602544-54603741	s|1e2.1o1|2e2.1o1|3e1.1o1	-0.0000;-0.0000;0.0000	5.090e-21;5.090e-21;5.090e-21	1.000e+00;1.000e+00;1.000e+00	0.0013;0.0013;0.9973	0.0013;0.0013;0.9975	3	3	54602553-54624059;54602559-54624059;54602628-54603905		Supt20
ENSMUSG00000057738.15	ENSMUSG00000057738.15:s:29903688-29903850	s|1e1.1o1|1e2.1o1	0.2274;-0.2274	7.612e-01;7.612e-01	3.088e-20;0.000e+00	0.0929;0.9071	0.3096;0.6904	2	3	29903850-29904170;29903850-29905601		Sptan1
ENSMUSG00000075000.12	ENSMUSG00000075000.12:t:67105885-67105925	t|1e1.1o1|1e2.1o1	0.0000;-0.0000	5.881e-21;5.092e-21	9.998e-01;9.998e-01	0.9918;0.0082	0.9976;0.0024	2	3	67105925-67111349;67105925-67107179		Nrbf2
ENSMUSG00000039463.15	ENSMUSG00000039463.15:s:167293075-167293270	s|1e1.1o1|1e2.1o1	-0.0560;0.0560	5.504e-05;5.504e-05	2.264e-01;2.264e-01	0.9621;0.0379	0.8956;0.1044	2	3	167293270-167299247;167293270-167307261		Slc9a8
ENSMUSG00000038762.16	ENSMUSG00000038762.16:t:36275969-36276015	t|1e1.1o1|1e2.1o1|1e3.1o1	0.0000;0.0000;0.0000	5.090e-21;5.090e-21;5.090e-21	1.000e+00;1.000e+00;1.000e+00	0.9940;0.0003;0.0057	0.9986;0.0004;0.0010	3	4	36276015-36280538;36276015-36280219;36276015-36279860		Abcf1
ENSMUSG00000021910.16	ENSMUSG00000021910.16:s:30907323-30907599	s|1e1.1o1|i	0.0000;0.0000	5.108e-21;5.108e-21	1.000e+00;1.000e+00	0.0002;0.9998	0.0001;0.9999	1	2	30893465-30907323;30907280-30907322	30907280-30907322	Nisch
ENSMUSG00000039703.17	ENSMUSG00000039703.17:s:120280194-120280265	s|1e1.1o1|1e2.1o1	-0.0000;0.0000	5.090e-21;5.090e-21	1.000e+00;1.000e+00	0.9920;0.0080	0.9909;0.0091	2	3	120276691-120280194;120275485-120280194		Nploc4
ENSMUSG00000043004.14	ENSMUSG00000043004.14:t:19941354-19941469	t|1e1.1o1|1e2.1o1|1e3.1o1	-0.0000;0.0000;0.0000	5.091e-21;5.091e-21;5.090e-21	9.999e-01;9.998e-01;1.000e+00	0.0103;0.9886;0.0010	0.0126;0.9867;0.0006	3	4	19941469-20027026;19941469-20010722;19941469-19973936		Gng2
ENSMUSG00000020048.14	ENSMUSG00000020048.14:s:86534183-86534302	s|1e1.1o1|1e2.1o1	0.0000;0.0000	5.090e-21;5.090e-21	1.000e+00;1.000e+00	1.0000;0.0000	0.9999;0.0001	2	3	86532699-86534183;86531827-86534183		Hsp90b1
ENSMUSG00000029767.17	ENSMUSG00000029767.17:s:29348068-29348207	s|1e1.1o1|1e2.1o1	0.0000;0.0000	5.090e-21;5.090e-21	1.000e+00;1.000e+00	0.9997;0.0003	0.9997;0.0003	2	3	29348207-29356470;29348207-29366039		Calu
ENSMUSG00000041763.15	ENSMUSG00000041763.15:t:44010724-44010892	t|1e1.1o1|1e2.1o1	0.0000;0.0000	5.090e-21;5.090e-21	1.000e+00;1.000e+00	0.9994;0.0006	0.9994;0.0006	2	3	44009676-44010724;44010563-44010724		Tpp2
ENSMUSG00000029439.15	ENSMUSG00000029439.15:s:129581038-129581216	s|1e2.1o1|2e1.1o1|2e2.1o1	0.0120;0.0000;-0.0218	5.303e-06;5.096e-21;8.402e-05	5.724e-01;9.990e-01;4.472e-01	0.1507;0.0009;0.8484	0.1790;0.0166;0.8107	3	3	129581169-129581827;129581216-129581327;129581216-129581827		Sfswap
ENSMUSG00000034327.19	ENSMUSG00000034327.19:s:67966099-67966195	s|1e1.1o1|1e2.1o1	-0.0023;0.0023	7.093e-21;3.578e-13	7.702e-01;7.702e-01	0.0649;0.9351	0.0610;0.9390	2	3	67966195-67966673;67966195-67966800		Kctd9
ENSMUSG00000024143.16	ENSMUSG00000024143.16:s:87301987-87302151	s|1e1.1o1|1e2.1o1	0.0000;-0.0000	5.101e-21;5.102e-21	9.983e-01;9.983e-01	0.9851;0.0149	0.9910;0.0090	2	3	87302151-87302432;87302151-87304333		Rhoq
ENSMUSG00000027714.12	ENSMUSG00000027714.12:s:36619367-36619445	s|1e1.1o1|i	0.2154;-0.2154	6.664e-01;6.664e-01	1.328e-12;8.705e-13	0.1741;0.8259	0.3833;0.6167	1	2	36619445-36619578;36619446-36619577	36619446-36619577	Exosc9
ENSMUSG00000044734.17	ENSMUSG00000044734.17:s:33034965-33035168	s|1e1.1o1|2e1.1o1	0.0016;-0.0016	7.944e-21;6.720e-21	8.229e-01;8.229e-01	0.9606;0.0394	0.9625;0.0375	2	2	33034397-33035125;33034397-33034965		Serpinb1a
ENSMUSG00000040785.20	ENSMUSG00000040785.20:t:94258180-94258270	t|1e1.1o1|1e2.1o2|1e2.2o2	-0.0000;0.0000;0.0000	5.092e-21;5.090e-21;5.092e-21	9.998e-01;1.000e+00;9.997e-01	0.0260;0.0003;0.9737	0.0231;0.0002;0.9767	3	3	94255382-94258180;94257620-94258180;94257670-94258180		Ttc3
ENSMUSG00000030978.11	ENSMUSG00000030978.11:s:102114925-102115020	s|1e1.1o2|1e1.2o2	0.0000;0.0000	5.090e-21;5.090e-21	1.000e+00;1.000e+00	0.0009;0.9991	0.0027;0.9973	2	2	102115020-102116071;102115020-102116085		Rrm1
ENSMUSG00000067274.11	ENSMUSG00000067274.11:s:115697637-115697947	s|1e1.1o2|1e1.2o2	0.0000;0.0000	5.090e-21;5.090e-21	1.000e+00;1.000e+00	0.0039;0.9961	0.0020;0.9980	2	2	115697947-115698778;115697947-115698800		Rplp0
ENSMUSG00000001755.13	ENSMUSG00000001755.13:t:100974721-100975356	t|1e1.1o1|1e2.1o1	-0.0127;0.0127	7.853e-09;7.624e-09	6.198e-01;6.198e-01	0.0809;0.9191	0.0545;0.9455	2	3	100973516-100975142;100974532-100975142		Coasy
ENSMUSG00000026718.18	ENSMUSG00000026718.18:t:14107212-14107296	t|1e1.1o1|1e2.1o1	-0.0000;0.0000	5.090e-21;5.090e-21	1.000e+00;1.000e+00	0.9981;0.0019	0.9913;0.0087	2	3	14079147-14107212;14079358-14107212		Stam
ENSMUSG00000002342.18	ENSMUSG00000002342.18:s:70633356-70633580	s|1e1.1o1|2e2.1o1	0.0000;-0.0000	5.090e-21;5.090e-21	1.000e+00;1.000e+00	0.9871;0.0129	0.9970;0.0030	2	3	70633499-70633586;70633518-70633799		Tmem161a
ENSMUSG00000025404.16	ENSMUSG00000025404.16:s:127312389-127312567	s|1e1.1o1|1e2.1o1	0.3243;-0.3243	9.965e-01;9.965e-01	1.396e-15;1.110e-16	0.1099;0.8901	0.4369;0.5631	2	3	127312567-127317562;127312567-127319845		R3hdm2
ENSMUSG00000056999.17	ENSMUSG00000056999.17:s:37273282-37273364	s|1e1.1o1|1e2.1o1	-0.1006;0.1006	7.812e-05;7.812e-05	3.864e-02;3.864e-02	0.9747;0.0253	0.8695;0.1305	2	3	37268213-37273282;37267587-37273282		Ide
ENSMUSG00000021597.17	ENSMUSG00000021597.17:t:77253685-77254223	t|1e1.1o1|1e2.1o1	-0.0000;0.0000	5.090e-21;5.090e-21	1.000e+00;1.000e+00	0.0022;0.9978	0.0016;0.9984	2	3	77254223-77273349;77254223-77260691		Slf1
ENSMUSG00000054920.13	ENSMUSG00000054920.13:s:65320133-65320424	s|1e1.1o1|2e1.1o1	-0.0000;0.0000	5.090e-21;5.090e-21	1.000e+00;1.000e+00	0.9987;0.0013	0.9920;0.0080	2	2	65320345-65321874;65320424-65321874		Klhl5
ENSMUSG00000068663.15	ENSMUSG00000068663.15:t:10559478-10562742	t|1e1.1o1|1e2.1o1	0.0114;-0.0114	8.784e-06;8.784e-06	5.477e-01;5.477e-01	0.9157;0.0843	0.9380;0.0620	2	3	10549683-10559478;10556379-10559478		Clec16a
ENSMUSG00000022757.20	ENSMUSG00000022757.20:t:56510695-56511516	t|1e1.1o1|1e2.1o1	0.0000;0.0000	5.090e-21;5.090e-21	1.000e+00;1.000e+00	0.9974;0.0026	0.9975;0.0025	2	3	56511516-56514763;56511516-56512239		Tfg
ENSMUSG00000018906.15	ENSMUSG00000018906.15:s:54001035-54001140	s|1e1.1o1|1e2.1o1	0.0000;0.0000	5.090e-21;5.090e-21	1.000e+00;1.000e+00	0.0009;0.9991	0.0019;0.9981	2	3	54001140-54001308;54001140-54001812		P4ha2
ENSMUSG00000018449.13	ENSMUSG00000018449.13:t:70862590-70863175	t|1e1.1o1|1e2.1o1	0.0000;-0.0000	5.516e-20;5.092e-21	9.997e-01;9.997e-01	0.9938;0.0062	0.9974;0.0026	2	3	70861413-70862590;70861920-70862590		Rpain
ENSMUSG00000040410.15	ENSMUSG00000040410.15:s:22427150-22427462	s|1e1.1o1|1e2.1o1	0.0015;-0.0015	3.205e-10;2.278e-10	9.341e-01;9.341e-01	0.0178;0.9822	0.0260;0.9740	2	3	22427462-22433146;22427462-22433567		Fbxl4
ENSMUSG00000026509.16	ENSMUSG00000026509.16:s:182339772-182339841	s|1e1.1o1|1e2.1o1	0.0000;0.0000	5.090e-21;5.090e-21	1.000e+00;1.000e+00	0.0006;0.9994	0.0003;0.9997	2	3	182336490-182339772;182320435-182339772		Capn2
ENSMUSG00000030652.12	ENSMUSG00000030652.12:s:118125047-118125957	s|1e1.1o2|1e1.2o2|1e2.1o1	0.0000;-0.0000;0.0000	5.090e-21;5.090e-21;5.090e-21	1.000e+00;1.000e+00;1.000e+00	0.0019;0.9977;0.0005	0.0012;0.9976;0.0012	3	3	118124588-118125047;118124517-118125047;118116623-118125047		Coq7
ENSMUSG00000036983.8	ENSMUSG00000036983.8:t:3595858-3595966	t|1e1.1o1|1e2.1o1	0.0000;-0.0000	1.964e-14;5.094e-21	9.995e-01;9.995e-01	0.9972;0.0028	0.9960;0.0040	2	3	3595966-3605207;3595966-3603771		Tfb1m
ENSMUSG00000063856.9	ENSMUSG00000063856.9:s:108216620-108216757	s|1e1.1o2|1e1.2o2	0.0000;0.0000	5.090e-21;5.090e-21	1.000e+00;1.000e+00	0.9971;0.0029	0.9975;0.0025	2	2	108216757-108216976;108216757-108216979		Gpx1
ENSMUSG00000012076.9	ENSMUSG00000012076.9:t:55912736-55912862	t|1e1.1o1|1e2.1o1	0.0004;-0.0004	5.224e-21;1.012e-14	9.797e-01;9.797e-01	0.0108;0.9892	0.0226;0.9774	2	3	55908239-55912736;55909958-55912736		Brms1l
ENSMUSG00000056234.16	ENSMUSG00000056234.16:t:31894846-31894954	t|1e1.2o3|1e2.1o1	0.0000;0.0000	5.090e-21;5.090e-21	1.000e+00;1.000e+00	0.0008;0.9992	0.0008;0.9992	2	3	31894400-31894846;31894652-31894846		Ncoa4
ENSMUSG00000046516.12	ENSMUSG00000046516.12:s:38167353-38167657	s|1e1.1o1|2e2.2o2	-0.0000;0.0000	5.090e-21;5.090e-21	1.000e+00;1.000e+00	0.9993;0.0007	0.9987;0.0013	2	3	38167569-38169603;38167657-38172988		Cox17
ENSMUSG00000009418.18	ENSMUSG00000009418.18:t:135392444-135392496	t|1e1.1o1|1e2.1o1	-0.0587;0.0587	2.276e-04;2.276e-04	2.466e-01;2.466e-01	0.0968;0.9032	0.0336;0.9664	2	3	135392496-135395379;135392496-135393577		Nav1
ENSMUSG00000035642.17	ENSMUSG00000035642.17:t:97199538-97199948	t|1e1.1o2|1e2.1o1|1e3.1o1|1e4.1o1	-0.0000;-0.0000;-0.0129;0.0068	5.093e-21;5.090e-21;8.054e-07;2.788e-06	9.995e-01;1.000e+00;5.951e-01;6.301e-01	0.0061;0.0013;0.0563;0.9360	0.0041;0.0047;0.0437;0.9475	4	5	97199948-97228573;97199948-97224795;97199948-97214358;97199948-97207338		Aamdc
ENSMUSG00000027111.17	ENSMUSG00000027111.17:s:71679725-71679850	s|1e1.1o1|1e2.1o1|1e3.1o1	-0.0000;-0.0044;0.0054	5.090e-21;2.017e-17;7.209e-21	1.000e+00;7.580e-01;7.787e-01	0.0044;0.9613;0.0340	0.0008;0.9606;0.0386	3	4	71679850-71682607;71679850-71683878;71679850-71686198		Itga6
ENSMUSG00000000827.19	ENSMUSG00000000827.19:s:181149959-181150061	s|1e1.1o1|1e2.1o1|1e3.1o1	0.0507;0.0911;-0.1603	2.015e-20;2.030e-03;1.165e-01	4.738e-01;1.102e-01;1.301e-04	0.0099;0.1043;0.8857	0.0754;0.2054;0.7195	3	4	181150060-181152297;181150060-181153367;181150060-181154832		Tpd52l2
ENSMUSG00000022295.9	ENSMUSG00000022295.9:s:38673101-38673264	s|1e1.1o1|1e2.1o1	-0.0000;0.0000	5.090e-21;5.090e-21	1.000e+00;1.000e+00	0.9970;0.0030	0.9933;0.0067	2	3	38673264-38674141;38673264-38676272		Atp6v1c1
ENSMUSG00000062908.13	ENSMUSG00000062908.13:t:153644707-153644804	t|1e1.1o1|1e2.1o1	0.0000;-0.0000	5.090e-21;5.090e-21	1.000e+00;1.000e+00	0.0005;0.9995	0.0024;0.9976	2	3	153644804-153650033;153644804-153647520		Acadm
ENSMUSG00000055013.17	ENSMUSG00000055013.17:s:89671450-89671618	s|1e1.1o1|1e2.1o1	-0.0207;0.0207	5.535e-03;5.535e-03	4.103e-01;4.103e-01	0.8017;0.1983	0.7647;0.2353	2	3	89671618-89694028;89671618-89716885		Agap1
ENSMUSG00000028402.19	ENSMUSG00000028402.19:s:81211717-81211862	s|1e1.1o1|1e2.1o1	-0.0000;0.0000	5.090e-21;5.090e-21	1.000e+00;1.000e+00	0.9991;0.0009	0.9989;0.0011	2	3	81211081-81211717;81210849-81211717		Mpdz
ENSMUSG00000018861.9	ENSMUSG00000018861.9:s:115167635-115167876	s|1e1.1o2|1e1.2o2	-0.0000;0.0000	1.282e-20;5.090e-21	1.000e+00;1.000e+00	0.9982;0.0018	0.9974;0.0026	2	2	115167008-115167635;115166976-115167635		Fdxr
ENSMUSG00000031885.15	ENSMUSG00000031885.15:t:105905225-105905341	t|1e1.1o1|1e2.1o2|1e2.2o2	0.0000;0.0000;0.0000	5.090e-21;5.090e-21;5.090e-21	1.000e+00;1.000e+00;1.000e+00	0.9970;0.0004;0.0026	0.9963;0.0013;0.0023	3	3	105898024-105905225;105898296-105905225;105898492-105905225		Cbfb
ENSMUSG00000058881.14	ENSMUSG00000058881.14:t:83019398-83023439	t|1e1.1o1|1e2.1o1	-0.0000;0.0000	5.090e-21;5.090e-21	1.000e+00;1.000e+00	0.0020;0.9980	0.0020;0.9980	2	3	83011314-83019398;83012662-83019398		Zfp516
ENSMUSG00000030824.18	ENSMUSG00000030824.18:t:45151007-45151139	t|1e1.1o1|1e2.1o1	0.0000;0.0000	5.090e-21;5.090e-21	1.000e+00;1.000e+00	0.0047;0.9953	0.0037;0.9963	2	3	45151139-45159130;45151139-45152602		Nucb1
ENSMUSG00000027111.17	ENSMUSG00000027111.17:t:71686198-71688760	t|1e1.1o1|1e2.1o1	0.0007;-0.0007	5.373e-21;5.397e-21	9.589e-01;9.589e-01	0.0262;0.9738	0.0304;0.9696	2	3	71679850-71686198;71684007-71686198		Itga6
ENSMUSG00000005899.15	ENSMUSG00000005899.15:s:17437218-17437298	s|1e1.1o1|1e2.1o1|1e3.1o1|1e4.1o1	0.0030;0.0000;-0.0036;0.0000	1.692e-08;5.090e-21;3.109e-08;5.090e-21	8.288e-01;1.000e+00;7.988e-01;1.000e+00	0.0250;0.0013;0.9726;0.0013	0.0319;0.0017;0.9647;0.0017	4	5	17437298-17438450;17437298-17438576;17437298-17439306;17437298-17441769		Smpd4
ENSMUSG00000059070.17	ENSMUSG00000059070.17:t:45370138-45370260	t|1e1.1o1|1e2.1o1	0.0000;0.0000	5.090e-21;5.090e-21	1.000e+00;1.000e+00	0.0034;0.9966	0.0004;0.9996	2	3	45369442-45370138;45369911-45370138		Rpl18
ENSMUSG00000042354.8	ENSMUSG00000042354.8:s:30738279-30738411	s|1e1.1o1|i	-0.0372;0.0372	1.480e-20;1.338e-20	5.207e-01;5.207e-01	0.9233;0.0767	0.8880;0.1120	1	2	30737341-30738279;30737342-30738278	30737342-30738278	Gnl3
ENSMUSG00000035131.15	ENSMUSG00000035131.15:t:146558314-146558504	t|1e1.1o1|1e2.1o1	0.0190;-0.0190	1.079e-20;1.139e-20	6.163e-01;6.163e-01	0.9464;0.0536	0.9693;0.0307	2	3	146390691-146558314;146440268-146558314		Brinp3
ENSMUSG00000039599.17	ENSMUSG00000039599.17:s:20425578-20426355	s|1e1.1o1|1e2.1o1	-0.0761;0.0761	3.676e-02;3.676e-02	1.265e-01;1.265e-01	0.8589;0.1411	0.7514;0.2486	2	3	20425681-20427843;20425681-20428468		Fam149b
ENSMUSG00000026504.18	ENSMUSG00000026504.18:s:176653765-176653850	s|1e1.1o1|1e2.1o1	0.0046;-0.0046	1.441e-07;1.440e-07	7.341e-01;7.341e-01	0.9560;0.0440	0.9723;0.0277	2	3	176653850-176656436;176653850-176658623		Sdccag8
ENSMUSG00000041220.11	ENSMUSG00000041220.11:s:129398690-129398821	s|1e1.1o1|1e2.1o1	0.0000;-0.0000	5.094e-21;5.094e-21	9.994e-01;9.994e-01	0.9972;0.0028	0.9983;0.0017	2	3	129398821-129421932;129398821-129426709		Elovl6
ENSMUSG00000024050.19	ENSMUSG00000024050.19:t:32581767-32581937	t|1e1.1o1|1e2.1o1	0.0191;-0.0191	4.258e-03;4.258e-03	3.819e-01;3.819e-01	0.1697;0.8303	0.2047;0.7953	2	3	32581937-32586798;32581937-32583156		Wiz
ENSMUSG00000026955.14	ENSMUSG00000026955.14:s:25264964-25265154	s|1e1.1o2|1e1.2o2	0.0038;-0.0038	6.651e-08;6.662e-08	8.466e-01;8.466e-01	0.0228;0.9772	0.0318;0.9682	2	2	25265076-25265570;25265076-25265697		Sapcd2
ENSMUSG00000029782.21	ENSMUSG00000029782.21:t:30489475-30489589	t|1e1.1o1|1e2.1o1	0.0000;0.0000	5.090e-21;5.090e-21	1.000e+00;1.000e+00	0.0013;0.9987	0.0007;0.9993	2	3	30489589-30497166;30489589-30491086		Tmem209
ENSMUSG00000040562.13	ENSMUSG00000040562.13:s:107893546-107893769	s|1e1.1o1|2e1.1o1	-0.0000;0.0000	5.090e-21;5.090e-21	1.000e+00;1.000e+00	0.9990;0.0010	0.9989;0.0011	2	2	107893425-107893674;107893425-107893546		Gstm2
ENSMUSG00000020087.6	ENSMUSG00000020087.6:t:61537813-61538552	t|1e1.1o1|1e2.1o1	-0.0001;0.0001	5.121e-21;5.511e-12	9.957e-01;9.957e-01	0.0094;0.9906	0.0041;0.9959	2	3	61534207-61537813;61535407-61537813		Tysnd1
ENSMUSG00000030435.17	ENSMUSG00000030435.17:t:5072443-5072559	t|1e1.1o1|1e2.1o1	0.0000;0.0000	5.090e-21;5.090e-21	1.000e+00;1.000e+00	0.9992;0.0008	0.9980;0.0020	2	3	5071182-5072443;5071795-5072443		U2af2
ENSMUSG00000033653.19	ENSMUSG00000033653.19:t:21351813-21351915	t|1e1.1o1|1e2.1o1	0.0000;-0.0000	5.090e-21;5.090e-21	1.000e+00;1.000e+00	0.0015;0.9985	0.0041;0.9959	2	3	21350112-21351813;21351117-21351813		Vps8
ENSMUSG00000032436.18	ENSMUSG00000032436.18:t:114587873-114587954	t|1e1.1o1|1e2.1o1	-0.0280;0.0280	1.387e-20;1.290e-20	4.362e-01;4.362e-01	0.0984;0.9016	0.0495;0.9505	2	3	114587954-114592287;114587954-114590975		Cmtm7
ENSMUSG00000018974.8	ENSMUSG00000018974.8:t:113884685-113884853	t|1e2.1o1|1e3.1o1|2e1.1o1	0.0000;-0.0000;0.0000	5.090e-21;5.090e-21;5.090e-21	1.000e+00;1.000e+00;1.000e+00	0.0004;0.9992;0.0004	0.0007;0.9985;0.0007	3	4	113884853-113886823;113884853-113885984;113884846-113891659		Sart3
ENSMUSG00000041346.12	ENSMUSG00000041346.12:s:69454130-69454262	s|1e1.1o1|2e1.1o1	0.0096;-0.0096	1.008e-07;1.006e-07	7.042e-01;7.042e-01	0.0272;0.9728	0.0490;0.9510	2	2	69453683-69454146;69453683-69454130		Wrap53
ENSMUSG00000021111.16	ENSMUSG00000021111.16:s:105751131-105751173	s|1e1.1o1|1e2.1o1	-0.0002;0.0002	5.168e-21;5.159e-21	9.894e-01;9.894e-01	0.9875;0.0125	0.9782;0.0218	2	3	105751173-105765910;105751173-105771186		Papola
ENSMUSG00000026028.13	ENSMUSG00000026028.13:s:58947682-58947948	s|1e1.1o1|1e2.1o1	-0.0106;0.0106	8.180e-13;8.246e-21	7.118e-01;7.118e-01	0.9951;0.0049	0.9544;0.0456	2	3	58945970-58947682;58943341-58947682		Trak2
ENSMUSG00000046949.17	ENSMUSG00000046949.17:s:34148670-34148783	s|1e1.1o1|1e2.1o1|1e3.1o1	0.0305;-0.0281;0.0000	5.013e-04;2.992e-04;5.090e-21	4.008e-01;4.218e-01;1.000e+00	0.0671;0.9271;0.0063	0.1209;0.8773;0.0018	3	4	34148783-34150028;34148783-34152173;34148783-34156295		Nqo2
ENSMUSG00000031004.9	ENSMUSG00000031004.9:s:135310495-135310540	s|1e1.1o2|1e1.2o2	-0.0006;0.0006	5.947e-14;5.318e-21	9.663e-01;9.663e-01	0.9828;0.0172	0.9761;0.0239	2	2	135310049-135310495;135309215-135310495		Mki67
ENSMUSG00000021411.17	ENSMUSG00000021411.17:s:34822990-34823081	s|1e1.1o1|2e1.1o1	0.0000;-0.0000	5.090e-21;5.090e-21	1.000e+00;1.000e+00	0.0015;0.9985	0.0049;0.9951	2	2	34822265-34822995;34822265-34822990		Pxdc1
ENSMUSG00000006517.6	ENSMUSG00000006517.6:t:123166377-123166491	t|1e1.1o1|1e2.1o1	-0.0000;0.0000	5.099e-21;5.098e-21	9.987e-01;9.987e-01	0.9977;0.0023	0.9835;0.0165	2	3	123166491-123166921;123166491-123166695		Mvd
ENSMUSG00000021838.18	ENSMUSG00000021838.18:s:47325216-47325417	s|1e1.2o2|2e1.1o2	0.0000;-0.0000	5.090e-21;5.090e-21	1.000e+00;1.000e+00	0.0016;0.9984	0.0020;0.9980	2	2	47325315-47326557;47325417-47326501		Samd4
ENSMUSG00000021806.5	ENSMUSG00000021806.5:t:19857995-19858173	t|1e1.1o1|1e2.1o1	0.0000;0.0000	5.090e-21;5.090e-21	1.000e+00;1.000e+00	0.9997;0.0003	0.9985;0.0015	2	3	19856082-19857995;19856678-19857995		Nid2
ENSMUSG00000003955.9	ENSMUSG00000003955.9:s:35872656-35872778	s|1e1.1o1|1e2.1o1	0.0000;0.0000	5.090e-21;5.090e-21	1.000e+00;1.000e+00	0.9998;0.0002	0.9997;0.0003	2	3	35870320-35872656;35866857-35872656		Fam162a
ENSMUSG00000020484.20	ENSMUSG00000020484.20:s:5474239-5474277	s|1e1.1o1|i	-0.0097;0.0097	7.460e-21;7.171e-21	7.280e-01;7.280e-01	0.0810;0.9190	0.0529;0.9471	1	2	5474277-5474304;5474278-5474303	5474278-5474303	Xbp1
ENSMUSG00000022594.15	ENSMUSG00000022594.15:s:74624168-74624895	s|1e1.1o1|1e2.1o1	0.0000;-0.0000	5.090e-21;5.091e-21	1.000e+00;1.000e+00	0.0018;0.9982	0.0053;0.9947	2	3	74624054-74624734;74623886-74624734		Lynx1
ENSMUSG00000035776.15	ENSMUSG00000035776.15:t:70482941-70484217	t|1e1.1o1|1e2.1o1	-0.0000;0.0000	5.090e-21;5.090e-21	1.000e+00;1.000e+00	0.0048;0.9952	0.0010;0.9990	2	3	70484217-70494217;70484217-70484680		Cd99l2
ENSMUSG00000033499.15	ENSMUSG00000033499.15:s:9143917-9144216	s|1e1.1o1|1e2.1o1	-0.0206;0.0206	7.777e-06;7.776e-06	5.337e-01;5.337e-01	0.0619;0.9381	0.0208;0.9792	2	3	9144216-9168002;9144216-9172144		Larp4b
ENSMUSG00000026466.17	ENSMUSG00000026466.17:s:155898046-155898126	s|1e1.1o1|1e2.1o2|1e2.2o2|1e3.1o1	0.0000;0.0000;0.0000;0.0000	5.090e-21;5.090e-21;5.090e-21;5.090e-21	1.000e+00;1.000e+00;1.000e+00;1.000e+00	0.9980;0.0003;0.0014;0.0003	0.9992;0.0003;0.0003;0.0003	4	4	155895769-155898046;155894276-155898046;155894005-155898046;155883455-155898046		Tor1aip1
ENSMUSG00000024668.9	ENSMUSG00000024668.9:t:10477898-10480493	t|1e1.1o1|1e2.1o1	0.0000;0.0000	5.090e-21;5.090e-21	1.000e+00;1.000e+00	0.9996;0.0004	0.9993;0.0007	2	3	10480493-10494344;10480493-10482798		Sdhaf2
ENSMUSG00000029175.18	ENSMUSG00000029175.18:s:30805277-30805442	s|1e1.1o1|1e2.1o1|1e3.1o1	0.0000;-0.0000;0.0000	5.090e-21;5.091e-21;5.090e-21	1.000e+00;9.999e-01;1.000e+00	0.0008;0.9908;0.0084	0.0010;0.9925;0.0066	3	4	30805442-30808346;30805442-30812092;30805442-30812839		Slc35f6
ENSMUSG00000020457.14	ENSMUSG00000020457.14:t:3207730-3209375	t|1e1.1o1|1e2.1o1	0.0000;0.0000	5.090e-21;5.090e-21	1.000e+00;1.000e+00	0.0003;0.9997	0.0005;0.9995	2	3	3209375-3214767;3209375-3212489		Drg1
ENSMUSG00000032300.8	ENSMUSG00000032300.8:t:57160400-57161612	t|1e1.1o1|1e2.1o1|1e3.1o1	0.0002;0.0000;-0.0003	5.317e-21;5.090e-21;5.360e-21	9.673e-01;1.000e+00;9.629e-01	0.0295;0.0005;0.9700	0.0275;0.0007;0.9717	3	4	57161612-57169712;57161612-57166240;57161612-57163669		1700017B05Rik
ENSMUSG00000063884.7	ENSMUSG00000063884.7:s:71884778-71884830	s|1e1.1o1|1e2.1o1	0.0000;-0.0000	5.090e-21;5.090e-21	1.000e+00;1.000e+00	0.9984;0.0016	0.9985;0.0015	2	3	71884673-71884778;71882127-71884778		Ptcd3
ENSMUSG00000019173.12	ENSMUSG00000019173.12:s:100628904-100629041	s|1e1.1o1|1e2.1o1	0.0000;0.0000	5.090e-21;5.090e-21	1.000e+00;1.000e+00	0.0012;0.9988	0.0011;0.9989	2	3	100612476-100628904;100610994-100628904		Rab5c
ENSMUSG00000035958.4	ENSMUSG00000035958.4:s:25015662-25015912	s|1e1.1o1|1e2.1o1	0.0102;-0.0102	6.493e-16;8.442e-21	7.214e-01;7.214e-01	0.9519;0.0481	0.9966;0.0034	2	3	25015912-25015993;25015912-25019999		Tdp2
ENSMUSG00000026185.9	ENSMUSG00000026185.9:s:72901493-72901667	s|1e1.1o1|i	0.0000;0.0000	5.108e-21;5.108e-21	1.000e+00;1.000e+00	0.0008;0.9992	0.0001;0.9999	1	2	72901348-72901493;72901349-72901492	72901349-72901492	Igfbp5
ENSMUSG00000021843.18	ENSMUSG00000021843.18:t:47957653-47957742	t|1e1.1o1|1e2.1o1	0.0040;-0.0040	8.249e-15;5.230e-13	6.466e-01;6.466e-01	0.5458;0.4542	0.5532;0.4468	2	3	47952179-47957653;47954417-47957653		Ktn1
ENSMUSG00000020354.16	ENSMUSG00000020354.16:t:47241981-47246200	t|1e1.1o1|1e2.1o1	0.0000;-0.0000	5.091e-21;1.457e-15	9.999e-01;9.999e-01	0.0020;0.9980	0.0033;0.9967	2	3	47246200-47469632;47246200-47270081		Sgcd
ENSMUSG00000024587.11	ENSMUSG00000024587.11:s:64634374-64634505	s|1e1.1o1|1e2.1o1	0.0000;0.0000	5.090e-21;5.090e-21	1.000e+00;1.000e+00	0.0001;0.9999	0.0006;0.9994	2	3	64634155-64634374;64633720-64634374		Nars
ENSMUSG00000037013.18	ENSMUSG00000037013.18:s:14812847-14815971	s|1e1.1o1|1e2.1o1	-0.0000;0.0000	5.090e-21;5.090e-21	1.000e+00;1.000e+00	0.9989;0.0011	0.9983;0.0017	2	3	14812520-14815724;14803450-14815724		Ss18
ENSMUSG00000028797.21	ENSMUSG00000028797.21:s:129500880-129501123	s|1e1.1o2|1e1.2o2|1e2.1o1|1e3.1o1	0.0000;0.0000;0.0000;0.0000	5.090e-21;5.090e-21;5.090e-21;5.090e-21	1.000e+00;1.000e+00;1.000e+00;1.000e+00	0.9944;0.0054;0.0001;0.0001	0.9961;0.0026;0.0002;0.0014	4	4	129500972-129501249;129500972-129501255;129500972-129512277;129500972-129517427		Tmem234
ENSMUSG00000028832.12	ENSMUSG00000028832.12:s:134200115-134200306	s|1e1.1o2|1e1.2o2	0.0000;0.0000	5.090e-21;5.090e-21	1.000e+00;1.000e+00	0.0023;0.9977	0.0035;0.9965	2	2	134200306-134200633;134200306-134200643		Stmn1
ENSMUSG00000040356.17	ENSMUSG00000040356.17:t:35067084-35067201	t|1e1.1o1|1e2.1o1	0.0000;-0.0000	5.090e-21;5.090e-21	1.000e+00;1.000e+00	0.0013;0.9987	0.0015;0.9985	2	3	35067201-35069110;35067201-35067301		Skic2
ENSMUSG00000029063.17	ENSMUSG00000029063.17:t:155668594-155668723	t|1e1.1o1|1e2.1o1	0.0585;-0.0585	2.176e-20;2.406e-20	2.458e-01;2.458e-01	0.8987;0.1013	0.9595;0.0405	2	3	155663851-155668594;155667105-155668594		Nadk
ENSMUSG00000021901.11	ENSMUSG00000021901.11:s:30978496-30978748	s|1e1.1o2|1e1.2o2	-0.0060;0.0060	8.473e-15;6.533e-21	7.869e-01;7.869e-01	0.9416;0.0584	0.9176;0.0824	2	2	30978748-30979246;30978748-30979583		Bap1
ENSMUSG00000023030.17	ENSMUSG00000023030.17:t:100310072-100310143	t|1e1.1o1|1e2.1o1|1e3.1o1|1e4.1o1	0.0000;0.0000;0.0000;-0.0000	5.090e-21;5.090e-21;5.090e-21;5.364e-21	1.000e+00;1.000e+00;1.000e+00;9.999e-01	0.0009;0.0009;0.0009;0.9974	0.0045;0.0045;0.0009;0.9902	4	5	100310143-100322793;100310143-100321985;100310143-100321777;100310143-100320843		Slc11a2
ENSMUSG00000058388.15	ENSMUSG00000058388.15:t:103893069-103893225	t|1e1.1o1|1e2.1o1	-0.0436;0.0436	6.245e-05;6.245e-05	3.079e-01;3.079e-01	0.1235;0.8765	0.0669;0.9331	2	3	103889271-103893069;103890420-103893069		Phtf1
ENSMUSG00000033809.16	ENSMUSG00000033809.16:t:20425276-20425352	t|1e1.1o1|1e2.1o1	0.0000;0.0000	5.090e-21;5.090e-21	1.000e+00;1.000e+00	0.0004;0.9996	0.0008;0.9992	2	3	20425352-20426514;20425352-20425510		Alg3
ENSMUSG00000055553.17	ENSMUSG00000055553.17:s:70968045-70968091	s|1e1.1o1|1e2.1o1|1e3.1o1	-0.0063;0.0146;-0.0027	7.197e-21;2.649e-12;7.437e-21	7.935e-01;6.292e-01;7.556e-01	0.0438;0.8958;0.0613	0.0186;0.9211;0.0569	3	4	70967398-70968045;70966818-70968045;70962284-70968045		Kxd1
ENSMUSG00000007029.17	ENSMUSG00000007029.17:t:35233913-35234119	t|1e1.1o1|1e2.1o1	0.0000;0.0000	5.090e-21;5.090e-21	1.000e+00;1.000e+00	0.0003;0.9997	0.0003;0.9997	2	3	35233337-35233913;35233753-35233913		Vars
ENSMUSG00000002524.18	ENSMUSG00000002524.18:t:75944256-75944417	t|1e1.1o1|1e2.1o1	-0.0052;0.0052	3.829e-16;6.661e-16	6.891e-01;6.891e-01	0.5936;0.4064	0.5824;0.4176	2	3	75944417-75947391;75944417-75946456		Puf60
ENSMUSG00000028034.16	ENSMUSG00000028034.16:s:151931508-151931854	s|1e1.1o1|2e1.1o1	-0.0054;0.0054	1.060e-09;1.043e-09	6.463e-01;6.463e-01	0.2931;0.7069	0.2796;0.7204	2	2	151931845-151933808;151931854-151933808		Fubp1
ENSMUSG00000001150.8	ENSMUSG00000001150.8:s:76318458-76318655	s|1e1.1o1|1e2.1o1	0.0000;0.0000	5.090e-21;5.090e-21	1.000e+00;1.000e+00	0.9986;0.0014	0.9987;0.0013	2	3	76318655-76318949;76318655-76320488		Mcm3ap
ENSMUSG00000024393.15	ENSMUSG00000024393.15:s:35383711-35383873	s|1e1.1o1|1e2.1o1	0.0000;0.0000	5.090e-21;5.090e-21	1.000e+00;1.000e+00	0.9995;0.0005	0.9994;0.0006	2	3	35382022-35383711;35377155-35383711		Prrc2a
ENSMUSG00000034684.13	ENSMUSG00000034684.13:s:107569588-107569650	s|1e1.1o2|1e1.2o2	0.0004;-0.0004	7.915e-10;8.235e-10	9.790e-01;9.790e-01	0.0087;0.9913	0.0114;0.9886	2	2	107569504-107569588;107569486-107569588		Sema3f
ENSMUSG00000017176.18	ENSMUSG00000017176.18:s:100331011-100331080	s|1e1.1o1|1e2.1o1	-0.0001;0.0001	9.241e-21;5.170e-21	9.881e-01;9.881e-01	0.9738;0.0262	0.9847;0.0153	2	3	100330912-100331011;100327066-100331011		Nt5c3b
ENSMUSG00000006728.13	ENSMUSG00000006728.13:t:126900454-126900589	t|1e1.1o1|1e2.1o1	0.0000;-0.0000	5.090e-21;5.090e-21	1.000e+00;1.000e+00	0.0226;0.9774	0.0221;0.9779	2	3	126899628-126900454;126900322-126900454		Cdk4
ENSMUSG00000029713.16	ENSMUSG00000029713.16:t:137527865-137528082	t|1e1.1o1|1e2.1o1	0.0000;0.0000	5.090e-21;5.090e-21	1.000e+00;1.000e+00	0.0001;0.9999	0.0001;0.9999	2	3	137528027-137531401;137528027-137528108		Gnb2
ENSMUSG00000024236.19	ENSMUSG00000024236.19:s:5059230-5059369	s|1e1.1o1|1e2.1o1	0.4657;-0.4657	1.000e+00;1.000e+00	1.902e-20;0.000e+00	0.0113;0.9887	0.4794;0.5206	2	3	5059369-5060515;5059369-5062162		Svil
ENSMUSG00000027889.18	ENSMUSG00000027889.18:t:107988317-107988447	t|1e1.1o1|1e2.1o1	-0.0177;0.0177	7.410e-04;7.410e-04	4.206e-01;4.206e-01	0.7075;0.2925	0.6764;0.3236	2	3	107988447-107993534;107988447-107992563		Ampd2
ENSMUSG00000028995.15	ENSMUSG00000028995.15:s:24196734-24196835	s|1e1.1o1|1e2.1o1	0.0001;-0.0001	5.128e-21;6.707e-15	9.941e-01;9.941e-01	0.0030;0.9970	0.0118;0.9882	2	3	24193993-24196734;24193062-24196734		Hycc1
ENSMUSG00000037349.10	ENSMUSG00000037349.10:s:6973376-6973485	s|1e1.1o1|2e1.1o1	0.0000;-0.0000	5.090e-21;5.894e-18	1.000e+00;1.000e+00	0.0022;0.9978	0.0027;0.9973	2	2	6973103-6973383;6973103-6973376		Nudt22
ENSMUSG00000027210.21	ENSMUSG00000027210.21:t:115699226-115699348	t|1e1.1o1|1e2.1o1	-0.0000;0.0000	5.130e-21;5.090e-21	1.000e+00;1.000e+00	0.9987;0.0013	0.9977;0.0023	2	3	115699284-115752153;115699284-115703257		Meis2
ENSMUSG00000038172.15	ENSMUSG00000038172.15:t:83189354-83189455	t|1e1.1o1|1e2.1o1|1e3.1o1	0.0009;-0.0007;0.0000	7.283e-14;5.314e-21;5.090e-21	9.625e-01;9.698e-01;1.000e+00	0.9745;0.0238;0.0016	0.9962;0.0019;0.0019	3	4	83189455-83216165;83189455-83203145;83189455-83197475		Ttc39b
ENSMUSG00000045934.16	ENSMUSG00000045934.16:s:96072103-96072190	s|1e1.1o1|1e2.1o1	-0.0000;0.0000	8.165e-16;5.090e-21	9.999e-01;9.999e-01	0.9975;0.0025	0.9968;0.0032	2	3	96072190-96072314;96072190-96072488		Mtmr11
ENSMUSG00000020439.18	ENSMUSG00000020439.18:s:3489112-3489323	s|1e1.1o1|1e2.1o1|1e3.1o1	-0.0000;-0.0195;0.0293	5.090e-21;1.153e-20;1.386e-20	1.000e+00;6.130e-01;5.466e-01	0.0065;0.0547;0.9378	0.0084;0.0257;0.9677	3	4	3487743-3489112;3487605-3489112;3487436-3489112		Smtn
ENSMUSG00000040940.19	ENSMUSG00000040940.19:t:24611735-24611777	t|1e1.1o1|1e2.1o1	-0.0000;0.0000	5.090e-21;5.090e-21	1.000e+00;1.000e+00	0.0166;0.9834	0.0027;0.9973	2	3	24607849-24611735;24611580-24611735		Arhgef1
ENSMUSG00000031984.9	ENSMUSG00000031984.9:s:125584429-125588010	s|1e1.1o1|2e2.1o1	0.0000;0.0000	5.090e-21;5.090e-21	1.000e+00;1.000e+00	0.9995;0.0005	0.9991;0.0009	2	3	125569158-125587685;125564411-125586788		2810004N23Rik
ENSMUSG00000030795.19	ENSMUSG00000030795.19:t:127579367-127579418	t|1e1.1o2|2e2.1o2|3e2.2o2|i	0.0000;0.0000;0.0000;0.0000	5.108e-21;5.108e-21;5.108e-21;5.108e-21	1.000e+00;1.000e+00;1.000e+00;1.000e+00	0.0001;0.0001;0.0010;0.9987	0.0003;0.0003;0.0014;0.9981	3	3	127571455-127579367;127579132-127579376;127579165-127579382;127579359-127579366	127579359-127579366	Fus
ENSMUSG00000012296.17	ENSMUSG00000012296.17:t:46575809-46575904	t|1e1.1o1|1e2.1o1|1e3.1o1|1e4.1o1|1e5.1o1|1e6.1o1	-0.0001;0.0000;0.0848;-0.0640;0.0000;0.0000	5.107e-21;5.090e-21;1.896e-02;7.366e-03;5.090e-21;5.090e-21	9.976e-01;1.000e+00;1.088e-01;1.831e-01;1.000e+00;1.000e+00	0.0229;0.0085;0.5261;0.4360;0.0002;0.0057	0.0054;0.0056;0.6213;0.3608;0.0003;0.0075	6	7	46575904-46593886;46575904-46593578;46575904-46593272;46575904-46582726;46575904-46581665;46575904-46580654		Tjap1
ENSMUSG00000032531.16	ENSMUSG00000032531.16:t:102608847-102610617	t|1e2.1o1|2e1.1o2	0.0000;0.0000	5.090e-21;5.090e-21	1.000e+00;1.000e+00	0.9996;0.0004	0.9996;0.0004	2	3	102608168-102608847;102605676-102609147		Amotl2
ENSMUSG00000022555.13	ENSMUSG00000022555.13:t:76388241-76388522	t|1e1.1o1|1e2.1o1	0.0000;-0.0000	5.090e-21;5.090e-21	1.000e+00;1.000e+00	0.0011;0.9989	0.0094;0.9906	2	3	76388420-76390766;76388420-76388549		Dgat1
ENSMUSG00000045962.17	ENSMUSG00000045962.17:s:119933032-119933157	s|1e1.1o2|1e1.2o2|1e2.1o1|1e3.1o1	0.2584;0.0006;-0.1369;-0.1317	9.363e-01;5.262e-21;1.116e-01;9.074e-02	1.389e-11;9.742e-01;2.006e-02;2.125e-02	0.0301;0.0061;0.4193;0.5407	0.2833;0.0312;0.2768;0.4074	4	4	119931193-119933032;119930863-119933032;119929930-119933032;119928956-119933032		Wnk1
ENSMUSG00000023952.14	ENSMUSG00000023952.14:s:46479072-46479336	s|1e1.1o1|i	0.0000;-0.0000	5.108e-21;5.108e-21	1.000e+00;1.000e+00	0.0008;0.9992	0.0010;0.9990	1	2	46479101-46479413;46479337-46479412	46479337-46479412	Gtpbp2
ENSMUSG00000028207.19	ENSMUSG00000028207.19:s:9633116-9635969	s|1e1.1o1|1e2.1o1|1e3.1o1|1e4.1o1	-0.0496;0.3414;-0.3238;0.0000	2.139e-20;1.000e+00;9.991e-01;5.090e-21	4.439e-01;2.320e-20;0.000e+00;1.000e+00	0.0840;0.0002;0.9134;0.0011	0.0318;0.3593;0.6015;0.0064	4	5	9630952-9635901;9624401-9635901;9610938-9635901;9604629-9635901		Asph
ENSMUSG00000056121.17	ENSMUSG00000056121.17:s:78692173-78692248	s|1e1.1o1|1e2.2o2	-0.0000;0.0000	5.090e-21;5.090e-21	1.000e+00;1.000e+00	0.9979;0.0021	0.9988;0.0012	2	3	78689102-78692173;78685858-78692173		Fez2
ENSMUSG00000026457.15	ENSMUSG00000026457.15:t:134350659-134350893	t|1e1.1o1|1e2.1o1	-0.0074;0.0074	7.188e-08;7.192e-08	6.370e-01;6.370e-01	0.6984;0.3016	0.6857;0.3143	2	3	134343323-134350659;134343727-134350659		Adipor1
ENSMUSG00000040690.16	ENSMUSG00000040690.16:t:129967033-129967086	t|1e1.1o1|1e2.1o1	-0.2159;0.2159	6.181e-01;6.181e-01	5.580e-04;5.580e-04	0.7453;0.2547	0.5220;0.4780	2	3	129966678-129967033;129966909-129967033		Col16a1
ENSMUSG00000104960.3	ENSMUSG00000104960.3:t:123301194-123301309	t|1e1.1o1|1e2.1o1	0.0000;-0.0000	5.090e-21;3.372e-17	1.000e+00;1.000e+00	0.0012;0.9988	0.0031;0.9969	2	3	123301309-123301761;123301309-123301466		Snhg8
ENSMUSG00000013846.11	ENSMUSG00000013846.11:t:67000402-67000456	t|1e1.1o1|1e2.1o1	0.0000;-0.0000	5.090e-21;5.090e-21	1.000e+00;1.000e+00	0.9971;0.0029	0.9991;0.0009	2	3	67000456-67024892;67000456-67000698		St3gal1
ENSMUSG00000014303.14	ENSMUSG00000014303.14:s:4429615-4429733	s|1e1.1o1|1e2.1o1	-0.0033;0.0033	6.188e-21;6.083e-21	8.739e-01;8.739e-01	0.9825;0.0175	0.9583;0.0417	2	3	4429733-4431250;4429733-4439473		Glis2
ENSMUSG00000029413.15	ENSMUSG00000029413.15:s:92410368-92410641	s|1e1.1o1|1e2.1o1	-0.0000;0.0000	1.287e-19;5.098e-21	9.988e-01;9.988e-01	0.9831;0.0169	0.9877;0.0123	2	3	92409239-92410368;92407490-92410368		Naaa
ENSMUSG00000019823.18	ENSMUSG00000019823.18:t:41354006-41354310	t|1e1.1o1|1e2.1o1	0.0000;-0.0000	5.090e-21;5.090e-21	1.000e+00;1.000e+00	0.9975;0.0025	0.9984;0.0016	2	3	41352536-41354006;41353316-41354006		Mical1
ENSMUSG00000039989.8	ENSMUSG00000039989.8:s:118975358-118975454	s|1e1.1o1|2e1.1o1	-0.0000;0.0000	3.234e-19;5.096e-21	9.991e-01;9.991e-01	0.9987;0.0013	0.9895;0.0105	2	2	118973409-118975389;118973409-118975358		Cbx4
ENSMUSG00000028402.19	ENSMUSG00000028402.19:t:81274567-81274734	t|1e1.1o1|1e2.1o1	-0.1054;0.1054	6.717e-02;6.717e-02	6.579e-02;6.579e-02	0.7118;0.2882	0.5903;0.4097	2	3	81274734-81278241;81274734-81276863		Mpdz
ENSMUSG00000027671.15	ENSMUSG00000027671.15:t:32768666-32768766	t|1e1.1o1|1e2.1o1	0.0000;0.0000	5.090e-21;5.090e-21	1.000e+00;1.000e+00	0.0003;0.9997	0.0005;0.9995	2	3	32766093-32768666;32766424-32768666		Actl6a
ENSMUSG00000023460.15	ENSMUSG00000023460.15:s:66812783-66813088	s|1e1.1o1|1e2.1o1	-0.0000;0.0000	5.090e-21;5.090e-21	1.000e+00;1.000e+00	0.0149;0.9851	0.0056;0.9944	2	3	66812173-66813028;66807443-66813028		Rab12
ENSMUSG00000028975.17	ENSMUSG00000028975.17:s:149126178-149126262	s|1e1.1o1|1e2.1o1|1e3.1o1	0.0000;0.0000;-0.0000	5.090e-21;5.090e-21;5.090e-21	1.000e+00;1.000e+00;1.000e+00	0.0005;0.0005;0.9989	0.0007;0.0007;0.9986	3	4	149115733-149126178;149099166-149126178;149068622-149126178		Pex14
ENSMUSG00000030216.13	ENSMUSG00000030216.13:t:136796726-136797696	t|1e1.1o1|1e2.1o1	0.0000;0.0000	5.090e-21;5.090e-21	1.000e+00;1.000e+00	0.0014;0.9986	0.0020;0.9980	2	3	136797696-136799792;136797696-136798175		Wbp11
ENSMUSG00000015149.15	ENSMUSG00000015149.15:s:28487187-28487253	s|1e1.1o2|1e1.2o2	0.0000;0.0000	5.090e-21;5.090e-21	1.000e+00;1.000e+00	0.9994;0.0006	0.9983;0.0017	2	2	28487253-28487342;28487253-28487345		Sirt2
ENSMUSG00000027996.14	ENSMUSG00000027996.14:s:83676633-83676713	s|1e1.1o1|1e2.1o1|1e3.1o1	0.0000;0.0000;0.0000	5.090e-21;5.090e-21;5.090e-21	1.000e+00;1.000e+00;1.000e+00	0.0017;0.0045;0.9935	0.0003;0.0052;0.9945	3	4	83676713-83677411;83676713-83679347;83676713-83680425		Sfrp2
ENSMUSG00000028199.19	ENSMUSG00000028199.19:s:154310529-154310752	s|1e1.1o1|2e1.1o1	0.0133;-0.0133	3.060e-12;1.036e-20	6.337e-01;6.337e-01	0.9390;0.0610	0.9584;0.0416	2	2	154310652-154312016;154310752-154312016		Cryz
ENSMUSG00000028618.12	ENSMUSG00000028618.12:s:107035596-107036114	s|1e1.1o1|2e1.1o1|2e2.1o1|2e3.1o1	0.0000;0.0000;0.0000;0.0000	5.090e-21;5.090e-21;5.090e-21;5.090e-21	1.000e+00;1.000e+00;1.000e+00;1.000e+00	0.0001;0.9996;0.0001;0.0001	0.0001;0.9997;0.0001;0.0001	4	4	107035952-107042975;107036114-107042975;107036114-107044816;107036114-107047732		Tmem59
ENSMUSG00000055436.19	ENSMUSG00000055436.19:s:157732163-157732495	s|1e1.1o1|1e2.1o1|1e3.1o1|1e4.1o1|i	0.0000;0.0107;0.0000;-0.1687;0.1674	5.108e-21;8.104e-21;5.108e-21;2.413e-01;2.065e-01	1.000e+00;7.088e-01;1.000e+00;1.899e-04;5.663e-05	0.0023;0.0402;0.0122;0.8107;0.1349	0.0081;0.0506;0.0002;0.6454;0.2927	4	5	157730398-157732362;157729868-157732362;157728996-157732362;157728587-157732362;157730399-157732162	157730399-157732162	Srsf11
ENSMUSG00000038372.15	ENSMUSG00000038372.15:s:32418336-32418380	s|1e1.1o1|2e1.1o1	0.0001;-0.0001	5.108e-21;3.813e-13	9.972e-01;9.972e-01	0.0014;0.9986	0.0100;0.9900	2	2	32411285-32418343;32411285-32418336		Gmds
ENSMUSG00000026484.14	ENSMUSG00000026484.14:s:151376470-151376706	s|1e1.1o1|1e2.1o1|1e3.1o1	0.0001;0.0000;-0.0001	5.106e-21;5.090e-21;8.141e-16	9.975e-01;1.000e+00;9.963e-01	0.0014;0.0014;0.9972	0.0126;0.0018;0.9856	3	4	151363206-151376470;151356890-151376470;151354376-151376470		Rnf2
ENSMUSG00000066643.13	ENSMUSG00000066643.13:s:9031032-9031160	s|1e1.1o1|1e2.1o1	-0.0000;0.0000	6.896e-21;5.091e-21	9.998e-01;9.998e-01	0.9942;0.0058	0.9939;0.0061	2	3	9031160-9032761;9031160-9035629		Wdr35
ENSMUSG00000010110.18	ENSMUSG00000010110.18:s:8719618-8720034	s|1e1.1o1|1e2.1o1	0.0007;-0.0007	5.306e-21;5.329e-21	9.679e-01;9.679e-01	0.9742;0.0258	0.9876;0.0124	2	3	8719861-8720218;8719861-8720444		Stx5a
ENSMUSG00000039536.17	ENSMUSG00000039536.17:s:166796820-166797304	s|1e1.1o2|1e1.2o2	0.0000;0.0000	5.090e-21;5.090e-21	1.000e+00;1.000e+00	0.9975;0.0025	0.9964;0.0036	2	2	166795271-166796820;166795265-166796820		Stau1
ENSMUSG00000078974.11	ENSMUSG00000078974.11:t:16456092-16456472	t|1e1.1o3|1e1.2o3|1e1.3o3|1e2.1o1	0.0192;-0.0148;-0.0071;0.0000	2.134e-09;1.014e-20;7.548e-21;5.090e-21	5.533e-01;6.450e-01;7.186e-01;1.000e+00	0.8364;0.0663;0.0932;0.0024	0.8680;0.0461;0.0752;0.0075	4	3	16456472-16458104;16456472-16458100;16456472-16458079;16456472-16457980		Sec61g
ENSMUSG00000034401.17	ENSMUSG00000034401.17:s:111603338-111603475	s|1e1.1o1|1e2.1o1	0.0001;-0.0001	9.048e-17;5.107e-21	9.976e-01;9.976e-01	0.9890;0.0110	0.9967;0.0033	2	3	111603475-111604952;111603475-111624860		Spata6
ENSMUSG00000031848.16	ENSMUSG00000031848.16:t:71130604-71130784	t|1e1.1o1|1e2.1o2|1e2.2o2	0.0000;0.0000;-0.0000	5.090e-21;5.090e-21;5.090e-21	1.000e+00;1.000e+00;1.000e+00	0.0026;0.0116;0.9853	0.0005;0.0059;0.9936	3	3	71129246-71130604;71130508-71130604;71130526-71130604		Lsm4
ENSMUSG00000057506.6	ENSMUSG00000057506.6:s:44130563-44131017	s|1e1.1o1|1e2.1o1	0.0000;-0.0000	5.090e-21;5.090e-21	1.000e+00;1.000e+00	0.0061;0.9939	0.0133;0.9867	2	3	44130466-44130563;44128152-44130563		Bloc1s2
ENSMUSG00000024019.19	ENSMUSG00000024019.19:t:29904769-29905023	t|1e1.1o1|1e2.1o1|2e2.1o1	0.0000;0.0000;-0.0000	5.090e-21;5.090e-21;5.090e-21	1.000e+00;9.999e-01;9.999e-01	0.0004;0.9825;0.0171	0.0005;0.9837;0.0159	3	3	29899634-29904825;29901168-29904825;29901168-29904883		Cmtr1
ENSMUSG00000006498.17	ENSMUSG00000006498.17:s:79694786-79694815	s|1e1.1o2|1e1.2o2|i	0.0000;0.0000;0.0000	5.108e-21;5.108e-21;5.108e-21	1.000e+00;1.000e+00;1.000e+00	0.0001;0.0001;0.9998	0.0009;0.0002;0.9989	2	2	79694815-79694906;79694815-79694923;79694816-79694827	79694816-79694827	Ptbp1
ENSMUSG00000026277.15	ENSMUSG00000026277.15:s:93554747-93554855	s|1e1.1o1|i	0.0011;-0.0011	7.212e-21;7.230e-21	7.067e-01;7.067e-01	0.8531;0.1469	0.8528;0.1472	1	2	93553930-93554747;93553931-93554746	93553931-93554746	Stk25
ENSMUSG00000032498.10	ENSMUSG00000032498.10:t:111076944-111078381	t|1e1.1o1|1e2.1o1	0.0009;-0.0009	5.378e-21;1.090e-12	9.577e-01;9.577e-01	0.0141;0.9859	0.0225;0.9775	2	3	111078381-111084696;111078381-111081932		Mlh1
ENSMUSG00000019082.19	ENSMUSG00000019082.19:s:141013489-141013549	s|1e1.1o1|2e1.1o1|3e1.1o1	0.0000;-0.0000;0.0000	5.091e-21;3.459e-14;5.091e-21	9.999e-01;9.997e-01;9.999e-01	0.0051;0.9936;0.0013	0.0025;0.9949;0.0025	3	2	141012666-141013506;141012666-141013494;141012666-141013489		Slc25a22
ENSMUSG00000021012.17	ENSMUSG00000021012.17:t:98722444-98722484	t|1e1.1o1|1e2.1o1	-0.0019;0.0019	5.744e-21;5.684e-21	9.185e-01;9.185e-01	0.0399;0.9601	0.0247;0.9753	2	3	98713781-98722444;98719151-98722444		Zc3h14
ENSMUSG00000033767.15	ENSMUSG00000033767.15:s:83812340-83812422	s|1e2.2o2|2e1.1o1	0.0000;-0.0000	5.090e-21;5.090e-21	1.000e+00;1.000e+00	0.0007;0.9993	0.0014;0.9986	2	3	83805808-83812393;83808773-83812340		Tmem131l
ENSMUSG00000024357.11	ENSMUSG00000024357.11:t:35481693-35481813	t|1e2.1o1|2e1.1o1	0.0000;0.0000	5.090e-21;5.090e-21	1.000e+00;1.000e+00	0.9995;0.0005	0.9994;0.0006	2	3	35481813-35551110;35481808-35571320		Sil1
ENSMUSG00000019948.5	ENSMUSG00000019948.5:t:89564003-89564084	t|1e1.1o1|1e2.1o1	0.0161;-0.0161	4.963e-07;4.960e-07	6.101e-01;6.101e-01	0.0165;0.9835	0.0542;0.9458	2	3	89564084-89568036;89564084-89564762		Actr6
ENSMUSG00000030583.17	ENSMUSG00000030583.17:t:29065009-29066716	t|1e1.1o1|1e2.1o2|1e2.2o2	-0.0000;0.0000;0.0000	7.853e-15;5.090e-21;5.090e-21	9.998e-01;1.000e+00;1.000e+00	0.9976;0.0012;0.0012	0.9954;0.0023;0.0023	3	3	29066227-29070390;29066227-29067049;29066227-29066899		Sipa1l3
ENSMUSG00000030795.19	ENSMUSG00000030795.19:t:127570959-127571154	t|1e1.1o1|1e2.1o1|2e2.1o1	0.0000;0.0180;-0.0182	5.090e-21;1.022e-20;1.133e-20	1.000e+00;6.179e-01;6.169e-01	0.0001;0.6751;0.3249	0.0001;0.7009;0.2990	3	3	127568758-127571010;127569043-127571010;127569043-127571013		Fus
ENSMUSG00000025857.11	ENSMUSG00000025857.11:s:139135978-139136590	s|1e1.2o2|2e1.1o2	0.0000;-0.0000	5.090e-21;2.175e-16	1.000e+00;1.000e+00	0.0023;0.9977	0.0032;0.9968	2	2	139136116-139137300;139136590-139137238		Dnaaf5
ENSMUSG00000028556.16	ENSMUSG00000028556.16:s:98889270-98889439	s|1e1.1o1|1e2.1o1|1e3.1o1	-0.0058;0.0038;-0.0001	5.869e-09;9.167e-10;5.284e-21	6.797e-01;6.873e-01;9.726e-01	0.1011;0.8827;0.0195	0.0851;0.8914;0.0219	3	4	98881973-98889270;98880695-98889270;98879696-98889270		Dock7
ENSMUSG00000027575.20	ENSMUSG00000027575.20:t:180613777-180613948	t|1e1.1o1|1e2.1o1	-0.0001;0.0001	5.113e-21;5.111e-21	9.968e-01;9.968e-01	0.0231;0.9769	0.0098;0.9902	2	3	180612907-180613777;180613476-180613777		Arfgap1
ENSMUSG00000032046.16	ENSMUSG00000032046.16:s:150680231-150680314	s|1e1.1o2|1e1.2o2|1e2.1o1|2e1.2o2	0.0000;-0.0000;0.0000;0.0000	5.090e-21;5.092e-21;5.090e-21;5.090e-21	1.000e+00;9.997e-01;1.000e+00;1.000e+00	0.0009;0.9779;0.0210;0.0002	0.0036;0.9759;0.0192;0.0014	4	3	150679630-150680235;150679354-150680235;150677271-150680235;150679354-150680231		Abhd12
ENSMUSG00000022322.9	ENSMUSG00000022322.9:s:4798705-4798825	s|1e1.1o1|1e2.1o1	-0.0000;0.0000	5.090e-21;5.090e-21	1.000e+00;1.000e+00	0.9986;0.0014	0.9989;0.0011	2	3	4794578-4798705;4791966-4798705		Shcbp1
ENSMUSG00000045098.20	ENSMUSG00000045098.20:s:3852788-3853421	s|1e1.1o2|1e1.2o2	-0.0000;0.0000	5.115e-21;5.113e-21	9.965e-01;9.965e-01	0.9891;0.0109	0.9786;0.0214	2	2	3852897-3854395;3852897-3854448		Kmt5b
ENSMUSG00000006412.11	ENSMUSG00000006412.11:s:171184273-171184396	s|1e1.1o2|1e1.2o2	0.0000;0.0000	5.090e-21;5.090e-21	1.000e+00;1.000e+00	0.0003;0.9997	0.0005;0.9995	2	2	171184396-171185356;171184396-171185418		Pfdn2
ENSMUSG00000023991.17	ENSMUSG00000023991.17:t:48198818-48199145	t|1e1.1o1|1e2.1o1	-0.0000;0.0000	5.090e-21;5.090e-21	1.000e+00;1.000e+00	0.9987;0.0013	0.9985;0.0015	2	3	48199145-48215221;48199145-48199322		Foxp4
ENSMUSG00000007617.19	ENSMUSG00000007617.19:s:93440265-93441810	s|1e1.1o1|1e2.1o1|1e3.1o1	0.0000;-0.0000;-0.0000	8.529e-14;5.091e-21;5.091e-21	9.995e-01;9.999e-01;9.999e-01	0.9947;0.0026;0.0026	0.9956;0.0022;0.0022	3	4	93441810-93478264;93441810-93522853;93441810-93524032		Homer1
ENSMUSG00000021027.18	ENSMUSG00000021027.18:t:55649681-55651056	t|1e2.1o1|2e1.1o1|2e2.1o1	0.0000;0.0000;0.0000	5.090e-21;5.090e-21;5.090e-21	1.000e+00;1.000e+00;1.000e+00	0.0007;0.0026;0.9968	0.0007;0.0007;0.9987	3	3	55651056-55658858;55651053-55659419;55651053-55658858		Ralgapa1
ENSMUSG00000024970.6	ENSMUSG00000024970.6:s:7351387-7351512	s|1e1.1o1|1e2.2o2	-0.0000;0.0000	5.090e-21;5.090e-21	1.000e+00;1.000e+00	0.9991;0.0009	0.9989;0.0011	2	3	7351219-7351387;7335308-7351387		Spindoc
ENSMUSG00000030613.14	ENSMUSG00000030613.14:s:92217680-92217783	s|1e1.1o1|1e2.1o1	0.0001;-0.0001	5.127e-21;5.131e-21	9.943e-01;9.943e-01	0.9717;0.0283	0.9879;0.0121	2	3	92217783-92221747;92217783-92223830		Ccdc90b
ENSMUSG00000030917.14	ENSMUSG00000030917.14:s:119701576-119701738	s|1e1.1o1|1e2.1o1	0.0000;-0.0000	5.090e-21;2.752e-19	1.000e+00;1.000e+00	0.0017;0.9983	0.0027;0.9973	2	3	119701738-119702138;119701738-119703853		Tmem159
ENSMUSG00000018425.19	ENSMUSG00000018425.19:t:86697286-86697453	t|1e1.1o1|1e2.1o1	-0.0000;0.0000	2.773e-18;5.090e-21	1.000e+00;1.000e+00	0.9975;0.0025	0.9970;0.0030	2	3	86697453-86698264;86697453-86697735		Dhx40
ENSMUSG00000037679.10	ENSMUSG00000037679.10:s:112577844-112578470	s|1e1.1o1|1e2.1o1	-0.0000;0.0000	5.091e-21;5.091e-21	9.999e-01;9.999e-01	0.9952;0.0048	0.9826;0.0174	2	3	112578470-112578982;112578470-112581329		Inf2
ENSMUSG00000052488.8	ENSMUSG00000052488.8:s:73228902-73229070	s|1e1.1o2|1e1.2o2	-0.0001;0.0001	9.729e-21;5.116e-21	9.960e-01;9.960e-01	0.9879;0.0121	0.9818;0.0182	2	2	73228629-73228902;73228624-73228902		Cherp
ENSMUSG00000063253.12	ENSMUSG00000063253.12:s:84164614-84164685	s|1e1.1o2|1e1.2o2|1e2.1o1	-0.0032;0.0031;0.0000	7.360e-21;7.214e-21;5.090e-21	7.430e-01;7.474e-01;1.000e+00	0.9096;0.0902;0.0002	0.9094;0.0902;0.0004	3	3	84164265-84164614;84164262-84164614;84157233-84164614		Scoc
ENSMUSG00000048701.14	ENSMUSG00000048701.14:s:70023521-70023645	s|1e1.1o1|1e2.1o1	-0.0143;0.0143	2.620e-06;2.620e-06	5.727e-01;5.727e-01	0.0659;0.9341	0.0435;0.9565	2	3	70023645-70023757;70023645-70024908		Ccdc6
ENSMUSG00000026781.18	ENSMUSG00000026781.18:t:22968156-22968228	t|1e1.1o1|1e2.1o1	0.0015;-0.0015	9.190e-09;9.185e-09	7.480e-01;7.480e-01	0.0831;0.9169	0.0844;0.9156	2	3	22959631-22968156;22965622-22968156		Acbd5
ENSMUSG00000031963.9	ENSMUSG00000031963.9:s:23292725-23292770	s|1e1.1o1|1e2.1o1	-0.0001;0.0001	5.123e-21;5.120e-21	9.954e-01;9.954e-01	0.9829;0.0171	0.9773;0.0227	2	3	23292770-23310646;23292770-23317791		Bmper
ENSMUSG00000017754.14	ENSMUSG00000017754.14:t:164696186-164696341	t|1e1.1o1|1e2.1o1	-0.0024;0.0024	5.897e-21;5.819e-21	9.025e-01;9.025e-01	0.0385;0.9615	0.0205;0.9795	2	3	164696341-164698624;164696341-164696847		Pltp
ENSMUSG00000002635.12	ENSMUSG00000002635.12:s:33888540-33888881	s|1e1.1o1|1e2.1o1	0.0382;-0.0382	6.749e-06;6.748e-06	3.491e-01;3.491e-01	0.9117;0.0883	0.9621;0.0379	2	3	33885867-33888774;33884236-33888774		Pdcd2l
ENSMUSG00000020610.18	ENSMUSG00000020610.18:t:109324605-109324879	t|1e1.1o1|1e2.1o1	-0.0000;0.0000	5.090e-21;5.090e-21	1.000e+00;1.000e+00	0.9992;0.0008	0.9945;0.0055	2	3	109320878-109324716;109323793-109324716		Amz2
ENSMUSG00000024194.17	ENSMUSG00000024194.17:s:27157701-27157760	s|1e1.1o2|1e1.2o2|1e2.1o1	-0.0101;0.0503;-0.0000	8.417e-21;2.001e-20;5.095e-21	7.232e-01;4.715e-01;9.994e-01	0.0491;0.9223;0.0284	0.0180;0.9779;0.0041	3	3	27157623-27157701;27157591-27157701;27157441-27157701		Cuta
ENSMUSG00000034075.11	ENSMUSG00000034075.11:s:84545327-84545524	s|1e1.1o1|1e2.1o1	-0.0000;0.0000	5.090e-21;5.090e-21	1.000e+00;1.000e+00	0.0020;0.9980	0.0017;0.9983	2	3	84543978-84545327;84541816-84545327		Zdhhc5
ENSMUSG00000044150.13	ENSMUSG00000044150.13:t:158350534-158351010	t|1e1.1o1|1e2.1o1|1e3.1o1	0.0000;0.0202;-0.0207	5.090e-21;3.482e-03;3.604e-03	9.999e-01;3.958e-01;3.923e-01	0.0016;0.7817;0.2167	0.0024;0.8161;0.1815	3	4	158342949-158350915;158349538-158350915;158350361-158350915		Bclaf3
ENSMUSG00000033124.17	ENSMUSG00000033124.17:t:75159538-75159760	t|1e1.1o1|1e2.1o1	0.0000;-0.0000	5.090e-21;5.090e-21	1.000e+00;1.000e+00	0.0100;0.9900	0.0143;0.9857	2	3	75159760-75161333;75159760-75161100		Atg9a
ENSMUSG00000028273.16	ENSMUSG00000028273.16:s:142020167-142020209	s|1e1.1o2|1e1.2o2|1e2.1o1	-0.5199;0.3375;0.1545	1.000e+00;1.000e+00;5.139e-02	0.000e+00;2.371e-20;1.050e-07	0.9595;0.0398;0.0006	0.4605;0.3627;0.1734	3	3	142018302-142020167;142017975-142020167;142015305-142020167		Pdlim5
ENSMUSG00000029221.16	ENSMUSG00000029221.16:t:67491849-67492011	t|1e1.1o1|2e2.1o1	0.0000;0.0000	5.090e-21;5.090e-21	1.000e+00;1.000e+00	0.0009;0.9991	0.0007;0.9993	2	3	67487294-67491849;67490464-67491909		Slc30a9
ENSMUSG00000028465.17	ENSMUSG00000028465.17:t:43556621-43556783	t|1e1.1o1|1e2.1o1	0.0000;0.0000	5.090e-21;5.090e-21	1.000e+00;1.000e+00	0.9977;0.0023	0.9952;0.0048	2	3	43556783-43562130;43556783-43558381		Tln1
ENSMUSG00000019942.14	ENSMUSG00000019942.14:s:69188666-69188768	s|1e1.1o1|1e2.1o1	0.0000;0.0000	5.090e-21;5.090e-21	1.000e+00;1.000e+00	0.0003;0.9997	0.0009;0.9991	2	3	69187512-69188666;69185988-69188666		Cdk1
ENSMUSG00000023079.15	ENSMUSG00000023079.15:t:134412594-134413356	t|1e1.1o1|1e2.1o1	0.0000;0.0000	5.090e-21;5.090e-21	1.000e+00;1.000e+00	0.0033;0.9967	0.0006;0.9994	2	3	134412777-134417985;134412777-134413873		Gtf2ird1
ENSMUSG00000034032.16	ENSMUSG00000034032.16:s:119597340-119598729	s|1e1.1o1|2e1.1o1	0.0000;-0.0000	5.090e-21;5.290e-21	1.000e+00;1.000e+00	0.0013;0.9987	0.0024;0.9976	2	2	119595396-119598393;119595396-119597973		Rpap1
ENSMUSG00000030697.8	ENSMUSG00000030697.8:s:126389685-126391512	s|1e1.1o2|1e1.2o2|1e2.1o1	0.0000;-0.0000;0.0000	5.090e-21;5.092e-21;5.090e-21	1.000e+00;9.997e-01;1.000e+00	0.0095;0.9896;0.0010	0.0155;0.9815;0.0031	3	3	126388306-126391233;126388247-126391233;126387606-126391233		Ppp4c
ENSMUSG00000034412.14	ENSMUSG00000034412.14:t:4162311-4162899	t|1e1.1o1|1e2.1o1	0.0000;-0.0000	5.090e-21;5.090e-21	1.000e+00;1.000e+00	0.0011;0.9989	0.0014;0.9986	2	3	4160033-4162785;4162247-4162785		Tbc1d10a
ENSMUSG00000025261.19	ENSMUSG00000025261.19:s:150618220-150618288	s|1e1.1o1|1e2.1o1	0.0134;-0.0134	2.347e-05;2.347e-05	5.383e-01;5.383e-01	0.0971;0.9029	0.1258;0.8742	2	3	150618288-150619218;150618288-150623052		Huwe1
ENSMUSG00000036202.17	ENSMUSG00000036202.17:s:52006260-52006406	s|1e1.1o1|1e2.1o2|1e2.2o2	-0.0565;0.0561;0.0000	6.940e-03;6.738e-03;5.090e-21	1.998e-01;2.017e-01;1.000e+00	0.8582;0.1409;0.0009	0.7775;0.2211;0.0013	3	3	52006406-52006680;52006406-52006847;52006406-52006854		Rif1
ENSMUSG00000017686.18	ENSMUSG00000017686.18:s:80116889-80116942	s|1e1.1o1|1e2.1o1	-0.0000;0.0000	5.092e-21;5.091e-21	9.998e-01;9.998e-01	0.9990;0.0010	0.9857;0.0143	2	3	80116942-80118106;80116942-80124208		Rhot1
ENSMUSG00000020166.16	ENSMUSG00000020166.16:t:116342946-116343093	t|1e1.1o1|1e2.1o1|1e3.1o1	0.0000;-0.0010;0.0056	5.091e-21;5.434e-21;6.868e-21	9.998e-01;9.547e-01;8.027e-01	0.0092;0.0361;0.9540	0.0165;0.0140;0.9685	3	4	116343093-116384938;116343093-116363732;116343093-116353222		Cnot2
ENSMUSG00000049577.16	ENSMUSG00000049577.16:t:123062171-123063990	t|1e2.1o1|2e1.1o1|2e2.1o1	0.0006;0.0000;-0.0005	1.737e-18;5.090e-21;5.257e-21	9.723e-01;1.000e+00;9.772e-01	0.9696;0.0010;0.0293	0.9917;0.0014;0.0066	3	3	123061998-123062171;123061766-123062252;123061998-123062252		Zfpm1
ENSMUSG00000026238.15	ENSMUSG00000026238.15:t:86456895-86456966	t|1e1.1o1|1e2.1o1	0.0000;0.0000	5.090e-21;5.090e-21	1.000e+00;1.000e+00	0.9987;0.0013	0.9958;0.0042	2	3	86454672-86456895;86456578-86456895		Ptma
ENSMUSG00000020521.8	ENSMUSG00000020521.8:s:86375483-86375625	s|1e1.1o1|1e2.1o1	0.0000;-0.0000	5.090e-21;5.090e-21	1.000e+00;1.000e+00	0.0011;0.9989	0.0015;0.9985	2	3	86375625-86375777;86375625-86376887		Rnft1
ENSMUSG00000035629.20	ENSMUSG00000035629.20:s:32663368-32663558	s|1e1.1o1|1e2.1o1	0.0123;-0.0123	8.745e-21;8.451e-12	6.850e-01;6.850e-01	0.0152;0.9848	0.0480;0.9520	2	3	32661951-32663368;32658723-32663368		Rubcn
ENSMUSG00000027782.11	ENSMUSG00000027782.11:t:69009537-69009581	t|1e1.1o1|1e2.1o1	-0.0000;0.0000	5.090e-21;5.090e-21	1.000e+00;1.000e+00	0.9990;0.0010	0.9983;0.0017	2	3	69009581-69034065;69009581-69033843		Kpna4
ENSMUSG00000019087.14	ENSMUSG00000019087.14:s:73343856-73343930	s|1e1.1o1|1e2.2o2	0.0000;0.0000	5.090e-21;5.090e-21	1.000e+00;1.000e+00	0.9998;0.0002	0.9998;0.0002	2	3	73343930-73344184;73343930-73345567		Atp6ap1
ENSMUSG00000003068.18	ENSMUSG00000003068.18:t:79965739-79965945	t|1e1.1o1|1e2.1o1	0.0046;-0.0046	6.460e-21;6.606e-21	8.375e-01;8.375e-01	0.9557;0.0443	0.9744;0.0256	2	3	79963934-79965739;79965534-79965739		Stk11
ENSMUSG00000110234.3	ENSMUSG00000110234.3:t:105290227-105290367	t|1e1.1o1|1e2.1o1	0.0000;-0.0000	5.090e-21;5.090e-21	1.000e+00;1.000e+00	0.0059;0.9941	0.0058;0.9942	2	3	105289829-105290235;105290064-105290235		Gm45799
ENSMUSG00000029916.12	ENSMUSG00000029916.12:s:40326935-40331741	s|1e2.1o1|2e1.1o1	-0.0000;0.0000	1.116e-19;5.090e-21	1.000e+00;1.000e+00	0.9982;0.0018	0.9973;0.0027	2	3	40329366-40333979;40331741-40331948		Agk
ENSMUSG00000030802.15	ENSMUSG00000030802.15:s:127507093-127507251	s|1e1.1o2|1e1.2o2	-0.0000;0.0000	5.090e-21;5.090e-21	1.000e+00;1.000e+00	0.9995;0.0005	0.9991;0.0009	2	2	127507251-127507339;127507251-127507406		Bckdk
ENSMUSG00000021000.18	ENSMUSG00000021000.18:t:59226299-59226794	t|1e1.1o1|1e2.2o2|2e2.1o2	0.2697;-0.2703;0.0000	9.759e-01;9.769e-01;5.090e-21	2.558e-20;0.000e+00;1.000e+00	0.0083;0.9914;0.0003	0.2907;0.7087;0.0005	3	3	59220974-59226636;59223245-59226636;59223200-59226739		Mia2
ENSMUSG00000025786.18	ENSMUSG00000025786.18:s:122909416-122909546	s|1e1.1o1|1e2.1o1	-0.0312;0.0312	1.348e-07;1.345e-07	4.159e-01;4.159e-01	0.8047;0.1953	0.7625;0.2375	2	3	122907386-122909416;122899683-122909416		Zdhhc3
ENSMUSG00000003464.14	ENSMUSG00000003464.14:t:171957469-171957762	t|1e1.1o1|1e2.1o1|2e2.1o1	0.0000;-0.0000;0.0000	5.090e-21;5.090e-21;5.090e-21	1.000e+00;1.000e+00;1.000e+00	0.0050;0.9912;0.0032	0.0092;0.9858;0.0054	3	3	171954415-171957469;171956887-171957469;171956887-171957473		Pex19
ENSMUSG00000062729.13	ENSMUSG00000062729.13:s:171106697-171106887	s|1e1.1o1|i	0.0064;-0.0064	1.686e-04;1.686e-04	5.161e-01;5.161e-01	0.5039;0.4961	0.5180;0.4820	1	2	171105768-171106697;171105769-171106696	171105769-171106696	Ppox
ENSMUSG00000121513.1	ENSMUSG00000121513.1:t:10302886-10303018	t|1e1.1o1|1e2.1o1	0.0000;-0.0000	5.744e-21;5.090e-21	1.000e+00;1.000e+00	0.9970;0.0030	0.9977;0.0023	2	3	10303018-10315337;10303018-10304782		ENSMUSG00000121513
ENSMUSG00000069495.13	ENSMUSG00000069495.13:t:49425267-49425356	t|1e1.1o1|1e2.1o1	0.1738;-0.1738	3.006e-01;3.006e-01	2.819e-03;2.819e-03	0.0786;0.9214	0.2562;0.7438	2	3	49420155-49425267;49422247-49425267		Epc2
ENSMUSG00000020719.15	ENSMUSG00000020719.15:t:106674138-106674226	t|1e1.1o2|i	0.0000;0.0000	5.108e-21;5.108e-21	1.000e+00;1.000e+00	0.0003;0.9997	0.0003;0.9997	1	2	106674226-106677325;106674227-106674256	106674227-106674256	Ddx5
ENSMUSG00000052681.9	ENSMUSG00000052681.9:s:117653249-117653365	s|1e1.1o1|1e2.1o1	0.0000;0.0000	5.090e-21;5.090e-21	1.000e+00;1.000e+00	0.0004;0.9996	0.0006;0.9994	2	3	117652251-117653249;117651685-117653249		Rap1b
ENSMUSG00000036672.6	ENSMUSG00000036672.6:s:106575819-106575955	s|1e1.1o1|1e2.1o1	0.0272;-0.0272	1.260e-15;1.417e-20	5.414e-01;5.414e-01	0.9278;0.0722	0.9603;0.0397	2	3	106575687-106575819;106575531-106575819		Cenpt
ENSMUSG00000038542.15	ENSMUSG00000038542.15:s:13144143-13144197	s|1e1.1o1|1e2.1o1	-0.0000;0.0000	5.090e-21;5.090e-21	1.000e+00;1.000e+00	0.9941;0.0059	0.9927;0.0073	2	3	13140760-13144143;13136326-13144143		Pcid2
ENSMUSG00000028693.16	ENSMUSG00000028693.16:s:116468664-116469278	s|1e1.1o1|1e2.1o1	0.0292;-0.0292	1.145e-10;1.327e-10	5.181e-01;5.181e-01	0.1130;0.8870	0.1604;0.8396	2	3	116468574-116469169;116462960-116469169		Nasp
ENSMUSG00000026867.20	ENSMUSG00000026867.20:s:34596702-34596844	s|1e1.1o1|2e1.1o1|3e2.1o2	-0.0000;0.0000;0.0000	5.095e-21;5.096e-21;5.090e-21	9.993e-01;9.991e-01;1.000e+00	0.0164;0.9828;0.0008	0.0081;0.9907;0.0011	3	3	34596151-34596753;34596151-34596710;34594464-34596702		Gapvd1
ENSMUSG00000002524.18	ENSMUSG00000002524.18:s:75947391-75947480	s|1e1.1o1|1e2.1o1	0.0008;-0.0008	6.905e-15;4.009e-15	7.704e-01;7.704e-01	0.3720;0.6280	0.3804;0.6196	2	3	75946506-75947391;75944417-75947391		Puf60
ENSMUSG00000033735.10	ENSMUSG00000033735.10:s:85114421-85114748	s|1e1.1o1|1e2.1o1	-0.0000;0.0000	5.090e-21;5.090e-21	1.000e+00;1.000e+00	0.9996;0.0004	0.9987;0.0013	2	3	85114095-85114421;85113913-85114421		Spr
ENSMUSG00000042557.15	ENSMUSG00000042557.15:s:56993865-56994085	s|1e1.1o1|1e2.1o1	-0.0000;0.0000	3.043e-17;5.097e-21	9.989e-01;9.989e-01	0.9904;0.0096	0.9923;0.0077	2	3	56994085-56996662;56994085-57001721		Sin3a
ENSMUSG00000026825.18	ENSMUSG00000026825.18:t:32198483-32199076	t|1e1.1o1|1e2.1o1|1e3.1o1|i	0.0000;0.0022;0.0000;-0.0126	5.109e-21;5.647e-21;5.108e-21;1.656e-13	9.998e-01;9.211e-01;1.000e+00;7.028e-01	0.0082;0.0004;0.0004;0.9910	0.0120;0.0328;0.0022;0.9495	3	4	32199076-32202139;32199076-32200463;32199076-32199905;32199077-32199486	32199077-32199486	Dnm1
ENSMUSG00000031483.9	ENSMUSG00000031483.9:s:27518927-27518973	s|1e1.1o1|1e2.1o1	0.0000;-0.0000	5.090e-21;5.090e-21	1.000e+00;1.000e+00	0.0014;0.9986	0.0050;0.9950	2	3	27518973-27519203;27518973-27519367		Erlin2
ENSMUSG00000033653.19	ENSMUSG00000033653.19:t:21330269-21330311	t|1e1.1o1|1e2.1o1	-0.0000;0.0000	3.134e-18;5.090e-21	1.000e+00;1.000e+00	0.9976;0.0024	0.9970;0.0030	2	3	21325571-21330269;21327893-21330269		Vps8
ENSMUSG00000026694.20	ENSMUSG00000026694.20:t:162364688-162364900	t|1e1.1o1|1e2.1o1	0.0000;-0.0000	5.090e-21;6.078e-19	1.000e+00;1.000e+00	0.0011;0.9989	0.0028;0.9972	2	3	162364900-162369827;162364900-162366401		Mettl13
ENSMUSG00000024251.11	ENSMUSG00000024251.11:t:84617315-84617483	t|1e1.1o1|1e2.1o1	-0.0000;0.0000	1.066e-16;5.090e-21	9.999e-01;9.999e-01	0.9977;0.0023	0.9967;0.0033	2	3	84617483-84641454;84617483-84620952		Thada
ENSMUSG00000004270.14	ENSMUSG00000004270.14:t:124676970-124677063	t|1e1.1o1|1e2.1o1	0.0000;-0.0000	5.090e-21;5.090e-21	1.000e+00;1.000e+00	0.0140;0.9860	0.0171;0.9829	2	3	124675140-124676970;124676308-124676970		Lpcat3
ENSMUSG00000026927.18	ENSMUSG00000026927.18:s:26275510-26275621	s|1e1.1o1|2e1.1o1	0.0010;-0.0010	5.389e-21;5.661e-21	9.563e-01;9.563e-01	0.0225;0.9775	0.0329;0.9671	2	2	26275157-26275553;26275157-26275510		Entr1
ENSMUSG00000038762.16	ENSMUSG00000038762.16:s:36280538-36280653	s|1e1.1o1|1e2.1o1	0.0000;0.0000	5.090e-21;5.090e-21	1.000e+00;1.000e+00	0.0040;0.9960	0.0006;0.9994	2	3	36280125-36280538;36276015-36280538		Abcf1
ENSMUSG00000019461.13	ENSMUSG00000019461.13:t:69737734-69737901	t|1e1.1o1|1e2.1o1	-0.0212;0.0212	4.975e-06;4.975e-06	5.192e-01;5.192e-01	0.0712;0.9288	0.0402;0.9598	2	3	69737348-69737734;69737517-69737734		Plscr3
ENSMUSG00000032115.15	ENSMUSG00000032115.15:t:44292551-44292705	t|1e2.1o1|2e1.1o2	0.0000;0.0000	5.090e-21;5.090e-21	1.000e+00;1.000e+00	0.9996;0.0004	0.9995;0.0005	2	3	44292429-44292551;44292159-44292569		Hyou1
ENSMUSG00000031822.21	ENSMUSG00000031822.21:t:121301673-121302044	t|1e1.1o1|1e2.1o1	0.1316;-0.1316	6.265e-02;6.265e-02	1.545e-02;1.545e-02	0.0068;0.9932	0.1563;0.8437	2	3	121299645-121301673;121301017-121301673		Gse1
ENSMUSG00000025040.14	ENSMUSG00000025040.14:t:17437542-17437880	t|1e1.1o1|1e2.1o1	0.0000;-0.0000	5.090e-21;5.090e-21	1.000e+00;1.000e+00	0.9964;0.0036	0.9985;0.0015	2	3	17437698-17438392;17437698-17438108		Fundc1
ENSMUSG00000003099.12	ENSMUSG00000003099.12:t:16742515-16742637	t|1e1.1o1|1e2.1o1|2e2.1o1	0.0000;-0.0001;0.0000	5.090e-21;5.129e-21;5.101e-21	1.000e+00;9.946e-01;9.983e-01	0.0008;0.9840;0.0148	0.0024;0.9686;0.0289	3	3	16742637-16743800;16742637-16742918;16742633-16742918		Ppp5c
ENSMUSG00000026490.19	ENSMUSG00000026490.19:s:179978725-179978842	s|1e1.1o1|1e2.1o1	0.1834;-0.1834	3.438e-01;3.438e-01	9.903e-07;9.902e-07	0.0268;0.9732	0.2093;0.7907	2	3	179978842-179983360;179978842-179987171		Cdc42bpa
ENSMUSG00000022555.13	ENSMUSG00000022555.13:t:76388549-76388601	t|1e2.1o1|2e1.1o1|2e2.1o1	-0.0004;0.0000;0.0004	5.234e-21;5.090e-21;5.202e-21	9.803e-01;1.000e+00;9.829e-01	0.9922;0.0007;0.0071	0.9745;0.0007;0.0248	3	3	76388601-76388686;76388569-76388744;76388569-76388686		Dgat1
ENSMUSG00000038412.9	ENSMUSG00000038412.9:t:121681557-121681675	t|1e1.1o1|1e2.1o1|1e3.1o2|1e3.2o2|2e3.1o2	0.0000;0.0000;-0.0000;0.0000;0.0000	5.090e-21;5.090e-21;5.090e-21;5.090e-21;5.090e-21	1.000e+00;1.000e+00;1.000e+00;1.000e+00;1.000e+00	0.9872;0.0040;0.0070;0.0003;0.0003	0.9970;0.0003;0.0020;0.0003;0.0003	5	4	121681675-121686578;121681675-121685787;121681675-121685516;121681675-121685504;121681671-121685516		Higd1a
ENSMUSG00000020831.19	ENSMUSG00000020831.19:t:70126823-70127037	t|1e1.1o1|1e2.1o1|1e3.1o2|1e3.2o2	-0.0116;0.0000;0.0000;0.0123	1.699e-07;5.090e-21;5.090e-21;1.664e-07	6.093e-01;1.000e+00;1.000e+00;6.063e-01	0.2625;0.0022;0.0002;0.7353	0.2399;0.0005;0.0005;0.7592	4	4	70127037-70128357;70127037-70128086;70127037-70127714;70127037-70127703		0610010K14Rik
ENSMUSG00000020130.10	ENSMUSG00000020130.10:t:115076754-115076852	t|1e1.1o1|1e2.1o1	0.0000;-0.0000	2.340e-16;5.093e-21	9.996e-01;9.996e-01	0.9925;0.0075	0.9969;0.0031	2	3	115076852-115087287;115076852-115087116		Tbc1d15
ENSMUSG00000050891.11	ENSMUSG00000050891.11:t:58798545-58800598	t|1e1.1o1|1e2.1o1|1e3.1o1	0.0084;-0.0108;0.0000	2.746e-13;8.893e-21;5.095e-21	6.973e-01;6.977e-01;9.993e-01	0.9516;0.0475;0.0009	0.9639;0.0280;0.0081	3	4	58800598-58805528;58800598-58805132;58800598-58802761		Tatdn1
ENSMUSG00000056234.16	ENSMUSG00000056234.16:t:31899190-31899330	t|1e2.1o1|2e1.1o3	0.0000;0.0000	5.090e-21;5.090e-21	1.000e+00;1.000e+00	0.9996;0.0004	0.9996;0.0004	2	3	31898912-31899190;31894337-31899292		Ncoa4
ENSMUSG00000059743.13	ENSMUSG00000059743.13:s:89002167-89002239	s|1e1.1o2|1e1.2o2	0.0000;0.0000	5.090e-21;5.090e-21	1.000e+00;1.000e+00	0.0020;0.9980	0.0042;0.9958	2	2	89001884-89002167;89001836-89002167		Fdps
ENSMUSG00000019916.15	ENSMUSG00000019916.15:s:59179479-59179616	s|1e1.1o1|1e2.1o1	0.0000;0.0000	5.090e-21;5.090e-21	1.000e+00;1.000e+00	0.9944;0.0056	0.9862;0.0138	2	3	59179616-59184003;59179616-59186226		P4ha1
ENSMUSG00000002524.18	ENSMUSG00000002524.18:s:75951724-75952773	s|1e1.1o1|1e2.1o1|2e2.1o1	0.0000;-0.0000;0.0000	5.090e-21;5.090e-21;5.090e-21	1.000e+00;1.000e+00;1.000e+00	0.0117;0.9880;0.0003	0.0076;0.9919;0.0005	3	3	75951338-75952699;75949551-75952699;75949551-75952653		Puf60
ENSMUSG00000029634.16	ENSMUSG00000029634.16:s:146157212-146157294	s|1e1.1o1|1e2.1o1	0.0000;-0.0000	5.105e-21;5.106e-21	9.977e-01;9.977e-01	0.0084;0.9916	0.0159;0.9841	2	3	146156152-146157212;146154906-146157212		Rnf6
ENSMUSG00000060279.15	ENSMUSG00000060279.15:s:44578704-44578920	s|1e1.1o1|1e2.1o1	0.0000;-0.0000	5.090e-21;5.090e-21	1.000e+00;1.000e+00	0.0010;0.9990	0.0018;0.9982	2	3	44573339-44578704;44565894-44578704		Ap2a1
ENSMUSG00000018899.18	ENSMUSG00000018899.18:t:53665880-53665929	t|1e1.1o1|1e2.1o1	0.0000;0.0000	5.090e-21;5.090e-21	1.000e+00;1.000e+00	0.0007;0.9993	0.0007;0.9993	2	3	53665020-53665880;53665294-53665880		Irf1
ENSMUSG00000034593.17	ENSMUSG00000034593.17:t:75101055-75101419	t|1e1.1o1|1e2.1o1	0.0007;-0.0007	6.937e-21;3.542e-15	8.008e-01;8.008e-01	0.0409;0.9591	0.0423;0.9577	2	3	75097282-75101221;75099746-75101221		Myo5a
ENSMUSG00000029534.18	ENSMUSG00000029534.18:t:17834616-17836714	t|1e1.1o1|1e2.1o1|1e3.1o1	-0.0000;0.0000;0.0000	5.094e-21;2.422e-15;5.090e-21	9.994e-01;9.990e-01;1.000e+00	0.0065;0.9919;0.0017	0.0024;0.9953;0.0024	3	4	17694361-17834616;17819331-17834616;17834102-17834616		St7
ENSMUSG00000038736.11	ENSMUSG00000038736.11:t:44250378-44251990	t|1e1.1o1|1e2.1o1	0.0000;0.0000	5.090e-21;5.090e-21	1.000e+00;1.000e+00	0.0004;0.9996	0.0008;0.9992	2	3	44251990-44291058;44251990-44259907		Nudcd1
ENSMUSG00000042901.11	ENSMUSG00000042901.11:s:183078134-183079172	s|1e1.1o1|1e2.1o1|1e3.1o1	0.0000;0.0000;-0.0001	5.103e-21;5.090e-21;3.345e-17	9.980e-01;1.000e+00;9.974e-01	0.0007;0.0007;0.9986	0.0089;0.0013;0.9899	3	4	183079172-183079382;183079172-183079818;183079172-183085613		Aida
ENSMUSG00000072949.7	ENSMUSG00000072949.7:s:84059638-84061355	s|1e1.1o2|1e1.2o2	0.0479;-0.0479	3.691e-04;3.691e-04	3.291e-01;3.291e-01	0.9194;0.0806	0.9971;0.0029	2	2	84061355-84063554;84061355-84063855		Acot1
ENSMUSG00000043131.15	ENSMUSG00000043131.15:s:83306849-83307015	s|1e1.1o1|1e2.1o1	0.0000;0.0000	5.090e-21;5.090e-21	1.000e+00;1.000e+00	0.9996;0.0004	0.9993;0.0007	2	3	83307015-83309436;83307015-83315263		Mob1a
ENSMUSG00000015749.13	ENSMUSG00000015749.13:t:95844336-95844507	t|1e2.1o1|1e3.1o1|2e1.1o1	0.0000;0.0000;0.0000	5.090e-21;5.090e-21;5.090e-21	1.000e+00;1.000e+00;1.000e+00	0.0001;0.9991;0.0009	0.0027;0.9965;0.0006	3	4	95841370-95844336;95842210-95844336;95836962-95844432		Anp32e
ENSMUSG00000029390.14	ENSMUSG00000029390.14:s:124678758-124679032	s|1e1.1o1|i	0.0000;0.0000	5.108e-21;5.108e-21	1.000e+00;1.000e+00	0.0002;0.9998	0.0004;0.9996	1	2	124679032-124679078;124679033-124679077	124679033-124679077	Tmed2
ENSMUSG00000024056.11	ENSMUSG00000024056.11:s:71830577-71830654	s|1e1.1o1|1e2.1o1	0.0000;-0.0000	5.090e-21;5.090e-21	1.000e+00;1.000e+00	0.0037;0.9963	0.0045;0.9955	2	3	71830438-71830577;71828146-71830577		Ndc80
ENSMUSG00000022749.9	ENSMUSG00000022749.9:s:57003214-57003371	s|1e1.1o1|1e2.1o1	0.0085;-0.0085	7.624e-21;7.895e-21	7.503e-01;7.503e-01	0.9527;0.0473	0.9908;0.0092	2	3	57001899-57003214;56998383-57003214		Tbc1d23
ENSMUSG00000002372.10	ENSMUSG00000002372.10:t:57009763-57009890	t|1e1.1o1|1e2.1o1	0.0000;-0.0000	5.095e-21;5.095e-21	9.993e-01;9.993e-01	0.0173;0.9827	0.0183;0.9817	2	3	57003789-57009763;57008541-57009763		Ranbp3
ENSMUSG00000029203.17	ENSMUSG00000029203.17:t:65738729-65738811	t|1e1.1o1|1e2.1o1|1e3.1o1|1e4.1o1	0.0000;0.0000;0.0000;-0.0000	5.090e-21;5.090e-21;5.090e-21;5.090e-21	1.000e+00;1.000e+00;1.000e+00;1.000e+00	0.0001;0.0049;0.0022;0.9927	0.0002;0.0118;0.0023;0.9864	4	5	65694801-65738729;65694889-65738729;65723425-65738729;65728933-65738729		Ube2k
ENSMUSG00000027905.16	ENSMUSG00000027905.16:s:105593955-105594049	s|1e1.1o1|1e2.1o1	-0.0000;0.0000	5.245e-14;5.098e-21	9.988e-01;9.988e-01	0.9984;0.0016	0.9915;0.0085	2	3	105591769-105593955;105590846-105593955		Ddx20
ENSMUSG00000031095.16	ENSMUSG00000031095.16:s:37632209-37632294	s|1e1.1o1|1e2.1o1	-0.0000;0.0000	5.090e-21;5.090e-21	1.000e+00;1.000e+00	0.9956;0.0044	0.9957;0.0043	2	3	37631035-37632209;37629927-37632209		Cul4b
ENSMUSG00000010461.17	ENSMUSG00000010461.17:s:22987459-22987580	s|1e1.1o1|1e2.1o1	-0.2327;0.2327	7.646e-01;7.646e-01	7.326e-06;7.326e-06	0.9805;0.0195	0.7420;0.2580	2	3	22985970-22987459;22985831-22987459		Eya4
ENSMUSG00000037720.17	ENSMUSG00000037720.17:t:67424645-67424712	t|1e1.1o1|1e2.1o1	0.0000;0.0000	5.090e-21;5.090e-21	1.000e+00;1.000e+00	0.0003;0.9997	0.0004;0.9996	2	3	67421167-67424645;67421800-67424645		Tmem33
ENSMUSG00000020986.14	ENSMUSG00000020986.14:s:59052045-59052102	s|1e1.1o1|1e2.1o1	0.0000;0.0000	5.090e-21;5.090e-21	1.000e+00;1.000e+00	0.9988;0.0012	0.9992;0.0008	2	3	59051362-59052045;59048841-59052045		Sec23a
ENSMUSG00000024193.9	ENSMUSG00000024193.9:s:27153605-27153700	s|1e1.1o2|1e1.2o2	-0.0014;0.0014	2.047e-13;7.069e-21	7.908e-01;7.908e-01	0.9639;0.0361	0.9592;0.0408	2	2	27153700-27154028;27153700-27154039		Phf1
ENSMUSG00000054414.5	ENSMUSG00000054414.5:t:115784376-115784463	t|1e1.1o1|1e2.1o1	-0.0000;0.0000	5.090e-21;5.090e-21	1.000e+00;1.000e+00	0.9986;0.0014	0.9983;0.0017	2	3	115784463-115786575;115784463-115786355		Slc30a7
ENSMUSG00000028293.15	ENSMUSG00000028293.15:t:34671780-34671846	t|1e1.1o1|1e2.1o1	0.0015;-0.0015	5.633e-21;5.682e-21	9.251e-01;9.251e-01	0.9621;0.0379	0.9697;0.0303	2	3	34671846-34675030;34671846-34673809		Slc35a1
ENSMUSG00000056962.12	ENSMUSG00000056962.12:s:116731895-116732181	s|1e1.1o1|1e2.1o1	0.0000;0.0000	5.090e-21;5.090e-21	1.000e+00;1.000e+00	0.9996;0.0004	0.9987;0.0013	2	3	116731371-116731895;116729954-116731895		Jmjd6
ENSMUSG00000022811.18	ENSMUSG00000022811.18:t:33287225-33287348	t|1e1.1o1|1e2.1o1	-0.0341;0.0341	1.005e-05;1.005e-05	4.602e-01;4.602e-01	0.0700;0.9300	0.0133;0.9867	2	3	33255344-33287225;33277371-33287225		Zfp148
ENSMUSG00000056941.18	ENSMUSG00000056941.18:s:153474514-153474701	s|1e1.1o1|1e2.1o1	0.0196;-0.0196	1.103e-20;1.024e-10	5.852e-01;5.852e-01	0.0290;0.9710	0.0533;0.9467	2	3	153474182-153474514;153471166-153474514		Commd7
ENSMUSG00000011158.9	ENSMUSG00000011158.9:s:112943305-112943377	s|1e1.1o1|1e2.1o1	0.0000;-0.0000	5.090e-21;5.090e-21	1.000e+00;1.000e+00	0.0036;0.9964	0.0040;0.9960	2	3	112937651-112943305;112937241-112943305		Brf1
ENSMUSG00000029076.15	ENSMUSG00000029076.15:t:156080646-156080975	t|1e1.1o1|1e2.1o1	-0.0319;0.0319	1.558e-20;1.456e-20	5.371e-01;5.371e-01	0.9691;0.0309	0.9425;0.0575	2	3	156077791-156080646;156078026-156080646		Sdf4
ENSMUSG00000020184.16	ENSMUSG00000020184.16:t:117541060-117541134	t|1e1.1o1|1e2.1o2|1e2.2o2	-0.0315;0.0413;-0.0000	2.423e-07;5.036e-06;5.090e-21	4.169e-01;3.572e-01;1.000e+00	0.1633;0.8241;0.0118	0.1156;0.8825;0.0008	3	3	117541134-117545851;117541134-117545605;117541134-117545559		Mdm2
ENSMUSG00000039463.15	ENSMUSG00000039463.15:s:167266039-167268054	s|1e1.1o1|1e2.1o1|2e1.1o1	0.0031;-0.0029;0.0000	1.993e-10;1.410e-10;5.090e-21	8.075e-01;8.243e-01;1.000e+00	0.9649;0.0338;0.0013	0.9778;0.0201;0.0020	3	3	167266217-167276702;167266217-167283049;167266569-167276702		Slc9a8
ENSMUSG00000041459.16	ENSMUSG00000041459.16:t:148709542-148709833	t|1e1.1o1|1e2.1o1	-0.0000;0.0000	5.090e-21;5.090e-21	1.000e+00;1.000e+00	0.9923;0.0077	0.9907;0.0093	2	3	148709833-148711138;148709833-148710502		Tardbp
ENSMUSG00000030795.19	ENSMUSG00000030795.19:s:127571289-127571476	s|1e2.1o3|2e1.1o1	0.0000;-0.0000	5.090e-21;5.090e-21	1.000e+00;1.000e+00	0.0009;0.9991	0.0017;0.9983	2	3	127571455-127579367;127571476-127571726		Fus
ENSMUSG00000040964.17	ENSMUSG00000040964.17:s:140297568-140297713	s|1e1.1o1|1e2.1o1	0.0051;-0.0051	5.661e-04;5.661e-04	4.646e-01;4.646e-01	0.5536;0.4464	0.5693;0.4307	2	3	140296081-140297568;140295831-140297568		Arhgef10l
ENSMUSG00000032547.13	ENSMUSG00000032547.13:s:102758853-102758953	s|1e1.1o2|1e1.2o2	0.0049;-0.0049	6.141e-16;8.648e-15	6.795e-01;6.795e-01	0.5943;0.4057	0.6021;0.3979	2	2	102758953-102763193;102758953-102763202		Ryk
ENSMUSG00000052997.16	ENSMUSG00000052997.16:t:33853472-33854069	t|1e1.1o1|1e2.1o1	0.0000;0.0000	5.090e-21;5.090e-21	1.000e+00;1.000e+00	0.0007;0.9993	0.0005;0.9995	2	3	33854069-33856668;33854069-33855310		Uba2
ENSMUSG00000038482.12	ENSMUSG00000038482.12:t:13389661-13389739	t|1e1.1o1|1e2.1o2|1e2.2o2|1e3.1o1	-0.0236;0.0000;0.0499;-0.0020	3.548e-05;5.090e-21;3.506e-03;5.755e-21	4.056e-01;1.000e+00;2.437e-01;9.176e-01	0.1952;0.0003;0.7660;0.0383	0.1634;0.0008;0.8265;0.0093	4	4	13388806-13389665;13388911-13389665;13388920-13389665;13389440-13389665		Tfdp1
ENSMUSG00000036817.15	ENSMUSG00000036817.15:t:139232448-139232615	t|1e1.1o1|1e2.1o1	0.0000;0.0000	5.090e-21;5.090e-21	1.000e+00;1.000e+00	0.0003;0.9997	0.0003;0.9997	2	3	139227782-139232448;139231199-139232448		Sun1
ENSMUSG00000025007.14	ENSMUSG00000025007.14:t:40573934-40574049	t|1e1.1o1|1e2.1o1	0.0000;-0.0000	5.090e-21;5.090e-21	1.000e+00;1.000e+00	0.0077;0.9923	0.0118;0.9882	2	3	40574049-40576754;40574049-40574571		Aldh18a1
ENSMUSG00000011958.18	ENSMUSG00000011958.18:s:69910851-69911289	s|1e1.1o1|1e2.1o1	0.2450;-0.2450	8.480e-01;8.480e-01	1.037e-13;3.872e-13	0.3097;0.6903	0.5514;0.4486	2	3	69910949-69911588;69910949-69914346		Bnip2
ENSMUSG00000018841.18	ENSMUSG00000018841.18:s:82772597-82772687	s|1e1.1o1|1e2.1o1	-0.0002;0.0002	5.533e-11;5.160e-21	9.893e-01;9.893e-01	0.9873;0.0127	0.9885;0.0115	2	3	82772497-82772597;82770178-82772597		Rad51d
ENSMUSG00000032754.15	ENSMUSG00000032754.15:s:120657931-120657983	s|1e1.1o1|1e2.1o2	-0.0045;0.0045	5.607e-16;6.697e-21	8.178e-01;8.178e-01	0.9802;0.0198	0.9591;0.0409	2	3	120657983-120658668;120657983-120658839		Slc8b1
ENSMUSG00000032340.9	ENSMUSG00000032340.9:s:58810197-58810391	s|1e1.1o1|1e2.1o1	0.0000;-0.0000	5.090e-21;5.090e-21	1.000e+00;1.000e+00	0.0039;0.9961	0.0112;0.9888	2	3	58809398-58810197;58806516-58810197		Neo1
ENSMUSG00000018363.17	ENSMUSG00000018363.17:s:106755538-106755603	s|1e1.1o1|1e2.1o1	-0.0000;0.0000	6.058e-21;5.090e-21	1.000e+00;1.000e+00	0.9982;0.0018	0.9976;0.0024	2	3	106750622-106755538;106747090-106755538		Smurf2
ENSMUSG00000018417.15	ENSMUSG00000018417.15:t:51833471-51833557	t|1e1.1o1|1e2.1o1	0.0000;-0.0000	5.090e-21;5.090e-21	1.000e+00;1.000e+00	0.9979;0.0021	0.9981;0.0019	2	3	51833557-51836158;51833557-51834177		Myo1b
ENSMUSG00000071014.11	ENSMUSG00000071014.11:s:40279158-40279421	s|1e1.1o1|1e2.1o1	0.0000;0.0000	5.090e-21;5.090e-21	1.000e+00;1.000e+00	0.9968;0.0032	0.9992;0.0008	2	3	40277745-40279158;40272854-40279158		Ndufb6
ENSMUSG00000023800.16	ENSMUSG00000023800.16:t:3553156-3555343	t|1e1.1o1|1e2.2o2|1e3.1o1|1e4.1o1|2e2.1o2	-0.0000;0.0000;-0.0000;0.0000;0.0000	5.092e-21;5.090e-21;5.090e-21;5.090e-21;5.090e-21	9.999e-01;1.000e+00;1.000e+00;1.000e+00;1.000e+00	0.9934;0.0005;0.0037;0.0005;0.0005	0.9942;0.0039;0.0007;0.0007;0.0007	5	5	3527553-3553156;3532890-3553156;3534364-3553156;3541012-3553156;3532671-3553274		Tiam2
ENSMUSG00000024068.9	ENSMUSG00000024068.9:s:74675823-74675956	s|1e1.1o2|1e1.2o2	0.0000;0.0000	5.090e-21;5.090e-21	1.000e+00;1.000e+00	0.0013;0.9987	0.0010;0.9990	2	2	74675956-74676120;74675956-74676187		Spast
ENSMUSG00000026202.14	ENSMUSG00000026202.14:t:75193856-75194078	t|1e1.1o1|1e2.1o1|1e3.1o2|1e3.2o2|1e4.1o1	0.0000;0.0000;0.0000;0.0000;0.0000	5.090e-21;5.090e-21;5.090e-21;5.090e-21;5.090e-21	1.000e+00;1.000e+00;1.000e+00;1.000e+00;1.000e+00	0.0002;0.9982;0.0012;0.0002;0.0002	0.0002;0.9991;0.0002;0.0002;0.0002	5	5	75194078-75196070;75194078-75195837;75194078-75195473;75194078-75195434;75194078-75195180		Tuba4a
ENSMUSG00000038371.16	ENSMUSG00000038371.16:t:110038047-110038145	t|1e1.1o1|1e2.1o1	-0.0000;0.0000	5.091e-21;2.359e-16	9.999e-01;9.999e-01	0.0032;0.9968	0.0030;0.9970	2	3	110038145-110040659;110038145-110040157		Sbf2
ENSMUSG00000067071.9	ENSMUSG00000067071.9:s:91340443-91340524	s|1e1.1o1|i	0.0438;-0.0438	2.401e-06;2.401e-06	3.412e-01;3.412e-01	0.8037;0.1963	0.8607;0.1393	1	2	91340204-91340443;91340205-91340442	91340205-91340442	Hes6
ENSMUSG00000042292.19	ENSMUSG00000042292.19:s:80904954-80905503	s|1e1.1o1|1e2.1o1	-0.0000;0.0000	5.090e-21;5.090e-21	1.000e+00;1.000e+00	0.9991;0.0009	0.9987;0.0013	2	3	80904515-80904954;80902680-80904954		Mrtfa
ENSMUSG00000035469.18	ENSMUSG00000035469.18:s:59455045-59455211	s|1e1.1o1|1e2.1o1|1e3.1o1|1e4.1o1	-0.0066;0.0023;0.0001;0.0000	8.551e-08;1.306e-09;5.113e-21;5.090e-21	7.609e-01;8.960e-01;9.964e-01;1.000e+00	0.9759;0.0207;0.0045;0.0009	0.9586;0.0294;0.0079;0.0016	4	5	59455211-59458866;59455211-59459067;59455211-59460642;59455211-59463757		Rcbtb1
ENSMUSG00000008450.9	ENSMUSG00000008450.9:t:106602166-106602290	t|1e1.1o1|1e2.1o1|1e3.1o1|1e4.1o1|1e5.1o1	-0.0034;0.0014;0.0000;0.0000;0.0000	1.245e-13;5.494e-21;5.090e-21;5.090e-21;5.090e-21	8.702e-01;9.421e-01;1.000e+00;1.000e+00;1.000e+00	0.9784;0.0181;0.0015;0.0014;0.0003	0.9660;0.0266;0.0037;0.0006;0.0035	5	6	106587337-106602166;106587788-106602166;106593305-106602166;106597064-106602166;106601368-106602166		Nutf2
ENSMUSG00000024287.9	ENSMUSG00000024287.9:t:9987070-9987165	t|1e1.1o1|1e2.1o1	0.0000;0.0000	5.090e-21;5.090e-21	1.000e+00;1.000e+00	0.0003;0.9997	0.0006;0.9994	2	3	9984534-9987070;9986761-9987070		Thoc1
ENSMUSG00000024889.6	ENSMUSG00000024889.6:t:4672619-4673270	t|1e1.1o1|1e2.1o1	-0.0000;0.0000	5.090e-21;5.090e-21	1.000e+00;1.000e+00	0.0145;0.9855	0.0065;0.9935	2	3	4673270-4673854;4673270-4673529		Rce1
ENSMUSG00000020608.8	ENSMUSG00000020608.8:s:11364608-11364760	s|1e1.1o1|1e2.1o1	0.0000;0.0000	5.090e-21;5.090e-21	1.000e+00;1.000e+00	0.0003;0.9997	0.0021;0.9979	2	3	11364760-11366497;11364760-11366620		Smc6
ENSMUSG00000011752.8	ENSMUSG00000011752.8:s:41900362-41900625	s|1e1.2o2|2e1.1o2	0.0000;0.0000	5.090e-21;5.090e-21	1.000e+00;1.000e+00	0.0012;0.9988	0.0009;0.9991	2	2	41900560-41904085;41900625-41904044		Pgam1
ENSMUSG00000030284.14	ENSMUSG00000030284.14:s:113468978-113469219	s|1e1.1o1|1e2.1o1	0.0000;-0.0000	5.090e-21;5.090e-21	1.000e+00;1.000e+00	0.0010;0.9990	0.0091;0.9909	2	3	113469219-113469436;113469219-113469648		Creld1
ENSMUSG00000032604.17	ENSMUSG00000032604.17:s:108391092-108391179	s|1e1.1o1|1e2.1o3	0.0000;0.0000	5.090e-21;5.090e-21	1.000e+00;1.000e+00	0.9997;0.0003	0.9996;0.0004	2	3	108391179-108391264;108391179-108392306		Qars
ENSMUSG00000051517.15	ENSMUSG00000051517.15:s:43496821-43496909	s|1e1.1o2|1e1.2o2	-0.0001;0.0001	1.245e-13;5.110e-21	9.970e-01;9.970e-01	0.9821;0.0179	0.9913;0.0087	2	2	43496720-43496821;43496717-43496821		Arhgef39
ENSMUSG00000002379.8	ENSMUSG00000002379.8:s:57024767-57024942	s|1e1.2o2|2e1.1o2	0.0000;0.0000	5.090e-21;5.090e-21	1.000e+00;1.000e+00	0.0002;0.9998	0.0003;0.9997	2	2	57024837-57028077;57024942-57028035		Ndufa11
ENSMUSG00000039382.13	ENSMUSG00000039382.13:s:7590426-7590530	s|1e1.1o3|1e1.2o3|1e1.3o3|1e2.1o1|1e3.1o3|1e3.2o3|1e4.1o1	-0.0000;-0.0000;-0.0000;0.0001;-0.0000;-0.0000;-0.0000	5.113e-21;5.090e-21;5.090e-21;8.327e-21;5.090e-21;5.090e-21;5.090e-21	9.966e-01;1.000e+00;1.000e+00;9.938e-01;1.000e+00;1.000e+00;1.000e+00	0.0124;0.0005;0.0005;0.9848;0.0005;0.0005;0.0005	0.0139;0.0005;0.0005;0.9837;0.0005;0.0005;0.0005	7	5	7590530-7591979;7590530-7592097;7590530-7592117;7590530-7592170;7590530-7592437;7590530-7592488;7590530-7592925		Wdr45
ENSMUSG00000035171.10	ENSMUSG00000035171.10:t:21575915-21576232	t|1e1.1o1|1e2.1o1|1e3.1o1|1e4.1o1|1e5.1o1	-0.1086;0.0000;0.1075;0.0000;0.0000	2.813e-02;5.090e-21;2.626e-02;5.090e-21;5.090e-21	5.873e-02;1.000e+00;6.132e-02;1.000e+00;1.000e+00	0.2492;0.0003;0.7499;0.0003;0.0003	0.1369;0.0006;0.8613;0.0006;0.0006	5	6	21576232-21629971;21576232-21607874;21576232-21596473;21576232-21587970;21576232-21581653		1110059E24Rik
ENSMUSG00000022442.17	ENSMUSG00000022442.17:s:83394935-83395094	s|1e1.1o1|1e2.1o1	0.0010;-0.0010	5.390e-21;1.506e-15	9.562e-01;9.562e-01	0.0140;0.9860	0.0305;0.9695	2	3	83393997-83394935;83390528-83394935		Ttll1
ENSMUSG00000030269.15	ENSMUSG00000030269.15:t:113246693-113246831	t|1e1.1o1|1e2.1o1	0.0002;-0.0002	5.152e-21;5.380e-21	9.905e-01;9.905e-01	0.0140;0.9860	0.0221;0.9779	2	3	113245656-113246693;113246520-113246693		Mtmr14
ENSMUSG00000040618.8	ENSMUSG00000040618.8:s:55779858-55780722	s|1e1.1o1|1e2.1o1	-0.0000;0.0000	5.090e-21;5.090e-21	1.000e+00;1.000e+00	0.9969;0.0031	0.9853;0.0147	2	3	55780108-55781046;55780108-55781317		Pck2
ENSMUSG00000047617.12	ENSMUSG00000047617.12:t:25349787-25349927	t|1e2.1o1|2e1.1o1|2e2.1o1	0.0367;0.0000;-0.0436	6.753e-04;5.090e-21;1.225e-03	3.180e-01;1.000e+00;2.693e-01	0.1054;0.0015;0.8931	0.1608;0.0069;0.8313	3	3	25349927-25350021;25349871-25350179;25349871-25350021		Paxx
ENSMUSG00000010608.16	ENSMUSG00000010608.16:s:83679026-83679191	s|1e1.1o1|1e2.1o1|1e3.1o1	-0.0119;-0.0033;0.0157	5.166e-07;1.522e-08;2.136e-05	6.050e-01;6.848e-01;5.264e-01	0.1032;0.1110;0.7812	0.0851;0.1033;0.8145	3	4	83679191-83685902;83679191-83689176;83679191-83689403		Rbm25
ENSMUSG00000036225.16	ENSMUSG00000036225.16:t:15115778-15119537	t|1e1.1o1|1e2.1o1	-0.0000;0.0000	8.171e-17;5.091e-21	9.999e-01;9.999e-01	0.9970;0.0030	0.9969;0.0031	2	3	15119537-15140753;15119537-15121943		Kctd1
ENSMUSG00000025487.16	ENSMUSG00000025487.16:s:140477521-140477825	s|1e2.1o1|2e1.1o1	0.0000;0.0000	5.090e-21;5.090e-21	1.000e+00;1.000e+00	0.0002;0.9998	0.0003;0.9997	2	3	140477580-140478439;140477637-140478106		Psmd13
ENSMUSG00000053291.16	ENSMUSG00000053291.16:s:26874141-26874265	s|1e1.1o1|1e2.2o2	0.0000;0.0000	5.090e-21;5.090e-21	1.000e+00;1.000e+00	0.9993;0.0007	0.9992;0.0008	2	3	26874001-26874141;26872384-26874141		Rab4b
ENSMUSG00000057541.15	ENSMUSG00000057541.15:t:23954803-23954864	t|1e1.1o1|1e2.1o1	-0.0174;0.0174	9.728e-15;1.026e-20	6.307e-01;6.307e-01	0.9835;0.0165	0.9459;0.0541	2	3	23954864-23957260;23954864-23954997		Pus7
ENSMUSG00000024222.18	ENSMUSG00000024222.18:s:28654981-28657110	s|1e1.1o1|1e2.1o1	0.0000;-0.0000	5.090e-21;5.090e-21	1.000e+00;1.000e+00	0.0009;0.9991	0.0018;0.9982	2	3	28653332-28656966;28648337-28656966		Fkbp5
ENSMUSG00000025962.16	ENSMUSG00000025962.16:s:63775004-63775226	s|1e1.2o2|2e1.1o2	-0.0000;0.0000	5.090e-21;5.090e-21	1.000e+00;1.000e+00	0.9992;0.0008	0.9983;0.0017	2	2	63775127-63776938;63775226-63776472		Fastkd2
ENSMUSG00000041890.18	ENSMUSG00000041890.18:s:114883490-114883632	s|1e1.1o1|1e2.1o1	-0.1184;0.1184	4.889e-02;4.889e-02	4.053e-02;4.053e-02	0.6187;0.3813	0.4938;0.5062	2	3	114881941-114883490;114877342-114883490		Git2
ENSMUSG00000031012.18	ENSMUSG00000031012.18:t:13453083-13453204	t|1e1.1o1|1e2.1o1	-0.0000;0.0000	5.090e-21;5.090e-21	1.000e+00;1.000e+00	0.9981;0.0019	0.9981;0.0019	2	3	13453204-13466596;13453204-13462925		Cask
ENSMUSG00000000131.16	ENSMUSG00000000131.16:s:125773330-125773420	s|1e1.1o1|1e2.1o1	-0.0010;0.0010	4.218e-14;5.396e-21	9.552e-01;9.552e-01	0.9922;0.0078	0.9791;0.0209	2	3	125770314-125773330;125768498-125773330		Xpo6
ENSMUSG00000035596.15	ENSMUSG00000035596.15:s:3691522-3691681	s|1e1.1o1|1e2.1o1	0.0105;-0.0105	1.143e-11;8.415e-21	6.744e-01;6.744e-01	0.9120;0.0880	0.9427;0.0573	2	3	3689033-3691522;3681848-3691522		Mboat7
ENSMUSG00000039308.7	ENSMUSG00000039308.7:s:20778519-20778756	s|1e1.1o1|1e2.1o1	-0.0048;0.0048	3.373e-12;6.875e-21	8.020e-01;8.020e-01	0.9742;0.0258	0.9594;0.0406	2	3	20778329-20778519;20778254-20778519		Ndst2
ENSMUSG00000039262.17	ENSMUSG00000039262.17:s:32102087-32102303	s|1e1.1o1|1e2.1o1	0.1160;-0.1160	5.514e-02;5.514e-02	4.453e-02;4.453e-02	0.5926;0.4074	0.7202;0.2798	2	3	32102303-32102899;32102303-32106058		Prrc2b
ENSMUSG00000079487.12	ENSMUSG00000079487.12:s:100336150-100336531	s|1e1.1o2|2e1.2o2	-0.0000;0.0000	5.090e-21;5.090e-21	1.000e+00;1.000e+00	0.9991;0.0009	0.9990;0.0010	2	2	100336527-100336742;100336531-100336746		Med12
ENSMUSG00000062270.15	ENSMUSG00000062270.15:t:89989690-89992225	t|1e1.1o1|1e2.1o1	0.0000;0.0000	5.090e-21;5.090e-21	1.000e+00;1.000e+00	0.9943;0.0057	0.9932;0.0068	2	3	89992225-89996589;89992225-89996267		Morf4l1
ENSMUSG00000008734.10	ENSMUSG00000008734.10:t:118571270-118572459	t|1e1.1o1|i	-0.0000;0.0000	5.111e-21;5.111e-21	9.996e-01;9.996e-01	0.0105;0.9895	0.0014;0.9986	1	2	118572459-118575736;118572460-118573679	118572460-118573679	Gprc5b
ENSMUSG00000041341.11	ENSMUSG00000041341.11:s:105604170-105604396	s|1e1.1o2|1e1.2o2	0.0414;-0.0414	3.050e-03;3.050e-03	3.095e-01;3.095e-01	0.8578;0.1422	0.9190;0.0810	2	2	105602814-105604170;105602811-105604170		Atg2b
ENSMUSG00000079215.9	ENSMUSG00000079215.9:s:124962015-124962371	s|1e1.1o1|i	0.0000;-0.0000	5.108e-21;5.108e-21	1.000e+00;1.000e+00	0.0011;0.9989	0.0013;0.9987	1	2	124962219-124962451;124962372-124962450	124962372-124962450	Zfp664
ENSMUSG00000031889.10	ENSMUSG00000031889.10:t:105977351-105977757	t|1e1.1o1|1e2.1o1	0.0000;-0.0000	5.090e-21;5.090e-21	1.000e+00;1.000e+00	0.0015;0.9985	0.0016;0.9984	2	3	105975418-105977351;105976287-105977351		Phaf1
ENSMUSG00000034108.7	ENSMUSG00000034108.7:t:4883369-4883546	t|1e1.1o1|1e2.1o3|1e2.2o3|1e2.3o3|2e2.1o3	0.0000;0.0000;0.0001;-0.0016;0.0000	5.090e-21;5.090e-21;5.132e-21;6.076e-21;5.090e-21	1.000e+00;1.000e+00;9.936e-01;8.907e-01;1.000e+00	0.0019;0.0045;0.0220;0.9703;0.0020	0.0029;0.0004;0.0241;0.9632;0.0088	5	3	4883546-4888859;4883546-4884268;4883546-4884222;4883546-4884201;4883475-4884268		Ccs
ENSMUSG00000031012.18	ENSMUSG00000031012.18:t:13383319-13388586	t|1e1.1o1|1e2.1o1	0.0000;-0.0000	5.090e-21;5.090e-21	1.000e+00;1.000e+00	0.9961;0.0039	0.9984;0.0016	2	3	13388586-13392237;13388586-13391064		Cask
ENSMUSG00000033543.18	ENSMUSG00000033543.18:s:69924101-69924205	s|1e1.1o1|1e2.1o1|1e3.1o1|1e4.1o1	-0.0000;0.0000;0.0262;0.0000	5.090e-21;5.090e-21;1.283e-20;5.091e-21	1.000e+00;1.000e+00;5.646e-01;9.998e-01	0.0279;0.0181;0.9376;0.0163	0.0132;0.0097;0.9601;0.0176	4	5	69924205-69924355;69924205-69925962;69924205-69926671;69924205-69929719		Gtf2a2
ENSMUSG00000035299.17	ENSMUSG00000035299.17:s:168764879-168765029	s|1e1.1o1|1e2.1o1	-0.0000;0.0000	5.090e-21;5.090e-21	1.000e+00;1.000e+00	0.0018;0.9982	0.0006;0.9994	2	3	168765029-168765473;168765029-168766952		Mid1
ENSMUSG00000026377.13	ENSMUSG00000026377.13:t:118251312-118251455	t|1e1.1o1|1e2.1o1	0.0000;0.0000	5.090e-21;5.090e-21	1.000e+00;1.000e+00	0.9996;0.0004	0.9994;0.0006	2	3	118249727-118251312;118249957-118251312		Nifk
ENSMUSG00000031153.17	ENSMUSG00000031153.17:t:7664686-7665667	t|1e1.1o1|1e2.1o1	0.0000;-0.0000	5.093e-21;5.106e-21	9.995e-01;9.995e-01	0.0022;0.9978	0.0133;0.9867	2	3	7658576-7665529;7661338-7665529		Gripap1
ENSMUSG00000029569.10	ENSMUSG00000029569.10:s:13607829-13608099	s|1e1.1o1|1e2.1o1|1e3.1o1|1e4.1o1|1e5.1o1|1e6.1o1	0.0000;0.0000;0.0000;-0.0015;0.0062;-0.0052	5.090e-21;5.090e-21;5.103e-21;1.004e-09;1.328e-05;1.371e-06	1.000e+00;1.000e+00;9.979e-01;8.765e-01;6.187e-01;6.683e-01	0.0011;0.0011;0.0011;0.0314;0.9178;0.0470	0.0013;0.0013;0.0081;0.0208;0.9307;0.0396	6	7	13607576-13607829;13607414-13607829;13607083-13607829;13605958-13607829;13603486-13607829;13595085-13607829		Tmem168
ENSMUSG00000025159.9	ENSMUSG00000025159.9:s:41934172-41934254	s|1e1.1o2|1e1.2o2	-0.0000;0.0000	5.090e-21;5.090e-21	1.000e+00;1.000e+00	0.9994;0.0006	0.9989;0.0011	2	2	41934062-41934172;41934040-41934172		Mms19
ENSMUSG00000022019.17	ENSMUSG00000022019.17:t:87709512-87709672	t|1e1.1o1|1e2.1o1	-0.0000;0.0000	6.841e-17;5.104e-21	9.979e-01;9.979e-01	0.9890;0.0110	0.9924;0.0076	2	3	87696258-87709512;87709378-87709512		Tdrd3
ENSMUSG00000039103.13	ENSMUSG00000039103.13:s:151960922-151961002	s|1e1.1o1|1e2.1o1|1e3.1o1	0.4080;-0.3070;-0.1003	1.000e+00;9.818e-01;1.508e-04	2.380e-20;1.029e-09;4.214e-02	0.3368;0.5311;0.1298	0.7369;0.2275;0.0323	3	4	151959440-151960922;151958766-151960922;151958593-151960922		Nexn
ENSMUSG00000023348.12	ENSMUSG00000023348.12:s:137312222-137312666	s|1e1.1o1|1e2.1o1|1e3.1o1	0.0000;0.0000;0.0000	5.090e-21;5.090e-21;5.090e-21	1.000e+00;1.000e+00;1.000e+00	0.9838;0.0062;0.0101	0.9973;0.0005;0.0022	3	4	137311970-137312222;137311738-137312222;137311351-137312222		Trip6
ENSMUSG00000015290.16	ENSMUSG00000015290.16:s:73412022-73412364	s|1e1.1o1|1e2.3o3	0.0268;-0.0268	1.288e-20;1.374e-20	5.548e-01;5.548e-01	0.9216;0.0784	0.9582;0.0418	2	3	73411864-73412022;73411515-73412022		Ubl4a
ENSMUSG00000031387.15	ENSMUSG00000031387.15:s:72974316-72974456	s|1e1.1o1|2e1.1o1	0.0000;-0.0000	2.002e-15;5.091e-21	9.999e-01;9.999e-01	0.9963;0.0037	0.9970;0.0030	2	2	72974123-72974320;72974123-72974316		Renbp
ENSMUSG00000034165.17	ENSMUSG00000034165.17:t:47908345-47908504	t|1e1.1o2|1e2.1o1|1e3.1o1|1e4.1o1|1e5.1o1|1e6.1o1	0.0000;0.0000;-0.0000;0.0000;0.0000;0.0000	5.090e-21;5.090e-21;5.090e-21;5.090e-21;5.090e-21;5.090e-21	1.000e+00;1.000e+00;1.000e+00;1.000e+00;1.000e+00;1.000e+00	0.0001;0.0028;0.9923;0.0045;0.0001;0.0001	0.0001;0.0001;0.9807;0.0167;0.0019;0.0008	6	7	47889698-47908345;47904777-47908345;47905874-47908345;47907140-47908345;47907407-47908345;47908161-47908345		Ccnd3
ENSMUSG00000031505.12	ENSMUSG00000031505.12:t:11552622-11552772	t|1e1.1o1|1e2.1o1	-0.1354;0.1354	1.732e-01;1.732e-01	3.051e-02;3.051e-02	0.5812;0.4188	0.4342;0.5658	2	3	11547626-11552622;11547740-11552622		Naxd
ENSMUSG00000008373.17	ENSMUSG00000008373.17:s:3639661-3640056	s|1e1.1o2|1e1.2o2	-0.0000;0.0000	5.090e-21;5.090e-21	1.000e+00;1.000e+00	0.9995;0.0005	0.9990;0.0010	2	2	3639750-3641630;3639750-3641648		Prpf31
ENSMUSG00000018196.19	ENSMUSG00000018196.19:s:143619153-143621402	s|1e1.1o1|1e2.1o1	-0.0000;0.0000	5.094e-21;5.093e-21	9.995e-01;9.995e-01	0.0206;0.9794	0.0016;0.9984	2	3	143620961-143621616;143620961-143622246		Glrx2
ENSMUSG00000042520.17	ENSMUSG00000042520.17:s:89910552-89911093	s|1e1.1o2|1e1.2o2	0.0291;-0.0291	2.900e-12;2.566e-12	5.236e-01;5.236e-01	0.7868;0.2132	0.8215;0.1785	2	2	89909783-89910552;89909780-89910552		Ubap2l
ENSMUSG00000060261.17	ENSMUSG00000060261.17:s:134272755-134272810	s|1e1.1o2|1e1.2o2	-0.0042;0.0042	3.553e-15;3.553e-15	7.577e-01;7.577e-01	0.5354;0.4646	0.5234;0.4766	2	2	134272453-134272755;134272441-134272755		Gtf2i
ENSMUSG00000028826.15	ENSMUSG00000028826.15:t:134563634-134563760	t|1e1.1o1|1e2.1o1	0.0119;-0.0119	7.736e-11;9.945e-21	6.432e-01;6.432e-01	0.9431;0.0569	0.9562;0.0438	2	3	134563760-134565160;134563760-134564078		Maco1
ENSMUSG00000042694.18	ENSMUSG00000042694.18:t:47524729-47524810	t|1e1.1o1|1e2.1o1	-0.0006;0.0006	5.301e-21;5.865e-21	9.714e-01;9.714e-01	0.0260;0.9740	0.0093;0.9907	2	3	47524810-47525414;47524810-47525253		Stn1
ENSMUSG00000041028.17	ENSMUSG00000041028.17:t:36855590-36855760	t|1e1.1o1|1e2.1o2|1e2.2o2	0.0055;-0.0146;0.0000	6.367e-21;9.888e-21;5.096e-21	8.123e-01;6.622e-01;9.991e-01	0.9172;0.0501;0.0312	0.9464;0.0253;0.0293	3	3	36855760-36857152;36855760-36856922;36855760-36856744		Ghitm
ENSMUSG00000029070.10	ENSMUSG00000029070.10:s:155927362-155927438	s|1e1.1o1|1e2.2o2	0.0000;0.0000	5.090e-21;5.090e-21	1.000e+00;1.000e+00	0.9999;0.0001	0.9999;0.0001	2	3	155927438-155927516;155927438-155927833		Mxra8
ENSMUSG00000032127.10	ENSMUSG00000032127.10:s:44269366-44269613	s|1e1.1o2|1e1.2o2	0.0000;-0.0000	5.090e-21;5.090e-21	1.000e+00;1.000e+00	0.0010;0.9990	0.0012;0.9988	2	2	44267750-44269366;44267726-44269366		Vps11
ENSMUSG00000035674.14	ENSMUSG00000035674.14:s:3620616-3620718	s|1e1.1o1|1e2.1o1	0.0000;-0.0000	5.090e-21;2.980e-20	1.000e+00;1.000e+00	0.0017;0.9983	0.0023;0.9977	2	3	3620690-3620902;3620690-3622429		Ndufa3
ENSMUSG00000026155.14	ENSMUSG00000026155.14:t:23905298-23905378	t|1e1.1o1|1e2.1o1|1e3.1o1|2e1.1o1	-0.2247;0.2196;0.0000;0.0000	7.253e-01;6.875e-01;5.090e-21;5.090e-21	3.783e-08;1.800e-07;1.000e+00;1.000e+00	0.9663;0.0328;0.0004;0.0004	0.7568;0.2388;0.0005;0.0046	4	4	23905378-23915455;23905378-23910519;23905378-23909005;23905374-23915455		Smap1
ENSMUSG00000024824.8	ENSMUSG00000024824.8:s:4251328-4251398	s|1e1.1o1|1e2.1o2|1e2.2o2	0.0001;0.0002;0.0000	5.125e-21;9.463e-12;5.103e-21	9.945e-01;9.583e-01;9.979e-01	0.0170;0.9699;0.0131	0.0076;0.9832;0.0080	3	3	4251246-4251328;4251056-4251328;4250984-4251328		Rad9a
ENSMUSG00000024376.8	ENSMUSG00000024376.8:t:33965648-33965738	t|1e1.1o1|1e2.1o1	-0.0000;0.0000	5.090e-21;5.090e-21	1.000e+00;1.000e+00	0.9995;0.0005	0.9989;0.0011	2	3	33965738-33987289;33965738-33965814		Epb41l4a
ENSMUSG00000063550.9	ENSMUSG00000063550.9:s:101812896-101813029	s|1e1.1o1|1e2.2o2	0.0000;-0.0000	5.090e-21;5.090e-21	1.000e+00;1.000e+00	0.9983;0.0017	0.9983;0.0017	2	3	101809935-101812896;101803035-101812896		Nup98
ENSMUSG00000029389.18	ENSMUSG00000029389.18:s:124700653-124700745	s|1e1.1o2|1e1.2o2	0.0005;-0.0005	1.284e-10;1.764e-10	9.750e-01;9.750e-01	0.0105;0.9895	0.0184;0.9816	2	2	124700745-124704177;124700745-124704444		Ddx55
ENSMUSG00000021824.14	ENSMUSG00000021824.14:s:21102208-21102518	s|1e1.1o1|1e2.1o1|1e3.1o1	0.0259;-0.0134;-0.0005	7.636e-07;1.018e-20;5.256e-21	4.852e-01;6.434e-01;9.773e-01	0.9159;0.0581;0.0257	0.9581;0.0328;0.0089	3	4	21095831-21102208;21091158-21102208;21090205-21102208		Ap3m1
ENSMUSG00000033793.13	ENSMUSG00000033793.13:t:5187613-5187710	t|1e1.1o1|1e2.1o1	0.1933;-0.1933	4.402e-01;4.402e-01	5.724e-10;4.042e-10	0.0497;0.9503	0.2443;0.7557	2	3	5168356-5187613;5171346-5187613		Atp6v1h
ENSMUSG00000004264.18	ENSMUSG00000004264.18:s:124692917-124692993	s|1e1.1o1|1e2.1o1	0.0000;0.0000	5.090e-21;5.090e-21	1.000e+00;1.000e+00	0.9984;0.0016	0.9972;0.0028	2	3	124692993-124693388;124692993-124693569		Phb2
ENSMUSG00000018770.10	ENSMUSG00000018770.10:s:73740208-73740803	s|1e1.1o1|i	0.0000;0.0000	5.108e-21;5.108e-21	1.000e+00;1.000e+00	0.9889;0.0111	0.9779;0.0221	1	2	73739721-73740208;73739722-73740207	73739722-73740207	Atp5g3
ENSMUSG00000037722.9	ENSMUSG00000037722.9:s:45619013-45619140	s|1e1.1o2|1e1.2o2	0.0000;-0.0000	5.090e-21;5.090e-21	1.000e+00;1.000e+00	0.0060;0.9940	0.0030;0.9970	2	2	45618473-45619013;45618455-45619013		Gnpnat1
ENSMUSG00000025616.15	ENSMUSG00000025616.15:s:87263141-87263244	s|1e1.1o2|1e1.2o2	0.0131;-0.0131	3.051e-09;3.081e-09	6.268e-01;6.268e-01	0.9129;0.0871	0.9426;0.0574	2	2	87263244-87266563;87263244-87266566		Usp16
ENSMUSG00000037572.18	ENSMUSG00000037572.18:s:47493561-47493718	s|1e1.1o1|1e2.1o1	0.0024;-0.0024	3.731e-14;5.887e-21	9.036e-01;9.036e-01	0.9649;0.0351	0.9960;0.0040	2	3	47489489-47493561;47488348-47493561		Wdhd1
ENSMUSG00000027466.16	ENSMUSG00000027466.16:s:152164080-152164191	s|1e1.1o2|1e1.2o2	0.0000;-0.0000	5.090e-21;5.090e-21	1.000e+00;1.000e+00	0.0006;0.9994	0.0012;0.9988	2	2	152161340-152164080;152161223-152164080		Rbck1
ENSMUSG00000018474.19	ENSMUSG00000018474.19:t:69239219-69239436	t|1e1.1o1|1e2.1o1	-0.0212;0.0212	6.431e-12;7.052e-12	5.687e-01;5.687e-01	0.2141;0.7859	0.1914;0.8086	2	3	69239347-69239747;69239347-69239536		Chd3
ENSMUSG00000049659.16	ENSMUSG00000049659.16:s:20648313-20648373	s|1e1.1o1|1e2.1o1|1e3.1o1|i	0.0042;-0.0663;0.0000;0.0378	6.139e-21;7.040e-04;5.108e-21;4.516e-06	8.628e-01;1.971e-01;1.000e+00;3.517e-01	0.0095;0.9400;0.0005;0.0493	0.0347;0.8597;0.0007;0.0997	3	4	20646831-20648313;20642588-20648313;20636198-20648313;20646832-20648312	20646832-20648312	Aftph
ENSMUSG00000020477.11	ENSMUSG00000020477.11:t:5657487-5657555	t|1e1.1o1|1e2.1o1	0.0000;-0.0000	5.090e-21;5.090e-21	1.000e+00;1.000e+00	0.0006;0.9994	0.0077;0.9923	2	3	5657555-5662498;5657555-5657624		Mrps24
ENSMUSG00000042632.18	ENSMUSG00000042632.18:t:79186819-79186897	t|1e1.1o1|1e2.1o1|1e3.1o1	0.0303;0.0087;-0.0447	4.924e-03;1.865e-04;2.435e-04	3.189e-01;5.137e-01;3.079e-01	0.6080;0.2565;0.1388	0.6512;0.2679;0.0841	3	4	79186897-79189903;79186897-79188505;79186897-79187774		Pla2g6
ENSMUSG00000036940.16	ENSMUSG00000036940.16:s:136320276-136320441	s|1e1.1o1|1e2.1o1	-0.0612;0.0612	2.538e-04;2.538e-04	2.289e-01;2.289e-01	0.5831;0.4169	0.5109;0.4891	2	3	136309410-136320276;136304515-136320276		Kdm1a
ENSMUSG00000002963.18	ENSMUSG00000002963.18:s:44507877-44508173	s|1e1.1o1|1e2.1o1|1e3.1o1	-0.0000;0.0000;0.0000	5.090e-21;5.090e-21;5.090e-21	1.000e+00;1.000e+00;1.000e+00	0.9987;0.0007;0.0007	0.9978;0.0011;0.0011	3	4	44508173-44509147;44508173-44509312;44508173-44509501		Pnkp
ENSMUSG00000021557.16	ENSMUSG00000021557.16:s:59678871-59679017	s|1e1.1o1|1e2.1o1	-0.0000;0.0000	1.410e-12;5.093e-21	9.996e-01;9.996e-01	0.9973;0.0027	0.9956;0.0044	2	3	59676332-59678871;59673053-59678871		Agtpbp1
ENSMUSG00000024515.14	ENSMUSG00000024515.14:s:73782934-73782980	s|1e1.2o2|i	0.0000;-0.0000	5.108e-21;5.108e-21	1.000e+00;1.000e+00	0.0021;0.9979	0.0125;0.9875	1	2	73782033-73782934;73782891-73782933	73782891-73782933	Smad4
ENSMUSG00000027198.17	ENSMUSG00000027198.17:t:93592898-93593029	t|1e1.1o1|2e2.1o1	0.0000;0.0000	5.090e-21;5.090e-21	1.000e+00;1.000e+00	0.9998;0.0002	0.9996;0.0004	2	3	93593029-93621355;93592966-93606340		Ext2
ENSMUSG00000092341.6	ENSMUSG00000092341.6:s:5851995-5852099	s|1e1.1o1|i	0.0000;0.0000	5.108e-21;5.108e-21	1.000e+00;1.000e+00	0.0014;0.9986	0.0005;0.9995	1	2	5851938-5851995;5851995-5851994	5851995-5851994	Malat1
ENSMUSG00000030002.16	ENSMUSG00000030002.16:t:85927000-85927075	t|1e1.1o1|1e2.1o1	0.0000;-0.0000	5.090e-21;5.090e-21	1.000e+00;1.000e+00	0.0083;0.9917	0.0204;0.9796	2	3	85927075-85929287;85927075-85927496		Dusp11
ENSMUSG00000016528.11	ENSMUSG00000016528.11:t:130986360-130986499	t|1e1.1o1|1e2.1o1	0.0000;0.0000	5.090e-21;5.090e-21	1.000e+00;1.000e+00	0.9996;0.0004	0.9996;0.0004	2	3	130986499-131025026;130986499-131000077		Mapkapk2
ENSMUSG00000031865.17	ENSMUSG00000031865.17:s:83160281-83160315	s|1e1.1o1|1e2.1o1	0.0000;0.0000	5.090e-21;5.090e-21	1.000e+00;1.000e+00	0.0004;0.9996	0.0006;0.9994	2	3	83160315-83160918;83160315-83166059		Dctn1
ENSMUSG00000026991.21	ENSMUSG00000026991.21:t:59135410-59135541	t|1e1.1o1|1e2.1o1	-0.0057;0.0057	7.398e-21;4.596e-12	7.747e-01;7.747e-01	0.0446;0.9554	0.0240;0.9760	2	3	59096844-59135410;59119596-59135410		Pkp4
ENSMUSG00000031835.17	ENSMUSG00000031835.17:s:120285385-120285474	s|1e1.1o1|1e2.1o1	0.0045;-0.0045	1.976e-10;2.039e-10	7.112e-01;7.112e-01	0.1042;0.8958	0.1127;0.8873	2	3	120276445-120285385;120274624-120285385		Mbtps1
ENSMUSG00000074364.7	ENSMUSG00000074364.7:t:15697305-15697402	t|1e1.1o1|1e2.1o1	0.0000;0.0000	5.090e-21;5.090e-21	1.000e+00;1.000e+00	0.0014;0.9986	0.0045;0.9955	2	3	15697402-15701345;15697402-15697832		Ehd2
ENSMUSG00000022905.13	ENSMUSG00000022905.13:s:35829686-35829785	s|1e1.1o1|1e2.1o1	0.0000;-0.0000	5.090e-21;5.090e-21	1.000e+00;1.000e+00	0.9985;0.0015	0.9989;0.0011	2	3	35829785-35833263;35829785-35841058		Kpna1
ENSMUSG00000021420.14	ENSMUSG00000021420.14:t:36416105-36416264	t|1e1.1o1|1e2.1o1	-0.0502;0.0502	2.605e-04;2.605e-04	2.492e-01;2.492e-01	0.1115;0.8885	0.0460;0.9540	2	3	36301988-36416105;36389124-36416105		Fars2
ENSMUSG00000045576.17	ENSMUSG00000045576.17:t:104826667-104826817	t|1e1.1o1|1e2.1o1|2e2.1o1	0.0000;-0.0049;0.0045	5.090e-21;5.012e-17;6.549e-21	1.000e+00;8.172e-01;8.297e-01	0.0009;0.9756;0.0235	0.0009;0.9587;0.0404	3	3	104798877-104826667;104803114-104826667;104803114-104826763		St7l
ENSMUSG00000021699.18	ENSMUSG00000021699.18:s:110075796-110075895	s|1e1.1o2|1e1.2o2	-0.0000;0.0000	5.090e-21;5.090e-21	1.000e+00;1.000e+00	0.0023;0.9977	0.0017;0.9983	2	2	110075895-110084700;110075895-110084774		Pde4d
ENSMUSG00000003662.11	ENSMUSG00000003662.11:s:127087643-127087966	s|1e1.1o1|1e2.1o1	-0.0153;0.0153	1.092e-18;9.634e-21	6.536e-01;6.536e-01	0.9807;0.0193	0.9466;0.0534	2	3	127086920-127087643;127084957-127087643		Ciao1
ENSMUSG00000020402.12	ENSMUSG00000020402.12:t:52278024-52278300	t|1e1.1o1|1e2.1o1	0.0000;0.0000	5.090e-21;5.090e-21	1.000e+00;1.000e+00	0.9989;0.0011	0.9987;0.0013	2	3	52276560-52278243;52277298-52278243		Vdac1
ENSMUSG00000020277.11	ENSMUSG00000020277.11:s:77843430-77845641	s|1e1.1o1|1e2.1o1	0.0000;0.0000	5.090e-21;5.090e-21	1.000e+00;1.000e+00	0.9993;0.0007	0.9994;0.0006	2	3	77841348-77845433;77837921-77845433		Pfkl
ENSMUSG00000030868.7	ENSMUSG00000030868.7:t:121747280-121748267	t|1e1.1o1|1e2.1o1	0.0000;0.0000	5.090e-21;5.090e-21	1.000e+00;1.000e+00	0.9930;0.0070	0.9976;0.0024	2	3	121743110-121747280;121745301-121747280		Dctn5
ENSMUSG00000024853.11	ENSMUSG00000024853.11:s:5341232-5341690	s|1e1.1o2|1e1.2o2	-0.0006;0.0006	7.879e-21;7.859e-21	7.313e-01;7.313e-01	0.9466;0.0534	0.9457;0.0543	2	2	5338441-5341333;5338438-5341333		Sf3b2
ENSMUSG00000021027.18	ENSMUSG00000021027.18:s:55768191-55769726	s|1e1.1o1|2e1.1o1	0.0750;-0.0750	1.536e-02;1.536e-02	1.409e-01;1.409e-01	0.0478;0.9522	0.1441;0.8559	2	2	55766493-55769559;55766493-55768191		Ralgapa1
ENSMUSG00000032115.15	ENSMUSG00000032115.15:s:44292811-44292887	s|1e1.1o1|1e2.1o1	0.0000;0.0000	5.090e-21;5.090e-21	1.000e+00;1.000e+00	0.9996;0.0004	0.9995;0.0005	2	3	44292887-44293139;44292887-44296864		Hyou1
ENSMUSG00000009073.17	ENSMUSG00000009073.17:t:4744843-4744917	t|1e1.1o1|1e2.1o1	-0.0133;0.0133	9.732e-21;1.430e-12	6.455e-01;6.455e-01	0.0726;0.9274	0.0500;0.9500	2	3	4744917-4753678;4744917-4749861		Nf2
ENSMUSG00000025509.16	ENSMUSG00000025509.16:t:141038758-141038890	t|1e1.1o1|1e2.1o1	0.0000;-0.0000	5.090e-21;5.090e-21	1.000e+00;1.000e+00	0.0008;0.9992	0.0011;0.9989	2	3	141038403-141038758;141038672-141038758		Pnpla2
ENSMUSG00000071650.7	ENSMUSG00000071650.7:t:8882299-8883262	t|1e1.1o1|1e2.1o1	0.0000;0.0000	5.090e-21;5.090e-21	1.000e+00;1.000e+00	0.9994;0.0006	0.9993;0.0007	2	3	8879994-8882299;8880708-8882299		Ganab
ENSMUSG00000031753.17	ENSMUSG00000031753.17:t:111576500-111576905	t|1e1.1o1|1e2.1o1	0.0000;-0.0000	5.091e-21;6.522e-21	9.998e-01;9.998e-01	0.0020;0.9980	0.0073;0.9927	2	3	111573444-111576500;111573841-111576500		Cog4
ENSMUSG00000002625.11	ENSMUSG00000002625.11:s:32554537-32554597	s|1e1.1o1|1e2.1o1	0.0495;-0.0495	2.458e-04;2.458e-04	2.631e-01;2.631e-01	0.1561;0.8439	0.2151;0.7849	2	3	32554144-32554537;32553670-32554537		Akap8l
ENSMUSG00000029657.16	ENSMUSG00000029657.16:s:149557295-149557352	s|1e1.1o1|1e2.1o1	0.0000;-0.0000	5.090e-21;5.090e-21	1.000e+00;1.000e+00	0.0180;0.9820	0.0178;0.9822	2	3	149555875-149557295;149555639-149557295		Hsph1
ENSMUSG00000031791.9	ENSMUSG00000031791.9:t:73335029-73335116	t|1e1.1o1|1e2.1o1|2e2.1o1	-0.0715;0.0731;-0.0000	4.562e-04;5.367e-04;5.090e-21	2.002e-01;1.921e-01;1.000e+00	0.1019;0.8967;0.0014	0.0061;0.9937;0.0001	3	3	73333563-73335029;73333988-73335029;73333988-73335064		Tmem38a
ENSMUSG00000014601.14	ENSMUSG00000014601.14:s:107527525-107527590	s|1e1.1o1|1e2.1o1	-0.0000;0.0000	5.090e-21;5.090e-21	1.000e+00;1.000e+00	0.9869;0.0131	0.9857;0.0143	2	3	107527419-107527525;107526298-107527525		Strip1
ENSMUSG00000004451.15	ENSMUSG00000004451.15:s:119403625-119403802	s|1e1.1o1|1e2.1o1	0.0000;0.0000	5.090e-21;5.090e-21	1.000e+00;1.000e+00	0.0005;0.9995	0.0007;0.9993	2	3	119400154-119403625;119399555-119403625		Ralb
ENSMUSG00000059810.19	ENSMUSG00000059810.19:t:62618235-62618336	t|1e1.1o1|1e2.1o2|1e2.2o2	-0.0406;-0.0019;0.0497	1.063e-03;5.868e-21;2.843e-03	2.968e-01;8.600e-01;2.390e-01	0.6159;0.0793;0.3010	0.5563;0.0713;0.3745	3	3	62615569-62618235;62618050-62618235;62618131-62618235		Rgs3
ENSMUSG00000024436.17	ENSMUSG00000024436.17:t:36223230-36223458	t|1e1.1o1|1e2.1o1	0.0000;-0.0000	5.090e-21;5.090e-21	1.000e+00;1.000e+00	0.0180;0.9820	0.0171;0.9829	2	3	36223296-36227184;36223296-36225226		Mrps18b
ENSMUSG00000022556.12	ENSMUSG00000022556.12:t:76381819-76381894	t|1e1.1o1|1e2.1o1	-0.0000;0.0000	5.090e-21;5.090e-21	1.000e+00;1.000e+00	0.0210;0.9790	0.0159;0.9841	2	3	76380789-76381819;76381160-76381819		Hsf1
ENSMUSG00000040690.16	ENSMUSG00000040690.16:s:129973424-129973510	s|1e1.1o2|1e1.2o2|1e2.1o1	0.0000;0.0000;-0.0000	5.090e-21;5.090e-21;5.090e-21	1.000e+00;1.000e+00;1.000e+00	0.0005;0.0005;0.9990	0.0009;0.0009;0.9983	3	3	129973510-129973969;129973510-129973972;129973510-129974369		Col16a1
ENSMUSG00000035953.15	ENSMUSG00000035953.15:t:51166379-51166515	t|1e1.1o1|1e2.1o2|1e2.2o2	-0.0446;0.0286;0.0010	1.225e-08;1.780e-07;5.385e-21	4.221e-01;4.148e-01;9.569e-01	0.1253;0.8514;0.0220	0.0737;0.8986;0.0305	3	3	51166515-51167041;51166515-51166659;51166515-51166627		Pip4p1
ENSMUSG00000018858.16	ENSMUSG00000018858.16:s:115297377-115297413	s|1e1.1o1|1e2.1o1	-0.0006;0.0006	1.678e-20;5.268e-21	9.733e-01;9.733e-01	0.9897;0.0103	0.9736;0.0264	2	3	115297413-115300306;115297413-115300886		Mrpl58
ENSMUSG00000020290.15	ENSMUSG00000020290.15:s:23217662-23218690	s|1e2.1o1|2e1.1o1	-0.0000;0.0000	5.090e-21;5.090e-21	1.000e+00;1.000e+00	0.9961;0.0039	0.9898;0.0102	2	3	23217763-23221133;23218690-23218849		Xpo1
ENSMUSG00000031134.17	ENSMUSG00000031134.17:s:56438212-56438396	s|1e1.1o3|1e1.2o3|1e1.3o3|1e2.1o1	-0.0078;0.0079;0.0000;0.0000	5.119e-09;5.783e-09;5.090e-21;5.090e-21	6.716e-01;6.680e-01;1.000e+00;1.000e+00	0.1458;0.8532;0.0005;0.0005	0.1300;0.8687;0.0006;0.0006	4	3	56437061-56438212;56437058-56438212;56437042-56438212;56435595-56438212		Rbmx
ENSMUSG00000097195.12	ENSMUSG00000097195.12:t:88403703-88403769	t|1e1.1o1|1e2.1o1|1e3.1o1	0.0000;0.0000;-0.0000	5.090e-21;5.090e-21;5.090e-21	1.000e+00;1.000e+00;1.000e+00	0.0001;0.0009;0.9990	0.0003;0.0180;0.9817	3	4	88403769-88404537;88403769-88404360;88403769-88403971		Snhg5
ENSMUSG00000027108.16	ENSMUSG00000027108.16:s:72972242-72972339	s|1e1.1o1|1e2.1o1|1e3.1o1	0.0000;0.0000;0.0000	5.090e-21;5.090e-21;5.090e-21	1.000e+00;1.000e+00;1.000e+00	0.0108;0.9890;0.0001	0.0033;0.9965;0.0002	3	4	72967999-72972242;72930558-72972242;72924068-72972242		Ola1
ENSMUSG00000058240.15	ENSMUSG00000058240.15:s:91492149-91492247	s|1e1.1o1|1e2.1o1|i	0.0000;-0.0526;0.0473	5.108e-21;8.022e-05;1.521e-04	1.000e+00;2.529e-01;2.787e-01	0.0073;0.8486;0.1433	0.0128;0.7840;0.2040	2	3	91491553-91492149;91491188-91492149;91491554-91492148	91491554-91492148	Cryzl1
ENSMUSG00000089872.11	ENSMUSG00000089872.11:s:190631648-190631768	s|1e1.1o1|1e2.1o1	-0.0006;0.0006	1.986e-11;5.260e-21	9.743e-01;9.743e-01	0.9934;0.0066	0.9831;0.0169	2	3	190620961-190631648;190604148-190631648		Rps6kc1
ENSMUSG00000015750.16	ENSMUSG00000015750.16:s:95803549-95803672	s|1e1.1o1|i	0.0845;-0.0845	2.738e-07;2.747e-07	1.165e-01;1.165e-01	0.1961;0.8039	0.2871;0.7129	1	2	95803672-95804006;95803673-95804005	95803673-95804005	Aph1a
ENSMUSG00000021764.9	ENSMUSG00000021764.9:t:114487802-114488062	t|1e1.1o1|1e2.1o1	0.0000;0.0000	5.090e-21;5.090e-21	1.000e+00;1.000e+00	0.9996;0.0004	0.9984;0.0016	2	3	114488062-114524495;114488062-114523944		Ndufs4
ENSMUSG00000037949.9	ENSMUSG00000037949.9:s:122030405-122030953	s|1e1.1o1|1e2.1o1	0.0000;0.0000	5.090e-21;5.090e-21	1.000e+00;1.000e+00	0.0138;0.9862	0.0131;0.9869	2	3	122011938-122030837;122005544-122030837		Ano10
ENSMUSG00000013698.13	ENSMUSG00000013698.13:s:172027975-172028148	s|1e1.1o1|2e1.1o1	0.0000;0.0000	5.090e-21;5.090e-21	1.000e+00;1.000e+00	0.0023;0.9977	0.0020;0.9980	2	2	172026833-172028041;172026833-172027975		Pea15a
ENSMUSG00000022898.14	ENSMUSG00000022898.14:t:94306223-94306303	t|1e1.1o1|1e2.1o1	-0.0000;0.0000	5.090e-21;5.090e-21	1.000e+00;1.000e+00	0.9857;0.0143	0.9898;0.0102	2	3	94306303-94311597;94306303-94310965		Vps26c
ENSMUSG00000029404.16	ENSMUSG00000029404.16:s:124254497-124254674	s|1e1.1o1|2e1.1o1	-0.0000;0.0000	5.090e-21;5.090e-21	1.000e+00;1.000e+00	0.0176;0.9824	0.0019;0.9981	2	2	124254587-124254978;124254674-124254978		Arl6ip4
ENSMUSG00000035545.14	ENSMUSG00000035545.14:t:4145031-4145107	t|1e1.1o1|1e2.1o1	0.0001;-0.0001	5.277e-21;5.281e-21	9.730e-01;9.730e-01	0.0221;0.9779	0.0250;0.9750	2	3	4143042-4145031;4144132-4145031		Leng8
ENSMUSG00000038773.12	ENSMUSG00000038773.12:s:34946462-34946614	s|1e1.1o1|1e2.1o1	0.0000;-0.0000	5.090e-21;5.090e-21	1.000e+00;1.000e+00	0.0019;0.9981	0.0045;0.9955	2	3	34946614-34949337;34946614-34952834		Kdm3b
ENSMUSG00000034210.15	ENSMUSG00000034210.15:s:115623590-115623709	s|1e1.1o1|1e2.1o1	-0.0000;0.0000	5.090e-21;5.090e-21	1.000e+00;1.000e+00	0.0074;0.9926	0.0013;0.9987	2	3	115623709-115625812;115623709-115631035		Efcab14
ENSMUSG00000023973.14	ENSMUSG00000023973.14:s:47058145-47058470	s|1e1.1o1|1e2.1o1	0.0000;-0.0000	5.090e-21;5.090e-21	1.000e+00;1.000e+00	0.0005;0.9995	0.0026;0.9974	2	3	47058126-47058347;47054208-47058347		Cnpy3
ENSMUSG00000031392.19	ENSMUSG00000031392.19:s:73063934-73064141	s|1e1.1o1|1e2.1o1	0.0000;0.0000	5.090e-21;5.090e-21	1.000e+00;1.000e+00	0.9994;0.0006	0.9992;0.0008	2	3	73063571-73063934;73061972-73063934		Irak1
ENSMUSG00000024533.18	ENSMUSG00000024533.18:t:67630247-67630799	t|1e1.1o1|1e2.1o1	-0.0043;0.0043	6.789e-21;6.391e-21	8.438e-01;8.438e-01	0.9869;0.0131	0.9582;0.0418	2	3	67630384-67636501;67630384-67634138		Spire1
ENSMUSG00000035342.15	ENSMUSG00000035342.15:s:45013158-45013418	s|1e2.1o1|2e1.1o1	0.0000;0.0000	5.090e-21;5.090e-21	1.000e+00;1.000e+00	0.0006;0.9994	0.0007;0.9993	2	3	45013356-45014680;45013418-45014241		Lzts2
ENSMUSG00000032997.17	ENSMUSG00000032997.17:t:75453889-75454462	t|1e1.1o1|1e2.1o1|2e1.1o1|2e2.1o1	0.0085;0.0021;-0.0033;0.0000	4.692e-18;5.734e-21;6.180e-21;5.090e-21	7.339e-01;9.124e-01;8.746e-01;1.000e+00	0.9336;0.0267;0.0399;0.0003	0.9468;0.0372;0.0162;0.0005	4	3	75454462-75455436;75454462-75454914;75454184-75455436;75454184-75454914		Chpf
ENSMUSG00000020649.12	ENSMUSG00000020649.12:s:24761668-24761801	s|1e1.1o1|1e2.2o2	0.0000;0.0000	5.090e-21;5.090e-21	1.000e+00;1.000e+00	0.9999;0.0001	0.9998;0.0002	2	3	24761801-24762660;24761801-24762932		Rrm2
ENSMUSG00000023007.16	ENSMUSG00000023007.16:s:99207784-99207916	s|1e1.1o2|1e1.2o2	0.0000;-0.0000	5.090e-21;5.090e-21	1.000e+00;1.000e+00	0.9980;0.0020	0.9985;0.0015	2	2	99207916-99212459;99207916-99212480		Prpf40b
ENSMUSG00000026219.15	ENSMUSG00000026219.15:t:84729601-84729647	t|1e1.1o2|i	0.0000;0.0000	5.108e-21;5.108e-21	1.000e+00;1.000e+00	0.0007;0.9993	0.0004;0.9996	1	2	84729647-84771259;84729648-84729647	84729648-84729647	Trip12
ENSMUSG00000060671.13	ENSMUSG00000060671.13:s:89853486-89853591	s|1e1.1o2|1e1.2o2	0.0000;0.0000	5.090e-21;5.090e-21	1.000e+00;1.000e+00	0.0006;0.9994	0.0008;0.9992	2	2	89853444-89853486;89853372-89853486		Atp8b2
ENSMUSG00000028136.16	ENSMUSG00000028136.16:s:94436219-94436283	s|1e1.1o1|1e2.1o1	0.0000;-0.0000	5.090e-21;5.090e-21	1.000e+00;1.000e+00	0.0012;0.9988	0.0015;0.9985	2	3	94433774-94436219;94431597-94436219		Snx27
ENSMUSG00000060703.13	ENSMUSG00000060703.13:s:60087377-60087547	s|1e1.1o1|1e2.1o1	0.0143;-0.0143	3.074e-08;3.054e-08	6.018e-01;6.018e-01	0.8820;0.1180	0.9070;0.0930	2	3	60085441-60087377;60082835-60087377		Cd302
ENSMUSG00000038975.15	ENSMUSG00000038975.15:t:153615898-153616003	t|1e2.1o1|2e2.1o1|3e1.1o1	0.0000;0.0000;0.0000	5.090e-21;5.090e-21;5.090e-21	1.000e+00;1.000e+00;1.000e+00	0.9958;0.0041;0.0001	0.9924;0.0074;0.0002	3	3	153616003-153616328;153615963-153616328;153615940-153617562		Rabggtb
ENSMUSG00000056666.14	ENSMUSG00000056666.14:t:72580637-72580834	t|1e1.1o1|1e2.1o1	0.0000;-0.0000	5.090e-21;1.295e-20	1.000e+00;1.000e+00	0.0013;0.9987	0.0026;0.9974	2	3	72575779-72580637;72579839-72580637		Retsat
ENSMUSG00000031948.15	ENSMUSG00000031948.15:t:112732264-112732420	t|1e1.1o1|1e2.1o1	0.0463;-0.0463	3.125e-08;3.130e-08	3.760e-01;3.760e-01	0.7706;0.2294	0.8305;0.1695	2	3	112732420-112737842;112732420-112734839		Kars
ENSMUSG00000016833.15	ENSMUSG00000016833.15:t:100949774-100949857	t|1e1.1o1|1e2.1o1	0.0000;-0.0000	5.090e-21;5.090e-21	1.000e+00;1.000e+00	0.0169;0.9831	0.0094;0.9906	2	3	100946726-100949774;100947479-100949774		Mrps18c
ENSMUSG00000018474.19	ENSMUSG00000018474.19:s:69247033-69247206	s|1e1.1o2|1e1.2o2	0.0000;0.0000	5.090e-21;5.090e-21	1.000e+00;1.000e+00	0.0005;0.9995	0.0003;0.9997	2	2	69246646-69247033;69246598-69247033		Chd3
ENSMUSG00000022453.9	ENSMUSG00000022453.9:s:82221588-82221723	s|1e1.1o1|1e2.1o1	0.0015;-0.0015	1.431e-10;1.433e-10	7.301e-01;7.301e-01	0.9110;0.0890	0.9153;0.0847	2	3	82221142-82221588;82220221-82221588		Naga
ENSMUSG00000040174.15	ENSMUSG00000040174.15:s:93841028-93841152	s|1e1.1o1|1e2.1o1	-0.0289;0.0289	2.685e-03;2.685e-03	3.331e-01;3.331e-01	0.2159;0.7841	0.1722;0.8278	2	3	93840753-93841028;93838937-93841028		Alkbh3
ENSMUSG00000001855.16	ENSMUSG00000001855.16:s:31879085-31879151	s|1e1.1o1|1e2.1o1	-0.0191;0.0191	1.107e-06;1.107e-06	5.767e-01;5.767e-01	0.9742;0.0258	0.9423;0.0577	2	3	31879151-31880247;31879151-31881276		Nup214
ENSMUSG00000027425.19	ENSMUSG00000027425.19:s:144231095-144231276	s|1e1.1o2|1e1.2o2|1e2.1o1	0.0000;-0.0000;0.0000	5.093e-21;7.249e-18;5.090e-21	9.995e-01;9.993e-01;1.000e+00	0.0043;0.9854;0.0098	0.0062;0.9923;0.0015	3	3	144231276-144235203;144231276-144235224;144231276-144242606		Kat14
ENSMUSG00000027455.17	ENSMUSG00000027455.17:s:151344900-151345343	s|1e1.1o1|1e2.1o1	0.0000;0.0000	5.090e-21;5.090e-21	1.000e+00;1.000e+00	0.9970;0.0030	0.9987;0.0013	2	3	151345099-151346031;151345099-151347273		Nsfl1c
ENSMUSG00000000738.19	ENSMUSG00000000738.19:s:123820330-123820486	s|1e1.1o1|1e2.1o1|1e3.1o1	-0.0722;0.0653;0.0000	4.036e-06;7.217e-07;5.090e-21	1.430e-01;1.710e-01;1.000e+00	0.9547;0.0450;0.0003	0.8814;0.1155;0.0057	3	4	123820486-123821213;123820486-123821897;123820486-123824133		Spg7
ENSMUSG00000004980.17	ENSMUSG00000004980.17:t:51441408-51441527	t|1e2.1o1|2e1.1o2	0.0000;0.0000	5.090e-21;5.090e-21	1.000e+00;1.000e+00	0.9994;0.0006	0.9982;0.0018	2	3	51441527-51442159;51441431-51443295		Hnrnpa2b1
ENSMUSG00000045983.17	ENSMUSG00000045983.17:t:20492861-20493064	t|1e2.1o1|2e1.1o1|2e2.1o1	0.0000;0.0000;0.0000	5.090e-21;5.090e-21;5.090e-21	1.000e+00;1.000e+00;1.000e+00	0.0002;0.0033;0.9965	0.0003;0.0003;0.9994	3	3	20492711-20492918;20491626-20492978;20492711-20492978		Eif4g1
ENSMUSG00000028643.12	ENSMUSG00000028643.12:t:119053069-119053218	t|1e1.1o1|1e2.1o1	-0.0441;0.0441	8.549e-18;1.793e-20	4.122e-01;4.122e-01	0.9623;0.0377	0.9138;0.0862	2	3	119052683-119053069;119052972-119053069		Svbp
ENSMUSG00000113949.2	ENSMUSG00000113949.2:s:80445047-80445292	s|1e1.1o1|2e1.1o1|2e2.1o1	-0.0093;0.0337;-0.0035	8.268e-21;1.065e-13;6.253e-21	7.299e-01;4.380e-01;8.679e-01	0.0483;0.9094;0.0418	0.0274;0.9574;0.0140	3	3	80445258-80445475;80445292-80445475;80445292-80446862		Scamp4
ENSMUSG00000031666.16	ENSMUSG00000031666.16:s:91822177-91822286	s|1e1.1o2|1e1.2o2	0.0000;-0.0000	5.097e-21;5.097e-21	9.990e-01;9.990e-01	0.9871;0.0129	0.9989;0.0011	2	2	91822286-91823392;91822286-91823422		Rbl2
ENSMUSG00000026229.18	ENSMUSG00000026229.18:t:85999336-85999409	t|1e1.1o1|1e2.1o1	0.0000;0.0000	5.090e-21;5.090e-21	1.000e+00;1.000e+00	0.9974;0.0026	0.9970;0.0030	2	3	85998348-85999336;85999245-85999336		Psmd1
ENSMUSG00000029290.13	ENSMUSG00000029290.13:t:106026615-106026659	t|1e1.1o1|1e2.1o1	0.0002;-0.0002	2.020e-18;5.156e-21	9.909e-01;9.909e-01	0.9766;0.0234	0.9970;0.0030	2	3	106024564-106026615;106026386-106026615		Zfp326
ENSMUSG00000054836.13	ENSMUSG00000054836.13:t:110138715-110139241	t|1e1.1o1|1e2.1o1|1e3.1o1	-0.0077;0.0006;0.0009	3.163e-08;5.267e-21;5.379e-21	7.453e-01;9.733e-01;9.576e-01	0.9745;0.0070;0.0173	0.9569;0.0191;0.0253	3	4	110134417-110139163;110134737-110139163;110138270-110139163		Elp6
ENSMUSG00000028175.16	ENSMUSG00000028175.16:t:159229414-159229586	t|1e1.1o1|1e2.1o1	0.0099;-0.0099	6.009e-10;5.931e-10	6.687e-01;6.687e-01	0.8667;0.1333	0.8911;0.1089	2	3	159226607-159229414;159228993-159229414		Depdc1a
ENSMUSG00000020876.15	ENSMUSG00000020876.15:s:96660924-96661677	s|1e1.1o1|1e2.1o1	-0.0040;0.0040	6.531e-21;2.316e-12	8.411e-01;8.411e-01	0.0365;0.9635	0.0126;0.9874	2	3	96660769-96661465;96660148-96661465		Snx11
ENSMUSG00000041415.12	ENSMUSG00000041415.12:s:104660737-104661005	s|1e1.1o1|1e2.1o1	-0.0069;0.0069	3.330e-13;7.270e-21	7.723e-01;7.723e-01	0.9744;0.0256	0.9551;0.0449	2	3	104658724-104660737;104658461-104660737		Dicer1
ENSMUSG00000027429.17	ENSMUSG00000027429.17:t:144408683-144408919	t|1e1.1o1|1e2.1o1	-0.0000;0.0000	5.090e-21;5.090e-21	1.000e+00;1.000e+00	0.9992;0.0008	0.9990;0.0010	2	3	144406572-144408683;144406923-144408683		Sec23b
ENSMUSG00000032370.9	ENSMUSG00000032370.9:s:66877864-66878218	s|1e1.1o1|1e2.1o1	0.0530;-0.0530	1.010e-03;1.010e-03	2.324e-01;2.324e-01	0.8898;0.1102	0.9607;0.0393	2	3	66875126-66877864;66863482-66877864		Lactb
ENSMUSG00000005233.17	ENSMUSG00000005233.17:t:69035370-69035559	t|1e1.1o1|1e2.1o1	0.0051;-0.0051	2.395e-13;7.317e-21	7.626e-01;7.626e-01	0.9338;0.0662	0.9409;0.0591	2	3	69035522-69036408;69035522-69036174		Spc25
ENSMUSG00000037461.11	ENSMUSG00000037461.11:t:191315291-191315833	t|1e1.1o1|1e2.1o1	0.0000;-0.0000	5.090e-21;5.090e-21	1.000e+00;1.000e+00	0.0009;0.9991	0.0096;0.9904	2	3	191308063-191315291;191314640-191315291		Ints7
ENSMUSG00000021814.18	ENSMUSG00000021814.18:t:20523343-20523397	t|1e1.1o2|1e1.2o2|1e2.1o1	0.0413;-0.0404;0.0000	7.778e-12;1.735e-20;5.090e-21	4.482e-01;4.186e-01;1.000e+00	0.8807;0.1159;0.0041	0.9345;0.0582;0.0050	3	3	20523397-20529963;20523397-20529848;20523397-20529352		Anxa7
ENSMUSG00000032560.15	ENSMUSG00000032560.15:s:104039846-104040033	s|1e1.1o1|2e1.1o1	-0.0000;0.0000	5.090e-21;5.090e-21	1.000e+00;1.000e+00	0.9935;0.0065	0.9817;0.0183	2	2	104039612-104039854;104039612-104039846		Dnajc13
ENSMUSG00000004561.15	ENSMUSG00000004561.15:s:52126199-52126470	s|1e1.1o1|1e2.1o1	-0.0091;0.0091	1.021e-05;1.021e-05	5.874e-01;5.874e-01	0.8985;0.1015	0.8753;0.1247	2	3	52126293-52126604;52126293-52126985		Mettl17
ENSMUSG00000028580.16	ENSMUSG00000028580.16:s:130468774-130468867	s|1e1.1o2|1e1.2o2	0.0082;-0.0082	2.484e-05;2.484e-05	5.441e-01;5.441e-01	0.3737;0.6263	0.3978;0.6022	2	2	130468867-130471001;130468867-130471004		Pum1
ENSMUSG00000020283.6	ENSMUSG00000020283.6:t:23600930-23601055	t|1e1.1o1|1e2.1o1	0.0000;0.0000	5.090e-21;5.090e-21	1.000e+00;1.000e+00	0.0058;0.9942	0.0007;0.9993	2	3	23601055-23615747;23601055-23605436		Pex13
ENSMUSG00000006728.13	ENSMUSG00000006728.13:s:126899403-126899628	s|1e1.1o2|1e1.2o2|1e2.1o1	0.0000;-0.0076;0.0000	5.090e-21;7.715e-21;5.091e-21	1.000e+00;7.600e-01;9.998e-01	0.0128;0.9588;0.0288	0.0174;0.9510;0.0298	3	3	126899628-126900071;126899628-126900089;126899628-126900454		Cdk4
ENSMUSG00000025979.14	ENSMUSG00000025979.14:s:55175836-55175898	s|1e1.1o1|1e2.1o1|1e3.1o1	0.0000;0.0000;0.0000	5.090e-21;5.090e-21;5.090e-21	1.000e+00;1.000e+00;1.000e+00	0.9956;0.0026;0.0013	0.9993;0.0004;0.0004	3	4	55175898-55184283;55175898-55187478;55175898-55187707		Mob4
ENSMUSG00000037395.17	ENSMUSG00000037395.17:s:191800569-191800646	s|1e1.1o1|1e2.1o1|1e3.1o1	-0.0546;-0.0061;0.0683	2.404e-02;1.908e-05;2.689e-02	1.852e-01;6.056e-01;1.493e-01	0.7642;0.0908;0.1454	0.6908;0.0729;0.2299	3	4	191793001-191800569;191786167-191800569;191785455-191800569		Rcor3
ENSMUSG00000025153.10	ENSMUSG00000025153.10:s:120705303-120705589	s|1e1.1o1|2e1.1o1	0.0000;0.0000	5.090e-21;5.090e-21	1.000e+00;1.000e+00	0.0005;0.9995	0.0004;0.9996	2	2	120704866-120705309;120704866-120705303		Fasn
ENSMUSG00000021589.14	ENSMUSG00000021589.14:s:76058749-76059114	s|1e1.1o1|2e1.1o1	0.0000;-0.0000	5.091e-21;5.356e-21	9.999e-01;9.999e-01	0.0013;0.9987	0.0057;0.9943	2	2	76050409-76058969;76050409-76058749		Rhobtb3
ENSMUSG00000029482.5	ENSMUSG00000029482.5:t:125593280-125594474	t|1e1.1o1|1e2.1o1	0.0000;0.0000	5.090e-21;5.090e-21	1.000e+00;1.000e+00	0.9996;0.0004	0.9995;0.0005	2	3	125592194-125593280;125592411-125593280		Aacs
ENSMUSG00000037461.11	ENSMUSG00000037461.11:s:191328999-191329121	s|1e1.1o1|1e2.1o1	-0.0000;0.0000	5.090e-21;5.090e-21	1.000e+00;1.000e+00	0.9971;0.0029	0.9986;0.0014	2	3	191329121-191334357;191329121-191336919		Ints7
ENSMUSG00000066149.12	ENSMUSG00000066149.12:s:62326789-62326879	s|1e1.1o1|1e2.1o1	-0.0000;0.0000	5.090e-21;5.090e-21	1.000e+00;1.000e+00	0.9992;0.0008	0.9967;0.0033	2	3	62322789-62326789;62321152-62326789		Cdc26
ENSMUSG00000053898.13	ENSMUSG00000053898.13:s:28525610-28526081	s|1e1.1o1|1e2.1o1	0.0000;0.0000	5.090e-21;5.090e-21	1.000e+00;1.000e+00	0.9997;0.0003	0.9991;0.0009	2	3	28525698-28529225;28525698-28529639		Ech1
ENSMUSG00000040940.19	ENSMUSG00000040940.19:s:24622673-24622866	s|1e1.1o2|1e1.2o2	0.0000;-0.0000	5.090e-21;5.090e-21	1.000e+00;1.000e+00	0.0174;0.9826	0.0120;0.9880	2	2	24622866-24623058;24622866-24623084		Arhgef1
ENSMUSG00000036591.17	ENSMUSG00000036591.17:s:20859746-20859851	s|1e1.1o1|1e2.1o2|1e2.2o2|1e3.1o1	0.0000;0.0000;0.0000;0.0000	5.090e-21;5.090e-21;5.090e-21;5.090e-21	1.000e+00;1.000e+00;1.000e+00;1.000e+00	0.0004;0.0004;0.0004;0.9988	0.0004;0.0004;0.0004;0.9988	4	4	20859454-20859746;20859043-20859746;20858789-20859746;20857880-20859746		Arhgap21
ENSMUSG00000024646.15	ENSMUSG00000024646.15:s:84869463-84869732	s|1e1.1o1|1e2.1o1	0.0000;-0.0000	5.090e-21;5.090e-21	1.000e+00;1.000e+00	0.0032;0.9968	0.0028;0.9972	2	3	84869732-84887592;84869732-84889630		Cyb5a
ENSMUSG00000031841.20	ENSMUSG00000031841.20:s:119484107-119484397	s|1e1.1o1|1e2.1o1	0.0000;0.0000	5.090e-21;5.090e-21	1.000e+00;1.000e+00	0.0010;0.9990	0.0003;0.9997	2	3	119484223-119514348;119484223-119578458		Cdh13
ENSMUSG00000030982.20	ENSMUSG00000030982.20:s:118400484-118400569	s|1e1.1o1|1e2.1o1	0.0000;0.0000	5.090e-21;5.090e-21	1.000e+00;1.000e+00	0.9994;0.0006	0.9992;0.0008	2	3	118400569-118403327;118400569-118406214		Vps35l
ENSMUSG00000071533.12	ENSMUSG00000071533.12:t:55844587-55844801	t|1e1.1o1|1e2.1o1|2e1.1o1	-0.0344;0.0000;0.0352	4.256e-04;5.090e-21;3.603e-04	3.767e-01;1.000e+00;3.775e-01	0.7656;0.0029;0.2317	0.7202;0.0024;0.2783	3	3	55844801-55849966;55844801-55844897;55844749-55849966		Pcnp
ENSMUSG00000121513.1	ENSMUSG00000121513.1:s:10249043-10249171	s|1e1.1o1|1e2.1o1	0.0000;-0.0000	5.090e-21;5.090e-21	1.000e+00;1.000e+00	0.0013;0.9987	0.0017;0.9983	2	3	10246339-10249043;10244293-10249043		ENSMUSG00000121513
ENSMUSG00000056234.16	ENSMUSG00000056234.16:s:31895358-31895447	s|1e1.1o2|1e1.2o2	-0.0035;0.0035	3.002e-13;5.826e-21	8.503e-01;8.503e-01	0.9335;0.0665	0.9170;0.0830	2	2	31895447-31896347;31895447-31896350		Ncoa4
ENSMUSG00000004096.10	ENSMUSG00000004096.10:t:14413212-14413350	t|1e1.1o2|1e1.2o2|1e2.1o1	-0.0010;0.0011;0.0000	5.621e-21;5.549e-21;5.090e-21	8.596e-01;8.643e-01;1.000e+00	0.1118;0.8873;0.0007	0.1120;0.8877;0.0003	3	3	14412039-14413212;14412077-14413212;14412597-14413212		Cwc15
ENSMUSG00000028580.16	ENSMUSG00000028580.16:s:130493232-130493366	s|1e1.1o1|2e1.1o1	-0.0554;0.0554	1.867e-03;1.867e-03	2.221e-01;2.221e-01	0.4953;0.5047	0.4287;0.5713	2	2	130493360-130496127;130493366-130496127		Pum1
ENSMUSG00000036893.18	ENSMUSG00000036893.18:t:24729542-24729768	t|1e1.1o1|1e2.1o1|1e3.1o1	0.0000;-0.0310;0.0309	5.090e-21;1.649e-03;1.669e-03	1.000e+00;3.457e-01;3.463e-01	0.0010;0.2758;0.7232	0.0011;0.2203;0.7786	3	4	24729768-24742677;24729768-24737956;24729768-24730648		Ehmt1
ENSMUSG00000025159.9	ENSMUSG00000025159.9:s:41942896-41942986	s|1e1.1o2|1e1.2o2	-0.0790;0.0790	5.648e-02;5.648e-02	1.212e-01;1.212e-01	0.5235;0.4765	0.4204;0.5796	2	2	41942456-41942905;41942453-41942905		Mms19
ENSMUSG00000054808.16	ENSMUSG00000054808.16:s:28595067-28595660	s|1e1.1o1|1e2.1o2	-0.1188;0.1188	1.086e-11;3.553e-20	0.000e+00;6.995e-11	0.9930;0.0070	0.8537;0.1463	2	3	28594937-28595514;28594611-28595514		Actn4
ENSMUSG00000032601.14	ENSMUSG00000032601.14:s:108617887-108618212	s|1e1.1o1|1e2.1o1	-0.0000;0.0000	5.090e-21;5.090e-21	1.000e+00;1.000e+00	0.9979;0.0021	0.9988;0.0012	2	3	108617961-108621429;108617961-108622681		Prkar2a
ENSMUSG00000021671.10	ENSMUSG00000021671.10:s:96540914-96541191	s|1e1.1o1|1e2.1o1	-0.0000;0.0000	5.090e-21;5.236e-21	1.000e+00;1.000e+00	0.0055;0.9945	0.0023;0.9977	2	3	96541191-96546599;96541191-96547098		Poc5
ENSMUSG00000026718.18	ENSMUSG00000026718.18:t:14120628-14120703	t|1e1.1o1|1e2.1o1	-0.0000;0.0000	5.090e-21;5.090e-21	1.000e+00;1.000e+00	0.0042;0.9958	0.0044;0.9956	2	3	14079147-14120628;14107296-14120628		Stam
ENSMUSG00000053119.12	ENSMUSG00000053119.12:t:71537881-71538060	t|1e1.2o2|1e2.1o1|1e3.1o1	0.0117;-0.0266;0.0000	8.572e-21;1.386e-20;5.090e-21	6.989e-01;5.635e-01;1.000e+00	0.0206;0.9699;0.0097	0.0471;0.9431;0.0088	3	4	71521017-71537881;71529443-71537881;71536112-71537881		Chmp3
ENSMUSG00000019809.17	ENSMUSG00000019809.17:t:13411453-13411519	t|1e1.1o1|1e2.1o1	0.0000;-0.0000	5.090e-21;5.090e-21	1.000e+00;1.000e+00	0.0030;0.9970	0.0082;0.9918	2	3	13411519-13413175;13411519-13411687		Pex3
ENSMUSG00000063450.15	ENSMUSG00000063450.15:s:76134525-76134687	s|1e1.1o1|1e2.1o1	-0.0000;0.0000	1.175e-20;5.090e-21	1.000e+00;1.000e+00	0.9982;0.0018	0.9977;0.0023	2	3	76134687-76141055;76134687-76141816		Syne2
ENSMUSG00000031441.16	ENSMUSG00000031441.16:s:12876325-12876612	s|1e1.1o1|2e1.1o1	-0.0000;0.0000	5.090e-21;5.090e-21	1.000e+00;1.000e+00	0.9987;0.0013	0.9986;0.0014	2	2	12876406-12877448;12876612-12877448		Atp11a
ENSMUSG00000024218.14	ENSMUSG00000024218.14:s:28125214-28126709	s|1e1.1o1|1e2.1o1	0.0000;-0.0000	5.090e-21;5.090e-21	1.000e+00;1.000e+00	0.0007;0.9993	0.0014;0.9986	2	3	28125008-28126475;28124384-28126475		Taf11
ENSMUSG00000040998.19	ENSMUSG00000040998.19:t:132653808-132653908	t|1e1.1o1|1e2.1o1	0.0000;-0.0000	5.090e-21;5.090e-21	9.999e-01;9.999e-01	0.9928;0.0072	0.9981;0.0019	2	3	132653908-132655734;132653908-132655539		Npnt
ENSMUSG00000025702.16	ENSMUSG00000025702.16:t:116382596-116382743	t|1e1.1o1|1e2.1o1	0.0000;-0.0000	5.090e-21;5.090e-21	1.000e+00;1.000e+00	0.9982;0.0018	0.9987;0.0013	2	3	116380561-116382596;116382193-116382596		Marchf8
ENSMUSG00000014402.16	ENSMUSG00000014402.16:t:46542106-46542308	t|1e1.1o1|1e2.1o1	0.0352;-0.0352	1.557e-20;1.669e-20	5.228e-01;5.228e-01	0.0255;0.9745	0.0606;0.9394	2	3	46542308-46556799;46542308-46550775		Tsg101
ENSMUSG00000002661.15	ENSMUSG00000002661.15:t:57305671-57305795	t|1e1.1o1|1e2.1o1	-0.0009;0.0009	1.114e-09;1.179e-09	7.444e-01;7.444e-01	0.0374;0.9626	0.0363;0.9637	2	3	57304567-57305671;57305562-57305671		Alkbh7
ENSMUSG00000010554.15	ENSMUSG00000010554.15:t:74707696-74707869	t|1e1.1o1|1e2.1o1	-0.0000;0.0000	5.091e-21;5.090e-21	1.000e+00;1.000e+00	0.9953;0.0047	0.9980;0.0020	2	3	74696168-74707696;74699483-74707696		Mettl16
ENSMUSG00000021102.5	ENSMUSG00000021102.5:s:104998947-104999241	s|1e1.1o1|1e2.1o1	0.0000;0.0000	5.090e-21;5.090e-21	1.000e+00;1.000e+00	0.0003;0.9997	0.0006;0.9994	2	3	104999241-105004383;104999241-105006534		Glrx5
ENSMUSG00000001289.13	ENSMUSG00000001289.13:s:102234818-102234970	s|1e1.1o1|1e2.1o1	0.0000;0.0000	5.090e-21;5.090e-21	1.000e+00;1.000e+00	0.9958;0.0042	0.9984;0.0016	2	3	102234970-102235253;102234970-102236957		Pfdn5
ENSMUSG00000029993.17	ENSMUSG00000029993.17:s:86992548-86992693	s|1e1.1o1|1e2.1o1	0.0356;-0.0356	1.567e-20;1.680e-20	5.214e-01;5.214e-01	0.0256;0.9744	0.0612;0.9388	2	3	86992683-86993158;86992683-86996347		Nfu1
ENSMUSG00000040174.15	ENSMUSG00000040174.15:t:93826523-93826737	t|1e1.1o1|1e2.1o1	0.0080;-0.0080	7.505e-21;1.110e-13	7.332e-01;7.332e-01	0.0581;0.9419	0.0708;0.9292	2	3	93826737-93833398;93826737-93831770		Alkbh3
ENSMUSG00000025854.16	ENSMUSG00000025854.16:t:138743556-138744604	t|1e1.1o1|1e2.1o1	-0.0000;0.0000	5.090e-21;5.090e-21	1.000e+00;1.000e+00	0.9860;0.0140	0.9825;0.0175	2	3	138741980-138743556;138742534-138743556		Fam20c
ENSMUSG00000052146.17	ENSMUSG00000052146.17:s:27850636-27851330	s|1e1.1o1|1e2.1o1	0.0000;0.0000	5.090e-21;5.090e-21	1.000e+00;1.000e+00	0.9979;0.0021	0.9995;0.0005	2	3	27850229-27851253;27849480-27851253		Rps10
ENSMUSG00000036112.16	ENSMUSG00000036112.16:s:93701269-93701365	s|1e1.1o1|1e2.1o1	0.0000;0.0000	5.090e-21;5.090e-21	1.000e+00;1.000e+00	0.9999;0.0001	0.9998;0.0002	2	3	93698895-93701269;93698354-93701269		Metap2
ENSMUSG00000037720.17	ENSMUSG00000037720.17:t:67421613-67421955	t|1e1.1o1|1e2.1o1	0.0000;0.0000	5.090e-21;5.090e-21	1.000e+00;1.000e+00	0.0013;0.9987	0.0044;0.9956	2	3	67418376-67421613;67421167-67421613		Tmem33
ENSMUSG00000059890.17	ENSMUSG00000059890.17:s:44849147-44849247	s|1e1.1o1|1e2.1o1	0.0004;-0.0004	5.211e-21;5.224e-21	9.816e-01;9.816e-01	0.9741;0.0259	0.9952;0.0048	2	3	44849044-44849147;44846799-44849147		Ube4a
ENSMUSG00000093575.2	ENSMUSG00000093575.2:t:3717736-3717832	t|1e1.1o1|1e2.1o1	-0.0000;0.0000	5.090e-21;5.090e-21	1.000e+00;1.000e+00	0.9991;0.0009	0.9940;0.0060	2	3	3715244-3717736;3716172-3717736		Gm20695
ENSMUSG00000049775.17	ENSMUSG00000049775.17:t:165990933-165991047	t|1e1.1o2|1e1.2o2|1e2.1o1	0.0000;0.0000;0.0000	5.090e-21;5.090e-21;5.090e-21	1.000e+00;1.000e+00;1.000e+00	0.9926;0.0041;0.0037	0.9928;0.0023;0.0054	3	3	165991047-165992102;165991047-165992004;165991047-165991319		Tmsb4x
ENSMUSG00000022812.15	ENSMUSG00000022812.15:t:38060864-38066446	t|1e1.1o1|1e2.1o1	0.0000;0.0000	5.090e-21;5.090e-21	1.000e+00;1.000e+00	0.0011;0.9989	0.0010;0.9990	2	3	38028452-38060864;38049138-38060864		Gsk3b
ENSMUSG00000004929.13	ENSMUSG00000004929.13:s:80905869-80906112	s|1e1.1o1|1e2.1o1	0.0000;-0.0000	5.090e-21;5.090e-21	1.000e+00;1.000e+00	0.9927;0.0073	0.9992;0.0008	2	3	80906112-80908987;80906112-80912777		Thop1
ENSMUSG00000035637.15	ENSMUSG00000035637.15:s:44985307-44985395	s|1e1.1o2|1e1.2o2	0.0000;0.0000	5.090e-21;5.090e-21	1.000e+00;1.000e+00	0.9989;0.0011	0.9992;0.0008	2	2	44985395-44986286;44985395-44986291		Grhpr
ENSMUSG00000025474.10	ENSMUSG00000025474.10:s:139610924-139611100	s|1e1.1o1|1e2.1o1	-0.0004;0.0004	2.288e-18;5.200e-21	9.833e-01;9.833e-01	0.9937;0.0063	0.9803;0.0197	2	3	139609899-139610924;139588007-139610924		Tubgcp2
ENSMUSG00000025532.14	ENSMUSG00000025532.14:s:130066661-130066759	s|1e1.1o1|1e2.1o1|1e3.1o1	-0.0000;0.0000;0.0000	5.092e-21;5.090e-21;5.090e-21	9.997e-01;1.000e+00;1.000e+00	0.9873;0.0122;0.0005	0.9859;0.0093;0.0042	3	4	130066759-130071047;130066759-130077767;130066759-130088546		Crcp
ENSMUSG00000043154.16	ENSMUSG00000043154.16:s:101088330-101090761	s|1e1.1o1|1e2.1o1	-0.0000;0.0000	5.090e-21;5.090e-21	1.000e+00;1.000e+00	0.0029;0.9971	0.0020;0.9980	2	3	101083491-101088330;101071624-101088330		Ppp2r3a
ENSMUSG00000026229.18	ENSMUSG00000026229.18:s:86058359-86058453	s|1e1.1o1|2e1.1o1	0.0000;0.0000	5.090e-21;5.090e-21	1.000e+00;1.000e+00	0.9999;0.0001	0.9999;0.0001	2	2	86058451-86060436;86058453-86060436		Psmd1
ENSMUSG00000028273.16	ENSMUSG00000028273.16:t:141983578-141983762	t|1e1.1o1|1e2.1o1|1e3.1o1|2e2.1o1	-0.0001;0.0000;0.0000;0.0000	5.437e-21;5.090e-21;5.105e-21;5.090e-21	9.966e-01;1.000e+00;9.977e-01;1.000e+00	0.9983;0.0006;0.0006;0.0006	0.9794;0.0008;0.0191;0.0008	4	4	141983762-142009704;141983762-141988730;141983762-141987613;141983759-141988730		Pdlim5
ENSMUSG00000039361.12	ENSMUSG00000039361.12:s:89826708-89826811	s|1e1.1o1|1e2.1o1	0.0008;-0.0008	1.342e-10;1.343e-10	7.316e-01;7.316e-01	0.3196;0.6804	0.3183;0.6817	2	3	89826811-89831427;89826811-89838358		Picalm
ENSMUSG00000028811.13	ENSMUSG00000028811.13:t:129107555-129107877	t|1e1.1o1|1e2.1o1	-0.0000;0.0000	5.090e-21;5.090e-21	1.000e+00;1.000e+00	0.9909;0.0091	0.9905;0.0095	2	3	129104371-129107742;129106606-129107742		Yars
ENSMUSG00000038506.14	ENSMUSG00000038506.14:t:13308947-13309043	t|1e1.1o1|1e2.1o1	0.0107;-0.0107	1.967e-04;1.967e-04	5.634e-01;5.634e-01	0.0600;0.9400	0.0766;0.9234	2	3	13309043-13321590;13309043-13311385		Dcun1d2
ENSMUSG00000058290.5	ENSMUSG00000058290.5:s:102231590-102231721	s|1e1.1o1|2e1.1o1	-0.0005;0.0005	7.547e-18;5.232e-21	9.786e-01;9.786e-01	0.9908;0.0092	0.9735;0.0265	2	2	102231705-102231885;102231710-102231885		Espl1
ENSMUSG00000033186.10	ENSMUSG00000033186.10:t:99271980-99273946	t|1e1.2o2|1e2.1o1	0.0000;-0.0000	5.090e-21;5.090e-21	1.000e+00;1.000e+00	0.0007;0.9993	0.0010;0.9990	2	3	99273946-99283430;99273946-99277951		Mzt1
ENSMUSG00000024122.17	ENSMUSG00000024122.17:s:24329822-24330091	s|1e1.1o1|1e2.1o1	-0.0273;0.0273	2.697e-04;2.697e-04	4.504e-01;4.504e-01	0.9955;0.0045	0.9359;0.0641	2	3	24326245-24329822;24319882-24329822		Pdpk1
ENSMUSG00000038859.8	ENSMUSG00000038859.8:t:144223060-144223121	t|1e1.1o1|1e2.1o1	-0.0091;0.0091	4.626e-12;7.839e-21	7.376e-01;7.376e-01	0.9895;0.0105	0.9519;0.0481	2	3	144223121-144255739;144223121-144225599		Baiap2l1
ENSMUSG00000024691.14	ENSMUSG00000024691.14:t:12564199-12567132	t|1e1.1o1|1e2.1o1	0.0001;-0.0001	5.109e-21;5.111e-21	9.970e-01;9.970e-01	0.0138;0.9862	0.0225;0.9775	2	3	12554534-12564199;12561486-12564199		Fam111a
ENSMUSG00000037966.16	ENSMUSG00000037966.16:s:49340961-49341113	s|1e1.1o1|1e2.1o1	0.0000;-0.0000	5.101e-21;4.290e-20	9.982e-01;9.982e-01	0.0050;0.9950	0.0155;0.9845	2	3	49341113-49344561;49341113-49347212		Ninj1
ENSMUSG00000039130.19	ENSMUSG00000039130.19:s:30390840-30391027	s|1e1.1o1|1e2.1o1|2e1.1o1	-0.0000;0.0000;0.0000	5.090e-21;5.090e-21;5.090e-21	1.000e+00;1.000e+00;1.000e+00	0.9971;0.0006;0.0023	0.9969;0.0006;0.0025	3	3	30387531-30390856;30381863-30390856;30387531-30390840		Zc3hc1
ENSMUSG00000038181.17	ENSMUSG00000038181.17:s:24791739-24792124	s|1e3.1o1|2e2.1o1|3e1.1o1|i	0.0000;-0.0000;0.0000;-0.0000	5.108e-21;5.108e-21;5.108e-21;5.108e-21	1.000e+00;1.000e+00;1.000e+00;1.000e+00	0.0005;0.0043;0.0024;0.9927	0.0005;0.0047;0.0026;0.9912	3	4	24791981-24795307;24792121-24794095;24792124-24793073;24792125-24793072	24792125-24793072	Chpf2
ENSMUSG00000079418.6	ENSMUSG00000079418.6:s:139887028-139887138	s|1e1.1o1|1e2.1o1|1e3.1o1	0.1184;-0.0000;-0.1202	6.007e-02;5.107e-21;4.923e-02	4.351e-02;9.975e-01;3.376e-02	0.8293;0.0075;0.1602	0.9580;0.0101;0.0336	3	4	139887138-139888915;139887138-139889029;139887138-139890907		Atg4a
ENSMUSG00000001750.17	ENSMUSG00000001750.17:t:3948980-3949119	t|1e1.1o1|1e2.1o1	0.0000;0.0000	5.090e-21;5.090e-21	1.000e+00;1.000e+00	0.0004;0.9996	0.0004;0.9996	2	3	3949119-3952344;3949119-3951891		Tcirg1
ENSMUSG00000060147.16	ENSMUSG00000060147.16:t:34102724-34102879	t|1e1.1o1|1e2.1o1	0.0000;0.0000	5.090e-21;5.090e-21	1.000e+00;1.000e+00	1.0000;0.0000	0.9992;0.0008	2	3	34102879-34106909;34102879-34105841		Serpinb6a
ENSMUSG00000032078.18	ENSMUSG00000032078.18:s:46184362-46184665	s|1e1.1o2|1e1.2o2|1e2.1o1	-0.0000;0.0000;0.0000	5.392e-21;5.090e-21;5.090e-21	1.000e+00;1.000e+00;1.000e+00	0.9987;0.0007;0.0007	0.9968;0.0016;0.0016	3	3	46184665-46184776;46184665-46184819;46184665-46185354		Zpr1
ENSMUSG00000022884.17	ENSMUSG00000022884.17:s:22930567-22931083	s|1e1.1o1|1e2.1o1|i	-0.2612;0.3005;-0.0083	9.773e-01;9.987e-01;6.671e-21	0.000e+00;2.814e-20;7.668e-01	0.5703;0.1897;0.2378	0.3133;0.4743;0.2129	2	3	22930646-22931101;22930646-22931917;22931084-22931100	22931084-22931100	Eif4a2
ENSMUSG00000032212.11	ENSMUSG00000032212.11:s:70479431-70479458	s|1e1.1o2|1e1.2o2	-0.0017;0.0017	1.130e-06;1.130e-06	6.555e-01;6.555e-01	0.6848;0.3152	0.6825;0.3175	2	2	70479458-70480739;70479458-70480793		Sltm
ENSMUSG00000027210.21	ENSMUSG00000027210.21:s:115699226-115699348	s|1e1.1o2|1e1.2o2	-0.0082;0.0082	4.362e-03;4.362e-03	4.248e-01;4.248e-01	0.4281;0.5719	0.4165;0.5835	2	2	115697860-115699226;115697839-115699226		Meis2
ENSMUSG00000008140.19	ENSMUSG00000008140.19:s:44142602-44142723	s|1e1.1o1|2e1.1o1	0.0000;0.0000	5.090e-21;5.090e-21	1.000e+00;1.000e+00	0.9949;0.0051	0.9978;0.0022	2	2	44142082-44142614;44142082-44142602		Emc10
ENSMUSG00000022558.17	ENSMUSG00000022558.17:t:76317474-76317596	t|1e1.1o1|1e2.1o1	-0.0230;0.0230	4.817e-04;4.817e-04	4.338e-01;4.338e-01	0.1058;0.8942	0.0715;0.9285	2	3	76316495-76317474;76316598-76317474		Mroh1
ENSMUSG00000060681.16	ENSMUSG00000060681.16:s:55691160-55691313	s|1e1.1o1|1e2.1o1	0.0000;-0.0000	5.090e-21;5.168e-21	1.000e+00;1.000e+00	0.0017;0.9983	0.0023;0.9977	2	3	55691313-55695869;55691313-55696988		Slc9a6
ENSMUSG00000067148.16	ENSMUSG00000067148.16:s:46556188-46556722	s|1e1.2o2|2e1.1o2	0.0000;0.0000	5.090e-21;5.090e-21	1.000e+00;1.000e+00	0.0003;0.9997	0.0005;0.9995	2	2	46556064-46556624;46556076-46556542		Polr1c
ENSMUSG00000020460.16	ENSMUSG00000020460.16:s:29497116-29497260	s|1e1.1o1|i	-0.0158;0.0158	9.416e-21;8.966e-21	6.658e-01;6.658e-01	0.9708;0.0292	0.9498;0.0502	1	2	29496788-29497206;29496789-29497115	29496789-29497115	Rps27a
ENSMUSG00000033793.13	ENSMUSG00000033793.13:t:5154640-5157002	t|1e1.1o1|1e2.1o2|1e2.2o2	0.0000;0.0387;-0.0389	5.090e-21;7.841e-10;6.701e-10	1.000e+00;3.921e-01;3.862e-01	0.0004;0.8883;0.1113	0.0006;0.9423;0.0571	3	3	5140367-5154640;5153501-5154640;5153848-5154640		Atp6v1h
ENSMUSG00000049047.12	ENSMUSG00000049047.12:s:133657344-133657634	s|1e1.1o2|1e1.2o2|2e1.1o2	-0.0101;0.0135;-0.0000	8.871e-21;1.379e-13;5.090e-21	6.955e-01;6.497e-01;1.000e+00	0.0485;0.9486;0.0028	0.0358;0.9638;0.0004	3	2	133657479-133657985;133657479-133658013;133657634-133657985		Armcx3
ENSMUSG00000031600.12	ENSMUSG00000031600.12:t:40979968-40980042	t|1e1.1o1|1e2.1o1	0.0000;-0.0000	5.090e-21;5.090e-21	1.000e+00;1.000e+00	0.9982;0.0018	0.9988;0.0012	2	3	40965274-40979968;40971979-40979968		Vps37a
ENSMUSG00000056952.14	ENSMUSG00000056952.14:t:113687002-113687410	t|1e1.1o1|1e2.1o1	0.0187;-0.0187	1.193e-04;1.193e-04	5.173e-01;5.173e-01	0.0635;0.9365	0.1035;0.8965	2	3	113684354-113687002;113686604-113687002		Tatdn2
ENSMUSG00000036435.14	ENSMUSG00000036435.14:s:76685545-76687582	s|1e1.1o1|1e2.1o1	0.0000;-0.0000	5.099e-21;5.100e-21	9.986e-01;9.986e-01	0.0014;0.9986	0.0185;0.9815	2	3	76685704-76688594;76685704-76689898		Exoc1
ENSMUSG00000036501.8	ENSMUSG00000036501.8:s:34627210-34627247	s|1e1.1o1|1e2.1o1	-0.0099;0.0099	8.564e-21;1.497e-12	7.093e-01;7.093e-01	0.0474;0.9526	0.0232;0.9768	2	3	34624165-34627210;34620192-34627210		Fam13b
ENSMUSG00000052949.15	ENSMUSG00000052949.15:t:116243478-116245303	t|1e1.1o1|1e2.1o1	0.0000;-0.0000	5.091e-21;8.100e-16	9.999e-01;9.999e-01	0.0028;0.9972	0.0033;0.9967	2	3	116245303-116246271;116245303-116245462		Rnf157
ENSMUSG00000022160.19	ENSMUSG00000022160.19:t:52537491-52537562	t|1e1.2o2|1e2.1o1	0.0000;-0.0000	5.090e-21;5.090e-21	1.000e+00;1.000e+00	0.0010;0.9990	0.0014;0.9986	2	3	52537562-52542340;52537562-52537641		Mettl3
ENSMUSG00000021215.16	ENSMUSG00000021215.16:s:3942975-3943578	s|1e1.1o1|1e2.1o1	0.0000;0.0000	5.090e-21;5.090e-21	1.000e+00;1.000e+00	0.9985;0.0015	0.9986;0.0014	2	3	3938978-3943293;3932995-3943293		Net1
ENSMUSG00000029534.18	ENSMUSG00000029534.18:t:17942669-17943024	t|1e1.2o2|1e2.1o1	0.0000;-0.0000	5.090e-21;1.709e-17	1.000e+00;1.000e+00	0.0016;0.9984	0.0030;0.9970	2	3	17922138-17942669;17934257-17942669		St7
ENSMUSG00000020458.17	ENSMUSG00000020458.17:s:29642947-29643024	s|1e1.1o1|i	0.0000;0.0000	5.108e-21;5.108e-21	1.000e+00;1.000e+00	0.0002;0.9998	0.0002;0.9998	1	2	29643024-29643147;29643025-29643146	29643025-29643146	Rtn4
ENSMUSG00000119972.1	ENSMUSG00000119972.1:s:70714550-70714652	s|1e1.1o1|1e2.1o1|1e3.1o1	-0.0000;0.0005;-0.0007	5.091e-21;5.249e-21;1.124e-11	9.999e-01;9.759e-01;9.687e-01	0.0092;0.0013;0.9894	0.0020;0.0196;0.9784	3	4	70711182-70714550;70709782-70714550;70705481-70714550		Gm6634
ENSMUSG00000032059.14	ENSMUSG00000032059.14:s:50719977-50720106	s|1e1.1o1|1e2.1o1	-0.0000;0.0000	5.090e-21;5.090e-21	1.000e+00;1.000e+00	0.9984;0.0016	0.9956;0.0044	2	3	50720106-50733885;50720106-50754034		Alg9
ENSMUSG00000019179.11	ENSMUSG00000019179.11:s:135812159-135812606	s|1e1.1o1|1e2.1o1	0.0000;0.0000	5.090e-21;5.090e-21	1.000e+00;1.000e+00	0.9986;0.0014	0.9987;0.0013	2	3	135812327-135813038;135812327-135814783		Mdh2
ENSMUSG00000053819.17	ENSMUSG00000053819.17:s:126591874-126591929	s|1e1.1o2|1e1.2o2	-0.0067;0.0067	1.638e-16;7.965e-21	7.310e-01;7.310e-01	0.9616;0.0384	0.9502;0.0498	2	2	126591929-126595373;126591929-126595376		Camk2d
ENSMUSG00000019428.17	ENSMUSG00000019428.17:s:70984172-70984392	s|1e1.1o1|i	0.0009;-0.0009	5.842e-21;5.866e-21	8.630e-01;8.630e-01	0.9437;0.0563	0.9429;0.0571	1	2	70984392-70985227;70984393-70984770	70984393-70984770	Fkbp8
ENSMUSG00000019261.4	ENSMUSG00000019261.4:s:71365550-71367638	s|1e1.1o1|1e2.1o1	0.0000;0.0000	5.090e-21;5.090e-21	1.000e+00;1.000e+00	0.0064;0.9936	0.0008;0.9992	2	3	71367638-71368118;71367638-71368995		Map1s
ENSMUSG00000089715.13	ENSMUSG00000089715.13:s:79712837-79713179	s|1e1.1o1|i	0.0000;0.0000	5.108e-21;5.108e-21	1.000e+00;1.000e+00	0.0005;0.9995	0.0007;0.9993	1	2	79712632-79713040;79712633-79712836	79712633-79712836	Cbx6
ENSMUSG00000037443.14	ENSMUSG00000037443.14:t:133882988-133883682	t|1e1.1o1|1e2.1o1|1e3.1o1	-0.0003;0.0000;0.0002	1.958e-11;5.091e-21;5.160e-21	9.846e-01;9.999e-01;9.891e-01	0.9967;0.0016;0.0016	0.9866;0.0025;0.0108	3	4	133883682-133894600;133883682-133891939;133883682-133884122		Cep85
ENSMUSG00000030522.15	ENSMUSG00000030522.15:s:63957876-63957966	s|1e1.1o1|1e2.1o1	0.0000;-0.0000	5.189e-21;2.657e-13	9.856e-01;9.856e-01	0.0151;0.9849	0.0143;0.9857	2	3	63957966-63959768;63957966-63963832		Mtmr10
ENSMUSG00000026970.17	ENSMUSG00000026970.17:s:60592397-60592490	s|1e1.1o1|1e2.1o1	0.0179;-0.0179	5.640e-09;5.647e-09	5.450e-01;5.450e-01	0.2153;0.7847	0.2482;0.7518	2	3	60590150-60592397;60589198-60592397		Rbms1
ENSMUSG00000034278.4	ENSMUSG00000034278.4:s:119011407-119011450	s|1e1.1o2|1e1.2o2	0.0003;-0.0003	5.310e-21;3.227e-14	9.682e-01;9.682e-01	0.0216;0.9784	0.0172;0.9828	2	2	119011161-119011407;119011045-119011407		Dnajc17
ENSMUSG00000059456.14	ENSMUSG00000059456.14:s:66395464-66395521	s|1e1.1o2|1e1.2o2|2e1.1o2	-0.0196;0.0000;0.0183	1.279e-06;5.090e-21;9.161e-07	5.648e-01;1.000e+00;5.812e-01	0.9784;0.0010;0.0206	0.9422;0.0019;0.0559	3	2	66394556-66395497;66394544-66395497;66394556-66395464		Ptk2b
ENSMUSG00000038371.16	ENSMUSG00000038371.16:t:110041497-110041574	t|1e1.1o1|1e2.1o1	0.0000;-0.0000	5.091e-21;5.939e-17	9.999e-01;9.999e-01	0.0031;0.9969	0.0032;0.9968	2	3	110041574-110049102;110041574-110046221		Sbf2
ENSMUSG00000032383.8	ENSMUSG00000032383.8:s:65970271-65970364	s|1e1.1o1|i	0.0000;0.0000	5.108e-21;5.108e-21	1.000e+00;1.000e+00	0.9933;0.0067	0.9900;0.0100	1	2	65970364-65972769;65970365-65972768	65970365-65972768	Ppib
ENSMUSG00000017428.17	ENSMUSG00000017428.17:t:80347066-80347068	t|1e1.1o1|1e2.1o1	0.0000;0.0000	5.090e-21;5.090e-21	1.000e+00;1.000e+00	0.0004;0.9996	0.0004;0.9996	2	3	80329201-80347066;80336797-80347066		Psmd11
ENSMUSG00000029227.16	ENSMUSG00000029227.16:t:74731760-74731853	t|1e1.1o1|1e2.1o1	-0.0082;0.0082	1.108e-07;1.106e-07	6.605e-01;6.605e-01	0.4841;0.5159	0.4702;0.5298	2	3	74717810-74731760;74725287-74731760		Fip1l1
ENSMUSG00000029174.19	ENSMUSG00000029174.19:s:64439108-64439388	s|1e1.1o1|1e2.1o1	0.4272;-0.4272	1.000e+00;1.000e+00	1.262e-16;1.110e-16	0.2162;0.7838	0.6366;0.3634	2	3	64439388-64441310;64439388-64443288		Tbc1d1
ENSMUSG00000005501.15	ENSMUSG00000005501.15:t:87890146-87890210	t|1e1.1o1|1e2.1o1	0.0000;-0.0000	5.090e-21;5.090e-21	1.000e+00;1.000e+00	0.0017;0.9983	0.0017;0.9983	2	3	87890210-87901799;87890210-87893028		Usp40
ENSMUSG00000044906.7	ENSMUSG00000044906.7:t:70585283-70586459	t|1e1.2o2|1e2.1o1|1e3.1o1	0.0000;-0.0346;0.0308	5.090e-21;1.637e-20;4.886e-15	1.000e+00;5.005e-01;4.829e-01	0.0067;0.0802;0.9126	0.0048;0.0333;0.9618	3	4	70586459-70600402;70586459-70597033;70586459-70589545		4930503L19Rik
ENSMUSG00000041415.12	ENSMUSG00000041415.12:t:104681033-104681165	t|1e1.1o1|1e2.1o1	0.0000;-0.0000	9.398e-16;5.098e-21	9.989e-01;9.989e-01	0.9922;0.0078	0.9965;0.0035	2	3	104681165-104688230;104681165-104686876		Dicer1
ENSMUSG00000025150.11	ENSMUSG00000025150.11:s:120621832-120621929	s|1e1.1o1|1e2.2o2	0.0000;0.0000	5.090e-21;5.090e-21	1.000e+00;1.000e+00	0.9960;0.0040	0.9983;0.0017	2	3	120621725-120621832;120621452-120621832		Cbr2
ENSMUSG00000018167.11	ENSMUSG00000018167.11:s:98266302-98266379	s|1e1.1o1|2e1.1o1	-0.0855;0.0855	7.933e-03;7.933e-03	1.024e-01;1.024e-01	0.1797;0.8203	0.0795;0.9205	2	2	98266366-98266501;98266379-98266501		Stard3
ENSMUSG00000021460.18	ENSMUSG00000021460.18:s:53072810-53073124	s|1e1.1o1|1e2.1o2|1e2.2o2|1e3.1o1	-0.0489;0.0002;-0.0000;0.0430	1.138e-04;5.135e-21;5.101e-21;3.563e-04	2.793e-01;9.931e-01;9.984e-01;3.481e-01	0.1162;0.0029;0.0132;0.8635	0.0513;0.0153;0.0080;0.9267	4	4	53067097-53073037;53063393-53073037;53063351-53073037;53052772-53073037		Auh
ENSMUSG00000010936.12	ENSMUSG00000010936.12:s:111409124-111409256	s|1e1.1o2|1e1.2o2	-0.0000;0.0000	5.092e-21;5.091e-21	9.999e-01;9.999e-01	0.9963;0.0037	0.9923;0.0077	2	2	111409256-111436950;111409256-111436954		Vac14
ENSMUSG00000015335.17	ENSMUSG00000015335.17:s:29983459-29983660	s|1e1.1o1|2e1.1o1	0.0173;-0.0173	4.459e-04;4.459e-04	4.294e-01;4.294e-01	0.7697;0.2303	0.7991;0.2009	2	2	29982553-29983501;29982553-29983459		Zdhhc12
ENSMUSG00000027620.17	ENSMUSG00000027620.17:s:156000320-156000397	s|1e1.1o2|1e1.2o2	0.0267;-0.0267	6.273e-14;1.329e-12	5.097e-01;5.097e-01	0.4675;0.5325	0.5071;0.4929	2	2	155996209-156000320;155996191-156000320		Rbm39
ENSMUSG00000038546.10	ENSMUSG00000038546.10:s:43583924-43584272	s|1e1.1o1|1e2.1o1	-0.0000;0.0000	5.090e-21;5.090e-21	1.000e+00;1.000e+00	0.9991;0.0009	0.9951;0.0049	2	3	43578690-43583924;43576139-43583924		Ranbp9
ENSMUSG00000025372.17	ENSMUSG00000025372.17:t:119850983-119851358	t|1e1.1o1|1e2.1o1	-0.0000;0.0000	5.090e-21;5.090e-21	1.000e+00;1.000e+00	0.9995;0.0005	0.9989;0.0011	2	3	119848003-119850983;119850891-119850983		Baiap2
ENSMUSG00000063052.10	ENSMUSG00000063052.10:t:157749198-157749327	t|1e1.1o1|1e2.1o1|1e3.1o1|1e4.1o1	0.0069;0.0329;-0.0701;0.0000	7.136e-21;1.438e-03;1.502e-02;5.094e-21	7.783e-01;3.444e-01;1.521e-01;9.994e-01	0.0108;0.1963;0.7888;0.0029	0.0414;0.2551;0.6897;0.0085	4	5	157742513-157749198;157746259-157749198;157747296-157749198;157747570-157749198		Lrrc40
ENSMUSG00000034327.19	ENSMUSG00000034327.19:t:67966800-67966858	t|1e1.1o1|1e2.1o1	0.0000;-0.0000	5.090e-21;5.090e-21	1.000e+00;1.000e+00	0.9937;0.0063	0.9985;0.0015	2	3	67966195-67966800;67966686-67966800		Kctd9
ENSMUSG00000022761.13	ENSMUSG00000022761.13:t:17337197-17337393	t|1e2.1o1|2e1.1o1|2e2.1o1	0.0000;0.0000;0.0000	5.090e-21;5.090e-21;5.090e-21	1.000e+00;1.000e+00;1.000e+00	0.0004;0.0004;0.9992	0.0005;0.0005;0.9990	3	3	17336438-17337197;17335403-17337251;17336438-17337251		Lztr1
ENSMUSG00000028293.15	ENSMUSG00000028293.15:s:34687244-34687438	s|1e1.1o1|1e2.1o1	-0.0008;0.0008	5.369e-21;5.343e-21	9.628e-01;9.628e-01	0.0296;0.9704	0.0100;0.9900	2	3	34684131-34687244;34683462-34687244		Slc35a1
ENSMUSG00000029577.14	ENSMUSG00000029577.14:s:114539329-114539502	s|1e1.1o1|2e1.1o1	-0.0118;0.0118	1.203e-13;8.748e-21	6.870e-01;6.870e-01	0.9707;0.0293	0.9490;0.0510	2	2	114539498-114540583;114539502-114540583		Ube3b
ENSMUSG00000040415.16	ENSMUSG00000040415.16:s:127031563-127031597	s|1e1.1o1|1e2.1o2|1e2.2o2	0.0000;0.0020;-0.0023	5.091e-21;5.397e-04;5.326e-04	9.999e-01;4.960e-01;4.971e-01	0.0020;0.8868;0.1112	0.0025;0.8799;0.1176	3	3	127030681-127031563;127030503-127031563;127030342-127031563		Dtx3
ENSMUSG00000068036.17	ENSMUSG00000068036.17:s:14043553-14043720	s|1e1.1o1|1e2.1o1	0.0228;-0.0228	3.536e-06;3.537e-06	5.311e-01;5.311e-01	0.0022;0.9978	0.0623;0.9377	2	3	14043720-14046205;14043720-14049191		Afdn
ENSMUSG00000040242.15	ENSMUSG00000040242.15:s:146487180-146488806	s|1e1.1o1|1e2.1o1	-0.0000;0.0000	5.090e-21;5.090e-21	1.000e+00;1.000e+00	0.9897;0.0103	0.9937;0.0063	2	3	146487316-146490238;146487316-146491392		Fgfr1op2
ENSMUSG00000040029.16	ENSMUSG00000040029.16:s:148711378-148711462	s|1e1.1o1|1e2.1o1	-0.0011;0.0011	2.832e-20;6.031e-21	8.821e-01;8.821e-01	0.9686;0.0314	0.9654;0.0346	2	3	148708017-148711378;148706219-148711378		Ipo8
ENSMUSG00000030168.14	ENSMUSG00000030168.14:s:119342222-119342341	s|1e1.1o1|1e2.1o1	0.0000;0.0000	5.090e-21;5.090e-21	1.000e+00;1.000e+00	0.0014;0.9986	0.0012;0.9988	2	3	119340508-119342222;119338960-119342222		Adipor2
ENSMUSG00000062761.8	ENSMUSG00000062761.8:s:31622790-31622977	s|1e1.1o1|1e2.1o1	0.0000;-0.0000	4.381e-20;5.091e-21	9.999e-01;9.999e-01	0.9943;0.0057	0.9975;0.0025	2	3	31622977-31623576;31622977-31623936		Zfp512
ENSMUSG00000052712.18	ENSMUSG00000052712.18:s:29515534-29515663	s|1e1.1o1|1e2.2o2	0.0000;0.0000	5.090e-21;5.090e-21	1.000e+00;1.000e+00	0.9923;0.0077	0.9921;0.0079	2	3	29515663-29517616;29515663-29520330		BC004004
ENSMUSG00000042292.19	ENSMUSG00000042292.19:s:81074708-81074958	s|1e1.1o1|1e2.1o1	0.0000;-0.0000	5.091e-21;4.126e-15	9.999e-01;9.999e-01	0.0018;0.9982	0.0038;0.9962	2	3	81040994-81074708;81001853-81074708		Mrtfa
ENSMUSG00000049339.17	ENSMUSG00000049339.17:t:75120013-75120119	t|1e1.1o1|1e2.1o1	-0.0000;0.0000	5.096e-21;5.095e-21	9.992e-01;9.992e-01	0.9991;0.0009	0.9863;0.0137	2	3	75119772-75120013;75119920-75120013		Retreg2
ENSMUSG00000013236.18	ENSMUSG00000013236.18:s:56735852-56735966	s|1e1.1o1|1e2.1o1	0.0000;0.0000	5.090e-21;5.090e-21	1.000e+00;1.000e+00	0.9990;0.0010	0.9993;0.0007	2	3	56735132-56735852;56733504-56735852		Ptprs
ENSMUSG00000028745.19	ENSMUSG00000028745.19:s:139016172-139016302	s|1e2.1o1|2e1.1o1	0.0000;0.0000	5.090e-21;5.090e-21	1.000e+00;1.000e+00	0.9988;0.0012	0.9996;0.0004	2	3	139016284-139018314;139016302-139016675		Capzb
ENSMUSG00000041560.13	ENSMUSG00000041560.13:t:15679215-15679279	t|1e1.1o1|1e2.1o2|1e2.2o2	-0.0000;0.0000;0.0000	5.090e-21;5.090e-21;5.090e-21	9.999e-01;1.000e+00;1.000e+00	0.9880;0.0018;0.0096	0.9791;0.0013;0.0200	3	3	15679279-15679755;15679279-15679548;15679279-15679443		Nop53
ENSMUSG00000003810.15	ENSMUSG00000003810.15:s:116165844-116166037	s|1e1.1o2|1e1.2o2	0.0043;-0.0043	5.535e-13;5.424e-13	7.528e-01;7.528e-01	0.7813;0.2187	0.7920;0.2080	2	2	116165534-116165844;116165531-116165844		Mast2
ENSMUSG00000079215.9	ENSMUSG00000079215.9:s:124961633-124961836	s|1e1.1o1|1e2.1o1	-0.0000;0.0000	5.090e-21;5.090e-21	1.000e+00;1.000e+00	0.9984;0.0016	0.9984;0.0016	2	3	124961836-124962015;124961836-124978326		Zfp664
ENSMUSG00000036104.13	ENSMUSG00000036104.13:s:127866312-127866427	s|1e1.1o1|1e2.2o2	0.0000;0.0000	5.090e-21;5.090e-21	1.000e+00;1.000e+00	0.9989;0.0011	0.9991;0.0009	2	3	127866427-127866783;127866427-127870154		Rab3gap1
ENSMUSG00000120992.1	ENSMUSG00000120992.1:t:35218317-35218445	t|1e1.1o1|1e2.1o1	0.0000;-0.0000	5.090e-21;5.090e-21	1.000e+00;1.000e+00	0.0041;0.9959	0.0152;0.9848	2	3	35218445-35219351;35218445-35219143		D17H6S56E-5
ENSMUSG00000031534.16	ENSMUSG00000031534.16:s:22966522-22966898	s|1e1.1o1|1e2.1o1	0.0000;-0.0000	5.090e-21;5.172e-21	1.000e+00;1.000e+00	0.0015;0.9985	0.0022;0.9978	2	3	22964490-22966522;22963596-22966522		Smim19
ENSMUSG00000016382.16	ENSMUSG00000016382.16:s:74918654-74918788	s|1e1.1o1|1e2.1o1	0.0000;0.0000	5.090e-21;5.090e-21	1.000e+00;1.000e+00	0.0008;0.9992	0.0016;0.9984	2	3	74917985-74918654;74870559-74918654		Pls3
ENSMUSG00000025544.14	ENSMUSG00000025544.14:t:122379776-122379855	t|1e1.1o1|1e2.1o1	0.0000;0.0000	5.090e-21;5.090e-21	1.000e+00;1.000e+00	0.0002;0.9998	0.0003;0.9997	2	3	122363611-122379776;122378722-122379776		Tm9sf2
ENSMUSG00000021518.5	ENSMUSG00000021518.5:s:67080894-67081750	s|1e1.1o1|1e2.1o1	0.0000;0.0000	5.090e-21;5.090e-21	1.000e+00;1.000e+00	0.9994;0.0006	0.9992;0.0008	2	3	67081750-67093341;67081750-67101584		Ptdss1
ENSMUSG00000050705.16	ENSMUSG00000050705.16:s:36203932-36204001	s|1e1.1o2|1e1.2o2	0.0001;-0.0001	5.120e-21;1.255e-15	9.954e-01;9.954e-01	0.0010;0.9990	0.0133;0.9867	2	2	36203881-36203932;36203858-36203932		2310061I04Rik
ENSMUSG00000068917.13	ENSMUSG00000068917.13:t:89074342-89074511	t|1e1.1o1|1e2.1o1|1e3.1o1	0.0000;0.0035;-0.0036	5.090e-21;3.829e-10;2.664e-10	1.000e+00;6.646e-01;6.638e-01	0.0011;0.9458;0.0529	0.0012;0.9491;0.0497	3	4	89072198-89074342;89072413-89074342;89074121-89074342		Clk2
ENSMUSG00000002105.16	ENSMUSG00000002105.16:s:90895926-90896084	s|1e1.1o1|1e2.1o1	0.1572;-0.1572	1.381e-01;1.381e-01	2.575e-04;2.575e-04	0.7559;0.2441	0.9136;0.0864	2	3	90895352-90895927;90895149-90895927		Slc39a13
ENSMUSG00000028532.15	ENSMUSG00000028532.15:t:100851907-100852033	t|1e1.1o1|1e2.1o1	-0.0000;0.0000	7.624e-17;5.090e-21	1.000e+00;1.000e+00	0.9982;0.0018	0.9968;0.0032	2	3	100851309-100851932;100851842-100851932		Cachd1
ENSMUSG00000024875.6	ENSMUSG00000024875.6:t:5142157-5142250	t|1e1.1o1|1e2.1o1	0.0000;-0.0000	5.090e-21;5.090e-21	1.000e+00;1.000e+00	0.0074;0.9926	0.0064;0.9936	2	3	5141453-5142157;5141724-5142157		Yif1a
ENSMUSG00000022702.17	ENSMUSG00000022702.17:s:18713524-18713586	s|1e1.1o1|1e2.1o1	0.0001;-0.0001	6.626e-08;6.630e-08	7.369e-01;7.369e-01	0.0424;0.9576	0.0451;0.9549	2	3	18713586-18714653;18713586-18715204		Hira
ENSMUSG00000019214.15	ENSMUSG00000019214.15:s:25943503-25943712	s|1e1.1o2|1e1.2o2	-0.0003;0.0003	2.776e-10;2.243e-10	9.884e-01;9.884e-01	0.9959;0.0041	0.9885;0.0115	2	2	25943074-25943503;25943049-25943503		Chtf18
ENSMUSG00000027012.16	ENSMUSG00000027012.16:t:71058944-71060885	t|1e1.1o1|1e2.1o1	0.0000;0.0000	5.090e-21;5.090e-21	1.000e+00;1.000e+00	0.9997;0.0003	0.9997;0.0003	2	3	71049762-71058944;71058188-71058944		Dync1i2
ENSMUSG00000024181.10	ENSMUSG00000024181.10:s:26344231-26344365	s|1e1.1o2|1e1.2o2	-0.0000;0.0000	5.090e-21;5.090e-21	1.000e+00;1.000e+00	0.9844;0.0156	0.9838;0.0162	2	2	26344365-26344452;26344365-26344474		Mrpl28
[truncated: 21,373 more rows]

## Sheet: Control0-Control16.deltapsi
gene_id	lsv_id	lsv_type	mean_dpsi_per_lsv_junction	probability_changing	probability_non_changing	Control0_mean_psi	Control16_mean_psi	num_junctions	num_exons	junctions_coords	ir_coords	gene_name
[truncated: 20,524 more rows]

## Sheet: unique 
C0-C3	C0-C16		C0-C3	C0-C16
[truncated: 23,052 more rows]
